# Supplementary material for: Whole genome re-sequencing reveals genome-wide variations among parental lines of 16 mapping populations in chickpea (Cicer arietinum L.)
Source: BMC Plant Biol. 2016 Jan 27;16(Suppl 1):10. doi: 10.1186/s12870-015-0690-3 (PMC4895712; doi:10.1186/s12870-015-0690-3)
Supplement: Additional file 4: — Pairwise SNPs identified among 35 chickpea genotypes used in this study. (XLSX 17 kb) [file 12870_2015_690_MOESM4_ESM.xlsx]

## Sheet: Sheet1
Additional File 4: Pairwise SNPs identified among 35 select chickpea inbred genotypes used in this study
	CDC Frontier	Arerti	C 104	C 214	Ejerie	ICC 1431	ICC 1496	ICC 1882	ICC 283	ICC 3137	ICC 4958	ICC 506	ICC 6263	ICC 8261	ICC 995	ICCV 03312	ICCV 04112	ICCV 04516	ICCV 05530	IG 72933	IG 72953	ILC 3279R	JG 62	JG 74	KAK 2	PI 489777	Pb 7	Vijay	WR 315	ICCV 97105	JAKI 9218	ICCV 00108	JG 11	JG 130	ICCV 10	JG 16
CDC Frontier
Arerti	111583
C 104	167376	159802
C 214	129411	141805	160300
Ejerie	99265	100791	157954	135050
ICC 1431	149247	150308	164795	128696	144023
ICC 1496	115578	137500	161491	128479	127935	132851
ICC 1882	124541	142994	164300	122046	134536	135334	128848
ICC 283	127416	141048	161779	125994	133248	136553	128713	127269
ICC 3137	200827	182995	203918	180282	177135	183386	178571	180183	178191
ICC 4958	340803	289365	253902	266210	290436	269740	269539	272177	271562	311601
ICC 506	196400	176611	193225	165120	169051	170119	170923	169640	160671	206377	281938
ICC 6263	172927	162432	185764	172410	157439	180818	172892	172977	175044	206984	287334	194547
ICC 8261	175344	162119	188360	178926	160649	180537	176512	179253	173266	212672	281420	186511	160415
ICC 995	168314	169878	188383	173647	160423	183995	174133	171761	173620	215145	281085	198667	160905	162674
ICCV 03312	135933	146762	166149	132665	139550	144961	139957	133466	135343	190720	270286	165357	177177	178029	169849
ICCV 04112	156921	161107	195429	167539	154412	178644	165089	169342	165751	218745	285405	197378	202199	199046	193370	170910
ICCV 04516	97091	113912	159113	131183	102977	143788	129356	131644	132306	186205	295041	169821	162574	167000	165682	133748	151548
ICCV 05530	125180	129174	175769	134632	128752	146576	138978	138944	142356	196409	285403	177953	177040	180631	176573	145010	155891	121581
IG 72933	644454	616926	610626	595580	608422	608009	590110	596286	594756	638594	666029	634872	643421	640583	634530	602929	624607	609693	616134
IG 72953	1001744	983143	1009532	978235	974960	992929	966663	976083	975372	1032978	1104829	1027914	1017958	1018551	1010378	990284	1005917	977910	983315	1133522
ILC 3279R	113308	120823	165974	136643	110062	150761	136158	138285	139620	193313	299892	171470	173776	174757	170647	138536	159808	108889	128686	618718	990507
JG 62	200867	192071	198156	150592	188382	152684	160152	154420	157994	196726	268389	176469	206850	208705	209910	170913	209357	185756	182182	623342	1020422	191766
JG 74	171988	165738	182309	143047	159947	149892	150743	141075	142858	191570	275926	170593	193644	190452	193369	152792	187402	160488	166376	615632	1005307	168376	152748
KAK 2	144360	143988	164762	155877	138320	162536	154506	157630	156123	193417	269413	179123	154632	157338	158604	159275	182808	143694	156977	624745	996452	153044	199299	176304
PI 489777	662205	645544	674663	641985	638275	652967	638939	642044	636961	693266	780838	677273	676801	677661	678088	656830	677259	641123	647011	1000868	1114355	650467	680758	665025	654606
Pb 7	194690	180556	185211	124850	176073	146009	156653	145385	150222	200110	272183	181144	200290	209382	205285	156899	200724	171181	165292	621244	1023810	176573	145219	157939	187224	678964
Vijay	162490	149865	169974	147957	145745	155823	154666	149855	148362	194636	270296	151439	176028	175019	178591	151636	183770	154455	165270	617162	1005332	155762	178338	160902	156189	660753	171297
WR 315	187370	185972	189223	143139	183195	150562	162338	149707	150965	210266	266036	177897	202788	208524	206638	158003	200720	175172	172549	614827	1011205	180074	127641	150977	188707	669240	138665	170267
ICCV 97105	261406	220513	245504	213121	221725	212580	221271	218263	218656	264881	287025	233539	255899	255438	254993	226071	220962	225767	205937	662668	1058680	232575	212229	221525	236191	722811	220193	229537	205137
JAKI 9218	315032	272880	226865	237374	270852	242200	246248	244585	243048	287969	236993	251193	265023	265279	273840	238846	277747	267812	269170	656683	1087613	271209	229709	243237	255877	754963	236317	244110	216072	250987
ICCV 00108	125680	145365	168026	132847	136220	145762	140291	135064	138306	187348	254274	172706	161865	169741	166023	137916	166845	134941	136686	592295	958989	138979	169234	152966	148472	628877	153737	155979	155110	206648	229339
JG 11	207785	199158	191739	195808	197611	204843	199435	197869	198399	243817	239770	212972	204249	201569	207342	186171	217940	194597	203377	623332	1022563	201726	219502	209950	190534	694290	213383	191600	204197	250310	214611	186663
JG 130	166662	166718	172003	141322	158865	148307	152081	147806	146274	189674	267868	169874	181545	187523	193131	149976	190629	155569	165450	607749	995769	159308	150663	151735	170261	654508	150101	161976	140025	204716	196474	139378	199353
ICCV 10	174644	171046	180332	143991	164913	141247	154819	152390	150603	199156	267028	173290	183962	192635	195929	146740	191748	156985	161930	613288	1000898	163519	150799	155359	174489	665781	148344	171929	134841	208953	219571	137113	194416	137323
JG 16	147615	154432	172995	138102	149472	142820	144115	136948	138393	183329	264277	163667	183758	180681	183856	142458	177183	148520	151487	597645	975837	151538	153041	133066	165538	641526	151742	153110	145462	203302	228114	141627	198882	139016	143314
Minimum	97091	100791	157954	122046	102977	132851	128713	127269	132306	183329	236993	151439	154632	157338	158604	133748	151548	108889	128686	592295	958989	138979	127641	133066	148472	628877	138665	153110	134841	203302	196474	137113	194416	137323	143314	97091
Maximum	1001744	983143	1009532	978235	974960	992929	966663	976083	975372	1032978	1104829	1027914	1017958	1018551	1010378	990284	1005917	977910	983315	1133522	1114355	650467	680758	665025	654606	754963	236317	244110	216072	250987	229339	186663	199353	139016	143314	1133522
