# Supplementary material for: Whole genome re-sequencing reveals genome-wide variations among parental lines of 16 mapping populations in chickpea (Cicer arietinum L.)
Source: BMC Plant Biol. 2016 Jan 27;16(Suppl 1):10. doi: 10.1186/s12870-015-0690-3 (PMC4895712; doi:10.1186/s12870-015-0690-3)
Supplement: Additional file 6: — Summary of homozygous and heterozygous SNPs identified in 35 chickpea genotypes. (XLSX 11 kb) [file 12870_2015_690_MOESM6_ESM.xlsx]

## Sheet: Sheet1
Additional File 6: Summary of homozygous and heterozygous SNPs identified in 35 select chickpea inbred genotypes
Genotype	No of homozygous SNPs	No of heterozygous SNPs	Heterozygosity
Arerti	72195	39388	0.352993
C 104	77934	89442	0.534378
C 214	93349	36062	0.278663
Ejerie	58460	40805	0.411071
ICC 1431	109965	39282	0.263201
ICC 1496	66506	49072	0.424579
ICC 1882	89523	35018	0.281176
ICC 283	92384	35032	0.274942
ICC 3137	149629	51198	0.254936
ICC 4958	126167	214636	0.629795
ICC 506	142672	53728	0.273564
ICC 6263	122272	50655	0.292927
ICC 8261	127394	47950	0.273462
ICC 995	104482	63832	0.379244
ICCV 00108	91625	34055	0.270966
ICCV 03312	86524	49409	0.363481
ICCV 04112	67060	89861	0.572651
ICCV 04516	57432	39659	0.408472
ICCV 05530	83993	41187	0.329022
ICCV 10	130984	43660	0.249994
ICCV 97105	141851	119555	0.457354
IG 72933	105297	539157	0.836611
IG 72953	385152	616592	0.615519
ILC 3279R	62030	51278	0.452554
JAKI 9218	140346	174686	0.554502
JG 11	98649	109136	0.525235
JG 130	122244	44418	0.266515
JG 16	111171	36444	0.246885
JG 62	155876	44991	0.223984
JG 74	128278	43710	0.254146
KAK 2	102780	41580	0.28803
Pb 7	146217	48473	0.248975
PI 489777	606413	55792	0.0842519
Vijay	110901	51589	0.31749
WR 315	147345	40025	0.213615
