# Supplementary material for: Whole genome re-sequencing reveals genome-wide variations among parental lines of 16 mapping populations in chickpea (Cicer arietinum L.)
Source: BMC Plant Biol. 2016 Jan 27;16(Suppl 1):10. doi: 10.1186/s12870-015-0690-3 (PMC4895712; doi:10.1186/s12870-015-0690-3)
Supplement: Additional file 7: — Summary of Indel lengths and their respective counts across the genome. (XLSX 9 kb) [file 12870_2015_690_MOESM7_ESM.xlsx]

## Sheet: Sheet1
Additional File 7: Summary of indel lengths and their respective counts across the genome
Indel Size	Deletion count	Insertion count
1	78678	81516
10	1704	1734
11	1336	1430
12	1394	1549
13	823	955
14	803	945
15	676	763
16	587	666
17	487	552
18	528	613
19	394	413
2	21069	21314
20	350	404
21	356	390
22	267	326
23	270	252
24	290	297
25	185	198
26	192	210
27	203	189
28	137	174
29	107	145
3	10087	10151
30	131	149
31	88	66
32	76	62
33	92	60
34	79	60
35	67	46
36	63	26
37	50	37
38	52	27
39	63	31
4	7313	7352
40	42	29
41	42	23
42	42	13
43	28	17
44	24	15
45	28	16
46	23	12
47	20	11
48	25	7
49	16	9
5	3681	3712
50	11	6
51	16	4
52	12	2
53	7	2
54	12	4
55	3	7
56	2	2
57	7	2
58	1	4
6	4120	3901
7	2797	2826
8	2419	2503
9	1904	2080
