# Supplementary material for: Whole genome re-sequencing reveals genome-wide variations among parental lines of 16 mapping populations in chickpea (Cicer arietinum L.)
Source: BMC Plant Biol. 2016 Jan 27;16(Suppl 1):10. doi: 10.1186/s12870-015-0690-3 (PMC4895712; doi:10.1186/s12870-015-0690-3)
Supplement: Additional file 8: — Summary of Indel ratio among 35 chickpea genotypes re-sequenced. (XLSX 12 kb) [file 12870_2015_690_MOESM8_ESM.xlsx]

## Sheet: Sheet1
Additional File 8: Summary of indel ratios among 35 chickpea inbred lines resequenced
Genotype	No of deletions	No of insertions	Total Indels	Insertion to deletion ratio
Arerti	8130	7246	15376	0.891267
C 104	12492	11530	24022	0.922991
C 214	9003	8378	17381	0.930579
Ejerie	7222	6141	13363	0.850318
ICC 1431	10712	9706	20418	0.906087
ICC 1496	8113	7561	15674	0.931961
ICC 1882	8888	8000	16888	0.90009
ICC 283	8908	8165	17073	0.916592
ICC 3137	16759	14400	31159	0.85924
ICC 4958	29976	28429	58405	0.948392
ICC 506	16220	13859	30079	0.854439
ICC 6263	13911	11386	25297	0.818489
ICC 8261	14075	11674	25749	0.829414
ICC 995	12863	10755	23618	0.836119
ICCV 00108	9217	8907	18124	0.966366
ICCV 03312	10107	8663	18770	0.857129
ICCV 04112	12402	10911	23313	0.879777
ICCV 04516	7159	5987	13146	0.83629
ICCV 05530	9022	7763	16785	0.860452
ICCV 10	14137	13534	27671	0.957346
ICCV 97105	24016	24274	48290	1.01074
IG 72933	45571	42535	88106	0.933379
IG 72953	59171	56367	115538	0.952612
ILC 3279	8491	6889	15380	0.81133
JAKI 9218	30320	31339	61659	1.03361
JG 11	17690	17640	35330	0.997174
JG 130	12936	12342	25278	0.954082
JG 16	10579	10094	20673	0.954154
JG 62	17858	17855	35713	0.999832
JG 74	12540	11195	23735	0.892743
KAK 2	10797	9271	20068	0.858664
Pb 7	15834	13992	29826	0.883668
PI 489777	48225	45857	94082	0.950897
Vijay	12094	10338	22432	0.854804
WR 315	15502	15640	31142	1.0089
