# Supplementary material for: Whole genome re-sequencing reveals genome-wide variations among parental lines of 16 mapping populations in chickpea (Cicer arietinum L.)
Source: BMC Plant Biol. 2016 Jan 27;16(Suppl 1):10. doi: 10.1186/s12870-015-0690-3 (PMC4895712; doi:10.1186/s12870-015-0690-3)
Supplement: Additional file 9: — Gene duplications observed in 35 chickpea genotypes. (XLSX 2979 kb) [file 12870_2015_690_MOESM9_ESM.xlsx]

## Sheet: Sheet1
Additonal File 9: Gene duplications observed in 35 select chickpea inbred genotypes
Gene ID	Arerti	C 104	C 214	Ejerie	ICC 1431	ICC 1496	ICC 1882	ICC 283	ICC 3137	ICC 4958	ICC 506	ICC 6263	ICC 8261	ICC 995	ICCV 00108	ICCV 03312	ICCV 04112	ICCV 04516	ICCV 05530	ICCV 10	ICCV 97105	IG 72933	IG 72953	ILC 3279R	JAKI 9218	JG 11	JG 130	JG 16	JG 62	JG 74	KAK 2	PI 489777	Pb 7	Vijay	WR 315	Gene count for all genotypes	Uniprot ID	Protein name	Gene name	Organism	Features	Pathway	Subcellular location	GO Biological Process	GO Molecular Function	GO Cellular Component	GO IDs	Developmental_stage	Induction
Ca_00145	0	0	0	0	0	0	0	0	0	0	0	0	0	0	1	0	0	0	0	0	0	0	0	0	0	0	0	0	0	0	0	0	0	0	0	1	B7FMC3	Uncharacterized protein	MTR_4g093820	Medicago truncatula (Barrel medic) (Medicago tribuloides)
Ca_00147	0	0	0	0	0	0	0	0	0	0	0	0	0	0	1	0	0	0	0	0	0	0	0	0	0	0	0	0	0	0	0	0	0	0	0	1	O82647	Pyruvate decarboxylase 1 (AtPDC1) (EC 4.1.1.1)	PDC1 At4g33070 F4I10.4	Arabidopsis thaliana (Mouse-ear cress)	Binding site (3); Chain (1); Metal binding (3); Region (1); Sequence conflict (6)			pyruvate decarboxylase activity; response to anoxia	magnesium ion binding; pyruvate decarboxylase activity; thiamine pyrophosphate binding	cytosol; membrane	GO:0005829; GO:0000287; GO:0016020; GO:0004737; GO:0034059; GO:0030976		INDUCTION: By anoxia and abscisic acid (ABA).
Ca_00148	0	0	0	0	0	0	0	0	0	0	0	0	0	0	1	0	0	0	0	0	0	0	0	0	0	0	0	0	0	0	0	0	0	0	0	1	Q9M040	Pyruvate decarboxylase 4 (AtPDC4) (EC 4.1.1.1)	PDC4 At5g01320 T10O8.30	Arabidopsis thaliana (Mouse-ear cress)	Binding site (3); Chain (1); Metal binding (3); Region (1); Sequence conflict (1)			pyruvate decarboxylase activity; response to stress	magnesium ion binding; pyruvate decarboxylase activity; thiamine pyrophosphate binding		GO:0000287; GO:0004737; GO:0006950; GO:0030976		INDUCTION: By abscisic acid (ABA), salt and osmotic stress. Not induced by anoxia.
Ca_00149	0	0	0	0	0	0	0	0	0	0	0	0	0	0	1	0	0	0	0	0	0	0	0	0	0	0	0	0	0	0	0	0	0	0	0	1	Q9FMF5	Root phototropism protein 3 (BTB/POZ domain-containing protein RPT3) (Non-phototropic hypocotyl protein 3)	RPT3 JK218 NPH3 At5g64330 MSJ1.17	Arabidopsis thaliana (Mouse-ear cress)	Alternative sequence (2); Chain (1); Compositional bias (1); Domain (2); Erroneous gene model prediction (1); Modified residue (1); Mutagenesis (1); Sequence conflict (1)	PATHWAY: Protein modification; protein ubiquitination.	SUBCELLULAR LOCATION: Cell membrane; Peripheral membrane protein.	blue light signaling pathway; phototropism; protein ubiquitination; signal transducer activity	protein binding; signal transducer activity	plasma membrane	GO:0009785; GO:0009638; GO:0005886; GO:0005515; GO:0016567; GO:0004871		INDUCTION: In the root, up-regulated by red light.
Ca_00150	0	0	0	0	0	0	0	0	0	0	0	0	0	0	1	0	0	0	0	0	0	0	0	0	0	0	0	0	0	0	0	0	0	0	0	1	Q9FY69	Transcription factor bHLH143 (Basic helix-loop-helix protein 143) (AtbHLH143) (bHLH 143) (Transcription factor EN 129) (bHLH transcription factor bHLH143)	BHLH143 EN129 At5g09460 T5E8.260	Arabidopsis thaliana (Mouse-ear cress)	Chain (1); Domain (1)		SUBCELLULAR LOCATION: Nucleus (Potential).	regulation of transcription, DNA-templated; sequence-specific DNA binding transcription factor activity; transcription, DNA-templated	DNA binding; sequence-specific DNA binding transcription factor activity	nucleus	GO:0003677; GO:0005634; GO:0006355; GO:0003700; GO:0006351
Ca_00151	0	0	0	0	0	0	0	0	0	0	0	0	0	0	1	0	0	0	0	0	0	0	0	0	0	0	0	0	0	0	0	0	0	0	0	1	O04287	Peptidyl-prolyl cis-trans isomerase FKBP12 (PPIase FKBP12) (EC 5.2.1.8) (12 kDa FK506-binding protein) (12 kDa FKBP) (FK506-binding protein 12) (VfFKBP12) (FKBP-12) (Immunophilin FKBP12) (Rotamase)	FKBP12	Vicia faba (Broad bean) (Faba vulgaris)	Chain (1); Disulfide bond (1); Domain (1)		SUBCELLULAR LOCATION: Cytoplasm (Potential).	peptidyl-prolyl cis-trans isomerase activity; protein folding	peptidyl-prolyl cis-trans isomerase activity	cytoplasm	GO:0005737; GO:0003755; GO:0006457
Ca_00152	0	0	0	0	0	0	0	0	0	0	0	0	0	0	1	0	0	0	0	0	0	0	0	0	0	0	0	0	0	0	0	0	0	0	0	1	B9S9G5	Putative uncharacterized protein	RCOM_0885130	Ricinus communis (Castor bean)
Ca_00270	0	0	0	1	0	0	0	0	0	0	0	0	0	0	0	0	0	0	0	0	0	0	0	0	0	0	0	0	0	0	0	0	0	0	0	1	I1MEC9	Uncharacterized protein		Glycine max (Soybean) (Glycine hispida)
Ca_00271	0	0	0	1	0	0	0	0	0	0	0	0	0	0	0	0	0	0	0	0	0	0	0	0	0	0	0	0	0	0	0	0	0	0	0	1	Q0WW40	F-box/kelch-repeat protein At1g16250	At1g16250 F3O9.5	Arabidopsis thaliana (Mouse-ear cress)	Chain (1); Domain (1); Erroneous gene model prediction (1); Repeat (5)
Ca_00273	0	0	0	1	0	0	0	0	0	0	0	0	0	0	0	0	0	0	0	0	0	0	0	0	0	0	0	0	0	0	0	0	0	0	0	1	Q54X16	Glucose-induced degradation protein 8 homolog	DDB_G0279265	Dictyostelium discoideum (Slime mold)	Chain (1); Domain (2)		SUBCELLULAR LOCATION: Nucleus (By similarity).			nucleus	GO:0005634
Ca_00274	0	0	0	1	0	0	0	0	0	0	0	0	0	0	0	0	0	0	0	0	0	0	0	0	0	0	0	0	0	0	0	0	0	0	0	1	O60177	Uncharacterized ATP-dependent helicase C23E6.02 (EC 3.6.4.-)	SPBC23E6.02	Schizosaccharomyces pombe (strain 972 / ATCC 24843) (Fission yeast)	Chain (1); Domain (2); Nucleotide binding (1); Zinc finger (1)		SUBCELLULAR LOCATION: Nucleus.	ATP-dependent DNA helicase activity; chromatin remodeling; DNA duplex unwinding; DNA repair; double-strand break repair via homologous recombination; maintenance of fidelity involved in DNA-dependent DNA replication; protein ubiquitination; ubiquitin-protein transferase activity	ATP binding; ATP-dependent DNA helicase activity; DNA binding; ubiquitin-protein transferase activity; zinc ion binding	nuclear chromatin; nucleus	GO:0005524; GO:0004003; GO:0003677; GO:0032508; GO:0006281; GO:0006338; GO:0000724; GO:0045005; GO:0000790; GO:0005634; GO:0016567; GO:0004842; GO:0008270
Ca_00275	0	0	0	1	0	0	0	0	0	0	0	0	0	0	0	0	0	0	0	0	0	0	0	0	0	0	0	0	0	0	0	0	0	0	0	1	I1JGF8	Uncharacterized protein		Glycine max (Soybean) (Glycine hispida)
Ca_00276	0	0	0	1	0	0	0	0	0	0	0	0	0	0	0	0	0	0	0	0	0	0	0	0	0	0	0	0	0	0	0	0	0	0	0	1	A2Q4Q1	CIP7 , related	MTR_2g012990 MtrDRAFT_AC157507g10v2	Medicago truncatula (Barrel medic) (Medicago tribuloides)
Ca_00277	0	0	0	1	0	0	0	0	0	0	0	0	0	0	0	0	0	0	0	0	0	0	0	0	0	0	0	0	0	0	0	0	0	0	0	1	Q1PEB4	Uncharacterized protein At4g04980	At4g04980 C17L7.1 T32N4.10	Arabidopsis thaliana (Mouse-ear cress)	Chain (1); Coiled coil (3); Compositional bias (2); Erroneous gene model prediction (3)
Ca_00278	0	0	0	1	0	0	0	0	0	0	0	0	0	0	0	0	0	0	0	0	0	0	0	0	0	0	0	0	0	0	0	0	0	0	0	1	Q06215	Polyphenol oxidase A1, chloroplastic (PPO) (EC 1.10.3.1) (Catechol oxidase)		Vicia faba (Broad bean) (Faba vulgaris)	Chain (1); Cross-link (1); Disulfide bond (2); Metal binding (6); Transit peptide (1)		SUBCELLULAR LOCATION: Plastid, chloroplast thylakoid lumen.	catechol oxidase activity; pigment biosynthetic process	catechol oxidase activity; metal ion binding	chloroplast thylakoid lumen	GO:0004097; GO:0009543; GO:0046872; GO:0046148
Ca_00279	0	0	0	1	0	0	0	0	0	0	0	0	0	0	0	0	0	0	0	0	0	0	0	0	0	0	0	0	0	0	0	0	0	0	0	1	Q54SV3	Probable allantoinase 1 (EC 3.5.2.5)	allB1 DDB_G0282199	Dictyostelium discoideum (Slime mold)	Chain (1); Metal binding (7); Modified residue (1)	PATHWAY: Nitrogen metabolism; (S)-allantoin degradation; allantoate from (S)-allantoin: step 1/1.		allantoinase activity; allantoin catabolic process; endodeoxyribonuclease activity, producing 5'-phosphomonoesters; purine nucleobase metabolic process	allantoinase activity; cobalt ion binding; endodeoxyribonuclease activity, producing 5'-phosphomonoesters; zinc ion binding	intracellular	GO:0000256; GO:0004038; GO:0050897; GO:0016888; GO:0005622; GO:0006144; GO:0008270
Ca_00280	0	0	0	1	0	0	0	0	0	0	0	0	0	0	0	0	0	0	0	0	0	0	0	0	0	0	0	0	0	0	0	0	0	0	0	1	Q3ZBY7	Sphingolipid delta(4)-desaturase DES1 (EC 1.14.-.-) (Degenerative spermatocyte homolog 1)	DEGS1 DES1	Bos taurus (Bovine)	Chain (1); Initiator methionine (1); Lipidation (1); Modified residue (1); Transmembrane (6)		SUBCELLULAR LOCATION: Mitochondrion. Endoplasmic reticulum membrane; Multi-pass membrane protein (By similarity).	fatty acid biosynthetic process; oxidoreductase activity, acting on paired donors, with incorporation or reduction of molecular oxygen; sphingolipid biosynthetic process	oxidoreductase activity, acting on paired donors, with incorporation or reduction of molecular oxygen	endoplasmic reticulum membrane; integral component of membrane; mitochondrion	GO:0005789; GO:0006633; GO:0016021; GO:0005739; GO:0016705; GO:0030148
Ca_00281	0	0	0	1	0	0	0	0	0	0	0	0	0	0	0	0	0	0	0	0	0	0	0	0	0	0	0	0	0	0	0	0	0	0	0	1	Q5ZM74	RING finger protein 141	RNF141 RCJMB04_2p1	Gallus gallus (Chicken)	Chain (1); Zinc finger (1)			regulation of transcription, DNA-templated	DNA binding; zinc ion binding		GO:0003677; GO:0006355; GO:0008270
Ca_00282	0	0	0	1	0	0	0	0	0	0	0	0	0	0	0	0	0	0	0	0	0	0	0	0	0	0	0	0	0	0	0	0	0	0	0	1	Q84WQ5	CBS domain-containing protein CBSX5	CBSX5 At4g27460 F27G19.60	Arabidopsis thaliana (Mouse-ear cress)	Chain (1); Compositional bias (2); Domain (2); Erroneous gene model prediction (2); Erroneous initiation (1); Sequence conflict (1)				adenyl nucleotide binding		GO:0030554
Ca_00284	0	0	0	1	0	0	0	0	0	0	0	0	0	0	0	0	0	0	0	0	0	0	0	0	0	0	0	0	0	0	0	0	0	0	0	1	P27818	Acetolactate synthase 1, chloroplastic (EC 2.2.1.6) (ALS I) (Acetohydroxy-acid synthase I) (Acetolactate synthase I)		Brassica napus (Rape)	Binding site (2); Chain (1); Metal binding (2); Nucleotide binding (2); Region (1); Transit peptide (1)	PATHWAY: Amino-acid biosynthesis; L-isoleucine biosynthesis; L-isoleucine from 2-oxobutanoate: step 1/4.; PATHWAY: Amino-acid biosynthesis; L-valine biosynthesis; L-valine from pyruvate: step 1/4.	SUBCELLULAR LOCATION: Plastid, chloroplast.	acetolactate synthase activity; isoleucine biosynthetic process; response to herbicide; valine biosynthetic process	acetolactate synthase activity; flavin adenine dinucleotide binding; magnesium ion binding; thiamine pyrophosphate binding	chloroplast	GO:0003984; GO:0009507; GO:0050660; GO:0009097; GO:0000287; GO:0009635; GO:0030976; GO:0009099
Ca_00285	0	0	0	1	0	0	0	0	0	0	0	0	0	0	0	0	0	0	0	0	0	0	0	0	0	0	0	0	0	0	0	0	0	0	0	1	Q9ZR39	Splicing factor U2af large subunit A (NpU2AF65a) (U2 auxiliary factor 65 kDa subunit A) (U2 small nuclear ribonucleoprotein auxiliary factor large subunit A) (U2 snRNP auxiliary factor large subunit A)	U2AF65A	Nicotiana plumbaginifolia (Leadwort-leaved tobacco) (Tex-Mex tobacco)	Chain (1); Compositional bias (1); Domain (3)		SUBCELLULAR LOCATION: Nucleus.	mRNA processing; RNA splicing	nucleotide binding; RNA binding	nucleus	GO:0003723; GO:0008380; GO:0006397; GO:0000166; GO:0005634
Ca_00286	0	0	0	1	0	0	0	0	0	0	0	0	0	0	0	0	0	0	0	0	0	0	0	0	0	0	0	0	0	0	0	0	0	0	0	1	P24805	Stem-specific protein TSJT1	TSJT1	Nicotiana tabacum (Common tobacco)	Chain (1)
Ca_00287	0	0	0	1	0	0	0	0	0	0	0	0	0	0	0	0	0	0	0	0	0	0	0	0	0	0	0	0	0	0	0	0	0	0	0	1	F4JGZ1	Mediator of RNA polymerase II transcription subunit 16 (Protein SENSITIVE TO FREEZING 6)	MED16 MED16_1 SFR6 At4g04920 T1J1.2	Arabidopsis thaliana (Mouse-ear cress)	Alternative sequence (1); Chain (1); Compositional bias (4); Erroneous gene model prediction (1)		SUBCELLULAR LOCATION: Nucleus.	circadian regulation of gene expression; positive regulation of systemic acquired resistance; regulation of ethylene-activated signaling pathway; regulation of jasmonic acid mediated signaling pathway; regulation of long-day photoperiodism, flowering; regulation of transcription, DNA-templated; response to osmotic stress; transcription, DNA-templated		mediator complex; nucleus	GO:0032922; GO:0016592; GO:0005634; GO:1901672; GO:0010104; GO:2000022; GO:0048586; GO:0006355; GO:0006970; GO:0006351		INDUCTION: Not up- or down-regulated by cold.
Ca_00288	0	0	0	1	0	0	0	0	0	0	0	0	0	0	0	0	0	0	0	0	0	0	0	0	0	0	0	0	0	0	0	0	0	0	0	1	Q680B9	Proteinaceous RNase P 2 (EC 3.1.26.5)	PRORP2 At2g16650 T24I21.6	Arabidopsis thaliana (Mouse-ear cress)	Chain (1); Compositional bias (1); Erroneous gene model prediction (1); Mutagenesis (1); Repeat (4)		SUBCELLULAR LOCATION: Nucleus.	mRNA processing; ribonuclease P activity; RNA phosphodiester bond hydrolysis; RNA phosphodiester bond hydrolysis, endonucleolytic; snoRNA processing; tRNA 5'-leader removal	ribonuclease P activity	nucleus	GO:0090501; GO:0090502; GO:0006397; GO:0005634; GO:0004526; GO:0043144; GO:0001682
Ca_00289	0	0	0	1	0	0	0	0	0	0	0	0	0	0	0	0	0	0	0	0	0	0	0	0	0	0	0	0	0	0	0	0	0	0	0	1	C0LGH2	Probable LRR receptor-like serine/threonine-protein kinase At1g56130 (EC 2.7.11.1)	At1g56130 F14G9.25 T6H22.8	Arabidopsis thaliana (Mouse-ear cress)	Active site (1); Alternative sequence (2); Binding site (1); Chain (1); Domain (1); Erroneous gene model prediction (2); Glycosylation (13); Modified residue (1); Nucleotide binding (1); Repeat (10); Sequence conflict (1); Signal peptide (1); Topological domain (2); Transmembrane (1)		SUBCELLULAR LOCATION: Cell membrane; Single-pass type I membrane protein.	protein serine/threonine kinase activity	ATP binding; protein serine/threonine kinase activity	integral component of membrane; plasma membrane	GO:0005524; GO:0016021; GO:0005886; GO:0004674
Ca_00290	0	0	0	1	0	0	0	0	0	0	0	0	0	0	0	0	0	0	0	0	0	0	0	0	0	0	0	0	0	0	0	0	0	0	0	1	Q9SKU1	Clathrin light chain 1	At2g20760 F5H14.27	Arabidopsis thaliana (Mouse-ear cress)	Chain (1); Coiled coil (1); Compositional bias (2); Region (1); Sequence conflict (1)		SUBCELLULAR LOCATION: Cytoplasmic vesicle membrane; Peripheral membrane protein; Cytoplasmic side (By similarity). Membrane, coated pit; Peripheral membrane protein; Cytoplasmic side (By similarity). Note=Cytoplasmic face of coated pits and vesicles (By similarity).	intracellular protein transport; vesicle-mediated transport	structural molecule activity	clathrin coat of coated pit; clathrin coat of trans-Golgi network vesicle; cytosol; plasma membrane	GO:0030132; GO:0030130; GO:0005829; GO:0006886; GO:0005886; GO:0005198; GO:0016192
Ca_00291	0	0	0	1	0	0	0	0	0	0	0	0	0	0	0	0	0	0	0	0	0	0	0	0	0	0	0	0	0	0	0	0	0	0	0	1	P51104	Dihydroflavonol-4-reductase (DFR) (EC 1.1.1.219) (Dihydrokaempferol 4-reductase)	A	Dianthus caryophyllus (Carnation) (Clove pink)	Chain (1)	PATHWAY: Pigment biosynthesis; anthocyanin biosynthesis.		anthocyanin-containing compound biosynthetic process; cellular metabolic process; dihydrokaempferol 4-reductase activity	coenzyme binding; dihydrokaempferol 4-reductase activity		GO:0009718; GO:0044237; GO:0050662; GO:0045552
Ca_00292	0	0	0	1	0	0	0	0	0	0	0	0	0	0	0	0	0	0	0	0	0	0	0	0	0	0	0	0	0	0	0	0	0	0	0	1	P0C8Q4	Uncharacterized protein At4g19900	At4g19900 F18F4.6	Arabidopsis thaliana (Mouse-ear cress)	Chain (1); Compositional bias (1); Erroneous gene model prediction (2); Frameshift (1); Sequence caution (1); Sequence conflict (3)			galactosyltransferase activity	galactosyltransferase activity	Golgi stack	GO:0005795; GO:0008378
Ca_00293	0	0	0	1	0	0	0	0	0	0	0	0	0	0	0	0	0	0	0	0	0	0	0	0	0	0	0	0	0	0	0	0	0	0	0	1	Q0WUU6	Probable polyol transporter 4	PLT4 At2g20780 F5H14.25	Arabidopsis thaliana (Mouse-ear cress)	Chain (1); Erroneous gene model prediction (1); Transmembrane (12)		SUBCELLULAR LOCATION: Membrane; Multi-pass membrane protein (By similarity).	carbohydrate transport; substrate-specific transmembrane transporter activity; symporter activity	substrate-specific transmembrane transporter activity; symporter activity	integral component of membrane	GO:0008643; GO:0016021; GO:0022891; GO:0015293
Ca_00294	0	0	0	1	0	0	0	0	0	0	0	0	0	0	0	0	0	0	0	0	0	0	0	0	0	0	0	0	0	0	0	0	0	0	0	1	Q13435	Splicing factor 3B subunit 2 (Pre-mRNA-splicing factor SF3b 145 kDa subunit) (SF3b145) (SF3b150) (Spliceosome-associated protein 145) (SAP 145)	SF3B2 SAP145	Homo sapiens (Human)	Chain (1); Coiled coil (1); Compositional bias (9); Domain (1); Erroneous initiation (2); Frameshift (1); Helix (2); Modified residue (11); Sequence caution (1); Sequence conflict (2)		SUBCELLULAR LOCATION: Nucleus (By similarity).	gene expression; mRNA processing; mRNA splicing, via spliceosome; RNA splicing; viral process	poly(A) RNA binding; protein binding	catalytic step 2 spliceosome; nucleoplasm; nucleus; spliceosomal complex; U12-type spliceosomal complex	GO:0008380; GO:0005689; GO:0071013; GO:0010467; GO:0006397; GO:0000398; GO:0005654; GO:0005634; GO:0044822; GO:0005515; GO:0005681; GO:0016032
Ca_00296	0	0	0	1	0	0	0	0	0	0	0	0	0	0	0	0	0	0	0	0	0	0	0	0	0	0	0	0	0	0	0	0	0	0	0	1	G7IPR8	Putative uncharacterized protein	MTR_2g013430	Medicago truncatula (Barrel medic) (Medicago tribuloides)
Ca_00298	0	0	0	1	0	0	0	0	0	0	0	0	0	0	0	0	0	0	0	0	0	0	0	0	0	0	0	0	0	0	0	0	0	0	0	1	Q84JR3	Pentatricopeptide repeat-containing protein At4g21705, mitochondrial	At4g21705 F17L22.2	Arabidopsis thaliana (Mouse-ear cress)	Chain (1); Repeat (8); Transit peptide (1)		SUBCELLULAR LOCATION: Mitochondrion (Potential).			mitochondrion	GO:0005739
Ca_00301	0	0	0	1	0	0	0	0	0	0	0	0	0	0	0	0	0	0	0	0	0	0	0	0	0	0	0	0	0	0	0	0	0	0	0	1	Q9UET6	Putative tRNA (cytidine(32)/guanosine(34)-2'-O)-methyltransferase (EC 2.1.1.205) (2'-O-ribose RNA methyltransferase TRM7 homolog) (Protein ftsJ homolog 1)	FTSJ1 JM23	Homo sapiens (Human)	Active site (1); Alternative sequence (1); Binding site (5); Chain (1)		SUBCELLULAR LOCATION: Cytoplasm (By similarity).	tRNA methyltransferase activity	tRNA methyltransferase activity	cytoplasm	GO:0005737; GO:0008175
Ca_00302	0	0	0	1	0	0	0	0	0	0	0	0	0	0	0	0	0	0	0	0	0	0	0	0	0	0	0	0	0	0	0	0	0	0	0	1	O82380	Pentatricopeptide repeat-containing protein At2g29760, chloroplastic	PCMP-H33 At2g29760 T27A16.14	Arabidopsis thaliana (Mouse-ear cress)	Chain (1); Region (3); Repeat (13); Transit peptide (1)		SUBCELLULAR LOCATION: Plastid, chloroplast (Potential).	chloroplast RNA processing		chloroplast	GO:0009507; GO:0031425
Ca_00304	0	0	0	1	0	0	0	0	0	0	0	0	0	0	0	0	0	0	0	0	0	0	0	0	0	0	0	0	0	0	0	0	0	0	0	1	Q9S9U0	Callose synthase 11 (EC 2.4.1.34) (1,3-beta-glucan synthase) (Protein GLUCAN SYNTHASE-LIKE 1)	CALS11 GSL1 At4g04970 T32N4.8	Arabidopsis thaliana (Mouse-ear cress)	Chain (1); Compositional bias (3); Topological domain (17); Transmembrane (16)		SUBCELLULAR LOCATION: Cell membrane; Multi-pass membrane protein (Probable).	(1->3)-beta-D-glucan biosynthetic process; 1,3-beta-D-glucan synthase activity; circadian rhythm; pollen development; regulation of cell shape; reproduction	1,3-beta-D-glucan synthase activity	1,3-beta-D-glucan synthase complex; integral component of membrane; plasma membrane	GO:0006075; GO:0003843; GO:0000148; GO:0007623; GO:0016021; GO:0005886; GO:0009555; GO:0008360; GO:0000003
Ca_00305	0	0	0	1	0	0	0	0	0	0	0	0	0	0	0	0	0	0	0	0	0	0	0	0	0	0	0	0	0	0	0	0	0	0	0	1	G7IPS9	Putative uncharacterized protein	MTR_2g013640	Medicago truncatula (Barrel medic) (Medicago tribuloides)						chloroplast; endosome; trans-Golgi network	GO:0009507; GO:0005768; GO:0005802
Ca_00306	0	0	0	1	0	0	0	0	0	0	0	0	0	0	0	0	0	0	0	0	0	0	0	0	0	0	0	0	0	0	0	0	0	0	0	1	Q8VY10	Probable ubiquitin-conjugating enzyme E2 24 (EC 6.3.2.19) (AtPHO2) (Ubiquitin carrier protein 24) (Ubiquitin-protein ligase 24)	UBC24 PHO2 At2g33770 T1B8.8	Arabidopsis thaliana (Mouse-ear cress)	Active site (1); Alternative sequence (1); Chain (1); Erroneous gene model prediction (1)	PATHWAY: Protein modification; protein ubiquitination.		acid-amino acid ligase activity; cellular response to phosphate starvation; phosphate ion homeostasis; phosphate ion transport; protein ubiquitination	acid-amino acid ligase activity; ATP binding		GO:0005524; GO:0016881; GO:0016036; GO:0055062; GO:0006817; GO:0016567	DEVELOPMENTAL STAGE: Up-regulated in senescing leaves and maturating seeds.	INDUCTION: Down-regulated by phosphate deprivation.
Ca_00308	0	0	0	1	0	0	0	0	0	0	0	0	0	0	0	0	0	0	0	0	0	0	0	0	0	0	0	0	0	0	0	0	0	0	0	1	G7IPT3	Putative uncharacterized protein	MTR_2g013690	Medicago truncatula (Barrel medic) (Medicago tribuloides)
Ca_00309	0	0	0	1	0	0	0	0	0	0	0	0	0	0	0	0	0	0	0	0	0	0	0	0	0	0	0	0	0	0	0	0	0	0	0	1	Q570B4	3-ketoacyl-CoA synthase 10 (KCS-10) (EC 2.3.1.199) (Protein FIDDLEHEAD) (Very long-chain fatty acid condensing enzyme 10) (VLCFA condensing enzyme 10)	FDH EL4 KCS10 At2g26250 T1D16.11	Arabidopsis thaliana (Mouse-ear cress)	Active site (6); Chain (1); Domain (1); Erroneous initiation (1); Mutagenesis (8); Sequence conflict (1); Transmembrane (2)	PATHWAY: Lipid metabolism; fatty acid biosynthesis.	SUBCELLULAR LOCATION: Membrane; Multi-pass membrane protein (Potential).	fatty acid biosynthetic process; response to cold; response to karrikin; response to light stimulus; transferase activity, transferring acyl groups other than amino-acyl groups	transferase activity, transferring acyl groups other than amino-acyl groups	endoplasmic reticulum; integral component of membrane; membrane	GO:0005783; GO:0006633; GO:0016021; GO:0016020; GO:0009409; GO:0080167; GO:0009416; GO:0016747	DEVELOPMENTAL STAGE: Expressed in prefusion carpel abaxial and adaxial epidermis. Accumulates in ovule primordia, but restricted to chalaza in mature ovules. Also present in cells of stigmatic papillae, at the margins of ovules, and around the embryo sac.	INDUCTION: Repressed by herbicides such as flufenacet and benfuresate.
Ca_00310	0	0	0	1	0	0	0	0	0	0	0	0	0	0	0	0	0	0	0	0	0	0	0	0	0	0	0	0	0	0	0	0	0	0	0	1	G7IPT8	Putative uncharacterized protein	MTR_2g013780	Medicago truncatula (Barrel medic) (Medicago tribuloides)
Ca_00311	0	0	0	1	0	0	0	0	0	0	0	0	0	0	0	0	0	0	0	0	0	0	0	0	0	0	0	0	0	0	0	0	0	0	0	1	Q2MHE4	Serine/threonine-protein kinase HT1 (EC 2.7.11.1) (High leaf temperature protein 1)	HT1 At1g62400 F24O1.13	Arabidopsis thaliana (Mouse-ear cress)	Active site (1); Binding site (1); Chain (1); Domain (1); Erroneous gene model prediction (1); Erroneous initiation (1); Mutagenesis (2); Nucleotide binding (1)			protein serine/threonine kinase activity	ATP binding; protein serine/threonine kinase activity		GO:0005524; GO:0004674
Ca_00312	0	0	0	1	0	0	0	0	0	0	0	0	0	0	0	0	0	0	0	0	0	0	0	0	0	0	0	0	0	0	0	0	0	0	0	1	P56820	Eukaryotic translation initiation factor 3 subunit D (eIF3d) (Eukaryotic translation initiation factor 3 subunit 7) (eIF-3-zeta) (p66)	TIF3D1 At4g20980 T13K14.140	Arabidopsis thaliana (Mouse-ear cress)	Chain (1)		SUBCELLULAR LOCATION: Cytoplasm (By similarity).	formation of translation preinitiation complex; regulation of translational initiation; translation initiation factor activity	translation initiation factor activity	eukaryotic 43S preinitiation complex; eukaryotic 48S preinitiation complex; eukaryotic translation initiation factor 3 complex	GO:0016282; GO:0033290; GO:0005852; GO:0001731; GO:0006446; GO:0003743
Ca_00335	0	0	0	1	0	0	0	0	0	0	0	0	0	0	0	0	0	0	0	0	0	0	0	0	0	0	0	0	0	0	0	0	0	0	0	1	Q80Y75	DnaJ homolog subfamily B member 13 (Testis and spermatogenesis cell-related protein 6) (Testis spermatocyte apoptosis-related gene 6 protein) (Testis spermatogenesis apoptosis-related gene 3 protein) (Testis spermatogenesis apoptosis-related gene 6 protein)	Dnajb13 Tsarg Tsarg3 Tsarg6	Mus musculus (Mouse)	Chain (1); Domain (1); Sequence conflict (1)			protein folding			GO:0006457
Ca_00336	0	0	0	1	0	0	0	0	0	0	0	0	0	0	0	0	0	0	0	0	0	0	0	0	0	0	0	0	0	0	0	0	0	0	0	1	Q9D832	DnaJ homolog subfamily B member 4	Dnajb4	Mus musculus (Mouse)	Chain (1); Domain (1); Initiator methionine (1); Modified residue (2); Sequence conflict (3)			protein folding		cytoplasm; nucleus; plasma membrane	GO:0005737; GO:0005634; GO:0005886; GO:0006457
Ca_00337	0	0	0	1	0	0	0	0	0	0	0	0	0	0	0	0	0	0	0	0	0	0	0	0	0	0	0	0	0	0	0	0	0	0	0	1	Q9R1R0	LIM/homeobox protein Lhx6 (LIM homeobox protein 6) (LIM/homeobox protein Lhx6.1)	Lhx6 Lhx6.1	Mus musculus (Mouse)	Alternative sequence (1); Chain (1); DNA binding (1); Domain (2); Region (1); Sequence caution (1); Sequence conflict (6)		SUBCELLULAR LOCATION: Nucleus (Probable).	cell maturation; cerebral cortex GABAergic interneuron migration; cerebral cortex neuron differentiation; cerebral cortex radially oriented cell migration; cerebral cortex tangential migration; forebrain neuron development; forebrain neuron fate commitment; sequence-specific DNA binding transcription factor activity; transcription, DNA-templated	protein binding; sequence-specific DNA binding; sequence-specific DNA binding transcription factor activity; zinc ion binding	nucleus	GO:0048469; GO:0021853; GO:0021895; GO:0021799; GO:0021800; GO:0021884; GO:0021877; GO:0005634; GO:0005515; GO:0043565; GO:0003700; GO:0006351; GO:0008270	DEVELOPMENTAL STAGE: Specifically expressed during brain maturation from E14.5 to P2 by a subset of tangentially migrating interneurons. Barely detectable in adult brain. Isoform 1 expression peaks at P2 and remains high in adulthood compared to isoform 2. Expressed in preoptic area, hypothalamic regions and the first branchial arch at E9.5. Expressed uniformly in the odontogenic mesenchyme of th…
Ca_00338	0	0	0	1	0	0	0	0	0	0	0	0	0	0	0	0	0	0	0	0	0	0	0	0	0	0	0	0	0	0	0	0	0	0	0	1	Q9FNL2	Pentatricopeptide repeat-containing protein At5g46100	At5g46100 MCL19.15	Arabidopsis thaliana (Mouse-ear cress)	Chain (1); Repeat (11)
Ca_00340	0	0	0	1	0	0	0	0	0	0	0	0	0	0	0	0	0	0	0	0	0	0	0	0	0	0	0	0	0	0	0	0	0	0	0	1	Q9LRR4	Putative disease resistance RPP13-like protein 1	RPPL1 At3g14470 MOA2.9	Arabidopsis thaliana (Mouse-ear cress)	Chain (1); Coiled coil (1); Domain (1); Nucleotide binding (1); Region (2); Repeat (5)			defense response	ADP binding; ATP binding; protein binding		GO:0043531; GO:0005524; GO:0006952; GO:0005515
Ca_00345	0	0	0	1	0	0	0	0	0	0	0	0	0	0	0	0	0	0	0	0	0	0	0	0	0	0	0	0	0	0	0	0	0	0	0	1	Q9LRR5	Putative disease resistance protein At3g14460	At3g14460 MOA2.6	Arabidopsis thaliana (Mouse-ear cress)	Chain (1); Domain (1); Nucleotide binding (1); Repeat (12)			defense response	ADP binding; ATP binding		GO:0043531; GO:0005524; GO:0006952
Ca_00346	0	0	0	1	0	0	0	0	0	0	0	0	0	0	0	0	0	0	0	0	0	0	0	0	0	0	0	0	0	0	0	0	0	0	0	1	G7J0C4	Putative uncharacterized protein	MTR_3g009790	Medicago truncatula (Barrel medic) (Medicago tribuloides)
Ca_00550	0	0	0	0	0	0	0	0	1	0	0	0	0	0	0	0	0	0	0	0	0	0	0	0	0	0	0	0	0	0	0	0	0	0	0	1	Q8S9G8	Squamosa promoter-binding-like protein 7	SPL7 At5g18830 F17K4.80	Arabidopsis thaliana (Mouse-ear cress)	Alternative sequence (1); Beta strand (6); Chain (1); Compositional bias (2); Erroneous initiation (1); Helix (3); Metal binding (8); Motif (1); Sequence conflict (1); Turn (1); Zinc finger (1)		SUBCELLULAR LOCATION: Nucleus (Probable).	regulation of transcription, DNA-templated; transcription, DNA-templated	DNA binding; metal ion binding	nucleus	GO:0003677; GO:0046872; GO:0005634; GO:0006355; GO:0006351	DEVELOPMENTAL STAGE: Expressed constitutively during plant development.
Ca_00551	0	0	0	0	0	0	0	0	1	0	0	0	0	0	0	0	0	0	0	0	0	0	0	0	0	0	0	0	0	0	0	0	0	0	0	1	Q8LBI9	Sugar transporter ERD6-like 16	At5g18840 F17K4.90	Arabidopsis thaliana (Mouse-ear cress)	Chain (1); Sequence conflict (1); Transmembrane (12)		SUBCELLULAR LOCATION: Membrane; Multi-pass membrane protein (By similarity).	carbohydrate transport; substrate-specific transmembrane transporter activity	substrate-specific transmembrane transporter activity	integral component of membrane	GO:0008643; GO:0016021; GO:0022891
Ca_00552	0	0	0	0	0	0	0	0	1	0	0	0	0	0	0	0	0	0	0	0	0	0	0	0	0	0	0	0	0	0	0	0	0	0	0	1	O24467	LEC14B homolog		Prunus armeniaca (Apricot)	Chain (1); Repeat (5)
Ca_00553	0	0	0	0	0	0	0	0	1	0	0	0	0	0	0	0	0	0	0	0	0	0	0	0	0	0	0	0	0	0	0	0	0	0	0	1	B1KHA5	Pyrimidine-specific ribonucleoside hydrolase RihA (EC 3.2.-.-) (Cytidine/uridine-specific hydrolase)	rihA Swoo_1120	Shewanella woodyi (strain ATCC 51908 / MS32)	Active site (1); Chain (1)			nucleobase-containing small molecule interconversion; pyrimidine nucleobase metabolic process; uridine nucleosidase activity	uridine nucleosidase activity	cytoplasm	GO:0005737; GO:0015949; GO:0006206; GO:0045437
Ca_00554	0	0	0	0	0	0	0	0	1	0	0	0	0	0	0	0	0	0	0	0	0	0	0	0	0	0	0	0	0	0	0	0	0	0	0	1	Q9ZNV9	Histidine-containing phosphotransfer protein 1	AHP1 ATHP3 At3g21510 MIL23.8	Arabidopsis thaliana (Mouse-ear cress)	Beta strand (1); Chain (1); Domain (1); Helix (6); Modified residue (2)		SUBCELLULAR LOCATION: Cytoplasm, cytosol. Nucleus.	cell division; cell growth; cytokinin-activated signaling pathway; embryo sac development; histidine phosphotransfer kinase activity; phosphorelay signal transduction system; phosphorylation; regulation of cytokinin-activated signaling pathway; response to stress	histidine phosphotransfer kinase activity; protein binding; protein histidine kinase binding	cytoplasm; cytosol; nucleus	GO:0051301; GO:0016049; GO:0009736; GO:0005737; GO:0005829; GO:0009553; GO:0009927; GO:0005634; GO:0000160; GO:0016310; GO:0005515; GO:0043424; GO:0080036; GO:0006950		INDUCTION: By salt, cold and drought stress.
Ca_00555	0	0	0	0	0	0	0	0	1	0	0	0	0	0	0	0	0	0	0	0	0	0	0	0	0	0	0	0	0	0	0	0	0	0	0	1	Q8RXC8	Receptor-like cytosolic serine/threonine-protein kinase RBK2 (EC 2.7.11.1) (Protein ROP BINDING PROTEIN KINASES 2)	RBK2 At3g05140 T12H1.10	Arabidopsis thaliana (Mouse-ear cress)	Active site (1); Binding site (1); Chain (1); Compositional bias (1); Domain (1); Erroneous gene model prediction (1); Nucleotide binding (1)		SUBCELLULAR LOCATION: Cytoplasm (By similarity).	protein serine/threonine kinase activity	ATP binding; GTPase binding; protein serine/threonine kinase activity	cytoplasm; nucleus	GO:0005524; GO:0051020; GO:0005737; GO:0005634; GO:0004674
Ca_00556	0	0	0	0	0	0	0	0	1	0	0	0	0	0	0	0	0	0	0	0	0	0	0	0	0	0	0	0	0	0	0	0	0	0	0	1	Q93W28	Uncharacterized protein At4g15545	At4g15545 dl3810w FCAALL.328	Arabidopsis thaliana (Mouse-ear cress)	Chain (1); Coiled coil (1); Compositional bias (1); Erroneous gene model prediction (2); Initiator methionine (1); Modified residue (5)
Ca_00558	0	0	0	0	0	0	0	0	1	0	0	0	0	0	0	0	0	0	0	0	0	0	0	0	0	0	0	0	0	0	0	0	0	0	0	1	I1MHP5	Uncharacterized protein		Glycine max (Soybean) (Glycine hispida)
Ca_00603	0	0	0	0	0	0	0	0	0	0	0	0	0	0	0	0	0	0	0	0	0	0	0	0	0	0	0	0	0	1	0	0	0	0	0	1	Q94B38	Glucose-6-phosphate/phosphate translocator 2, chloroplastic	GPT2 At1g61800 F8K4.1	Arabidopsis thaliana (Mouse-ear cress)	Chain (1); Compositional bias (1); Domain (1); Erroneous gene model prediction (1); Sequence conflict (2); Transit peptide (1); Transmembrane (7)		SUBCELLULAR LOCATION: Plastid, chloroplast membrane; Multi-pass membrane protein (Potential).	glucose-6-phosphate transmembrane transporter activity; glucose-6-phosphate transport; inorganic phosphate transmembrane transporter activity; phosphoenolpyruvate transport; phosphoglycerate transmembrane transporter activity; phosphoglycerate transport; photosynthesis; photosynthetic acclimation; regulation of photosynthesis; response to glucose; response to karrikin; response to nematode; respo…	glucose-6-phosphate transmembrane transporter activity; inorganic phosphate transmembrane transporter activity; phosphoglycerate transmembrane transporter activity; triose-phosphate transmembrane transporter activity	chloroplast membrane; integral component of membrane; vacuolar membrane	GO:0031969; GO:0015152; GO:0015760; GO:0005315; GO:0016021; GO:0015714; GO:0015120; GO:0015713; GO:0015979; GO:0009643; GO:0010109; GO:0009749; GO:0080167; GO:0009624; GO:0009744; GO:0035436; GO:0071917; GO:0005774		INDUCTION: Highly expressed in response to Pseudomonas syringae treatment and when grown in high light conditions.
Ca_00604	0	0	0	0	0	0	0	0	0	0	0	0	0	0	0	0	0	0	0	0	0	0	0	0	0	0	0	0	0	1	0	0	0	0	0	1	Q9M7T0	Peroxiredoxin-2F, mitochondrial (EC 1.11.1.15) (Peroxiredoxin IIF) (Thioredoxin reductase 2F)	PRXIIF At3g06050 F24F17.3	Arabidopsis thaliana (Mouse-ear cress)	Active site (1); Chain (1); Disulfide bond (1); Domain (1); Erroneous initiation (1); Modified residue (1); Sequence conflict (1); Transit peptide (1)		SUBCELLULAR LOCATION: Mitochondrion matrix.	peroxidase activity; peroxiredoxin activity; response to cadmium ion; response to oxidative stress	peroxidase activity; peroxiredoxin activity	mitochondrial matrix; mitochondrion	GO:0005759; GO:0005739; GO:0004601; GO:0051920; GO:0046686; GO:0006979		INDUCTION: By oxidative stress.
Ca_00606	0	0	0	0	0	0	0	0	0	0	0	0	0	0	0	0	0	0	0	0	0	0	0	0	0	0	0	0	0	1	0	0	0	0	0	1	Q6GV12	3-ketodihydrosphingosine reductase (KDS reductase) (EC 1.1.1.102) (3-dehydrosphinganine reductase) (Follicular variant translocation protein 1 homolog) (FVT-1)	Kdsr Fvt1	Mus musculus (Mouse)	Active site (2); Binding site (1); Chain (1); Nucleotide binding (1); Signal peptide (1); Topological domain (3); Transmembrane (2)	PATHWAY: Lipid metabolism; sphingolipid metabolism.	SUBCELLULAR LOCATION: Endoplasmic reticulum membrane; Multi-pass membrane protein.	3-dehydrosphinganine reductase activity; 3-keto-sphinganine metabolic process; sphingolipid biosynthetic process	3-dehydrosphinganine reductase activity	endoplasmic reticulum; endoplasmic reticulum membrane; integral component of membrane	GO:0047560; GO:0006666; GO:0005783; GO:0005789; GO:0016021; GO:0030148
Ca_00607	0	0	0	0	0	0	0	0	0	0	0	0	0	0	0	0	0	0	0	0	0	0	0	0	0	0	0	0	0	1	0	0	0	0	0	1	I1M131	Uncharacterized protein		Glycine max (Soybean) (Glycine hispida)
Ca_00608	0	0	0	0	0	0	0	0	0	0	0	0	0	0	0	0	0	0	0	0	0	0	0	0	0	0	0	0	0	1	0	0	0	0	0	1	F6HDM2	ATP-dependent (S)-NAD(P)H-hydrate dehydratase (EC 4.2.1.93) (ATP-dependent NAD(P)HX dehydratase)	VIT_05s0020g02800	Vitis vinifera (Grape)	Binding site (2); Chain (1); Domain (1); Nucleotide binding (2); Region (1)			ATP-dependent NAD(P)H-hydrate dehydratase activity; nicotinamide nucleotide metabolic process	ATP binding; ATP-dependent NAD(P)H-hydrate dehydratase activity		GO:0005524; GO:0047453; GO:0046496
Ca_00609	0	0	0	0	0	0	0	0	0	0	0	0	0	0	0	0	0	0	0	0	0	0	0	0	0	0	0	0	0	1	0	0	0	0	0	1	P24805	Stem-specific protein TSJT1	TSJT1	Nicotiana tabacum (Common tobacco)	Chain (1)
Ca_00610	0	0	0	0	0	0	0	0	0	0	0	0	0	0	0	0	0	0	0	0	0	0	0	0	0	0	0	0	0	1	0	0	0	0	0	1	Q7UJ69	Dihydroxy-acid dehydratase (DAD) (EC 4.2.1.9)	ilvD RB12087	Rhodopirellula baltica (strain SH1)	Chain (1); Erroneous initiation (1); Metal binding (2)	PATHWAY: Amino-acid biosynthesis; L-isoleucine biosynthesis; L-isoleucine from 2-oxobutanoate: step 3/4.; PATHWAY: Amino-acid biosynthesis; L-valine biosynthesis; L-valine from pyruvate: step 3/4.		dihydroxy-acid dehydratase activity; isoleucine biosynthetic process; valine biosynthetic process	4 iron, 4 sulfur cluster binding; dihydroxy-acid dehydratase activity; metal ion binding		GO:0051539; GO:0004160; GO:0009097; GO:0046872; GO:0009099
Ca_00611	0	0	0	0	0	0	0	0	0	0	0	0	0	0	0	0	0	0	0	0	0	0	0	0	0	0	0	0	0	1	0	0	0	0	0	1	P13917	Basic 7S globulin (SBg7S) (Bg) [Cleaved into: Basic 7S globulin high kDa subunit; Basic 7S globulin low kDa subunit]	BG G7S	Glycine max (Soybean) (Glycine hispida)	Beta strand (28); Chain (3); Helix (11); Sequence conflict (4); Signal peptide (1); Turn (6)			aspartic-type endopeptidase activity	aspartic-type endopeptidase activity; identical protein binding; nutrient reservoir activity		GO:0004190; GO:0042802; GO:0045735
Ca_00615	0	0	0	0	0	0	0	0	0	0	0	0	0	0	0	0	0	0	0	0	0	0	0	0	0	0	0	0	0	1	0	0	0	0	0	1	Q9M8K6	Transcription factor MUTE (Basic helix-loop-helix protein 45) (AtbHLH45) (bHLH 45) (Transcription factor EN 20) (bHLH transcription factor bHLH045)	MUTE BHLH45 EN20 At3g06120 F28L1.6	Arabidopsis thaliana (Mouse-ear cress)	Chain (1); Domain (1); Erroneous termination (1)		SUBCELLULAR LOCATION: Nucleus.	sequence-specific DNA binding transcription factor activity; stomatal complex development; transcription, DNA-templated	DNA binding; sequence-specific DNA binding transcription factor activity	nucleus	GO:0003677; GO:0005634; GO:0003700; GO:0010374; GO:0006351	DEVELOPMENTAL STAGE: Strongly expressed in meristemoids and at lower levels in guard mother cells (GMCs) and guard cells.	INDUCTION: By UV, flagellin, and jasmonic acid (JA) treatments.
Ca_00616	0	0	0	0	0	0	0	0	0	0	0	0	0	0	0	0	0	0	0	0	0	0	0	0	0	0	0	0	0	1	0	0	0	0	0	1	Q94BT9	Copper transport protein ATX1 (Copper chaperone ATX1)	ATX1 At1g66240 T6J19.6	Arabidopsis thaliana (Mouse-ear cress)	Alternative sequence (1); Chain (1); Domain (1); Metal binding (2); Sequence conflict (1)		SUBCELLULAR LOCATION: Cytoplasm, cytosol.	copper ion transport	metal ion binding	chromatin; cytosol	GO:0000785; GO:0006825; GO:0005829; GO:0046872		INDUCTION: Induced by excess of copper (at protein level).
Ca_00617	0	0	0	0	0	0	0	0	0	0	0	0	0	0	0	0	0	0	0	0	0	0	0	0	0	0	0	0	0	1	0	0	0	0	0	1	Q84ME1	Probable E3 ubiquitin-protein ligase LUL3 (EC 6.3.2.-) (Protein LOG2-LIKE UBIQUITIN LIGASE 3) (RING finger protein 398)	LUL3 RF398 At5g19080 T16G12.120	Arabidopsis thaliana (Mouse-ear cress)	Chain (1); Compositional bias (2); Initiator methionine (1); Lipidation (1); Mutagenesis (1); Region (1); Sequence conflict (1); Zinc finger (1)	PATHWAY: Protein modification; protein ubiquitination.		ligase activity; ubiquitin-protein transferase activity	ligase activity; ubiquitin-protein transferase activity; zinc ion binding		GO:0016874; GO:0004842; GO:0008270
Ca_00618	0	0	0	0	0	0	0	0	0	0	0	0	0	0	0	0	0	0	0	0	0	0	0	0	0	0	0	0	0	1	0	0	0	0	0	1	Q63055	ADP-ribosylation factor-related protein 1 (ARF-related protein 1) (ARP)	Arfrp1 Arp1	Rattus norvegicus (Rat)	Chain (1); Modified residue (1); Nucleotide binding (3)		SUBCELLULAR LOCATION: Golgi apparatus (By similarity).	small GTPase mediated signal transduction	GTP binding	Golgi apparatus	GO:0005525; GO:0005794; GO:0007264
Ca_00620	0	0	0	0	0	0	0	0	0	0	0	0	0	0	0	0	0	0	0	0	0	0	0	0	0	0	0	0	0	1	0	0	0	0	0	1	Q55909	TVP38/TMEM64 family membrane protein slr0305	slr0305	Synechocystis sp. (strain PCC 6803 / Kazusa)	Chain (1); Transmembrane (5)		SUBCELLULAR LOCATION: Cell membrane; Multi-pass membrane protein (Potential).			integral component of membrane; plasma membrane	GO:0016021; GO:0005886
Ca_00621	0	0	0	0	0	0	0	0	0	0	0	0	0	0	0	0	0	0	0	0	0	0	0	0	0	0	0	0	0	1	0	0	0	0	0	1	Q94ID2	Adenylate isopentenyltransferase 5, chloroplastic (AtIPT5) (EC 2.5.1.112) (Adenylate dimethylallyltransferase 5) (Cytokinin synthase 5)	IPT5 At5g19040 T16G12.80	Arabidopsis thaliana (Mouse-ear cress)	Chain (1); Nucleotide binding (1); Sequence conflict (1); Transit peptide (1)		SUBCELLULAR LOCATION: Plastid, chloroplast.	ADP dimethylallyltransferase activity; AMP dimethylallyltransferase activity; ATP dimethylallyltransferase activity; cytokinin biosynthetic process; tRNA processing	ADP dimethylallyltransferase activity; AMP dimethylallyltransferase activity; ATP binding; ATP dimethylallyltransferase activity	chloroplast; plastid	GO:0052623; GO:0009824; GO:0005524; GO:0052622; GO:0009507; GO:0009691; GO:0009536; GO:0008033	DEVELOPMENTAL STAGE: Expressed in roots soon after germination, but decreases 7 days after germination.	INDUCTION: Down-regulated by cytokinins and up-regulated by auxin. Not induced by nitrate.
Ca_00623	0	0	0	0	0	0	0	0	0	0	0	0	0	0	0	0	0	0	0	0	0	0	0	0	0	0	0	0	0	1	0	0	0	0	0	1	Q67XQ0	DUF21 domain-containing protein At4g14240 (CBS domain-containing protein CBSDUF1)	CBSDUF1 At4g14240 dl3160c FCAALL.149	Arabidopsis thaliana (Mouse-ear cress)	Alternative sequence (1); Chain (1); Compositional bias (1); Domain (4); Erroneous gene model prediction (2); Glycosylation (2); Sequence conflict (3); Topological domain (5); Transmembrane (4)		SUBCELLULAR LOCATION: Membrane; Multi-pass membrane protein (Potential).		adenyl nucleotide binding	integral component of membrane	GO:0030554; GO:0016021
Ca_00624	0	0	0	0	0	0	0	0	0	0	0	0	0	0	0	0	0	0	0	0	0	0	0	0	0	0	0	0	0	1	0	0	0	0	0	1	A7S4N4	Probable serine incorporator	serinc v1g242820	Nematostella vectensis (Starlet sea anemone)	Chain (1); Compositional bias (1); Transmembrane (11)		SUBCELLULAR LOCATION: Endoplasmic reticulum membrane; Multi-pass membrane protein (By similarity).	phospholipid biosynthetic process		endoplasmic reticulum membrane; integral component of membrane	GO:0005789; GO:0016021; GO:0008654
Ca_00702	0	0	0	1	0	0	0	0	0	0	0	0	0	0	0	0	0	0	0	0	0	0	0	0	0	0	0	0	0	0	0	0	0	0	0	1	Q9ZR72	ABC transporter B family member 1 (ABC transporter ABCB.1) (AtABCB1) (Multidrug resistance protein 1) (P-glycoprotein 1) (AtPgp1)	ABCB1 MDR1 PGP1 At2g36910 T1J8.9	Arabidopsis thaliana (Mouse-ear cress)	Chain (1); Compositional bias (2); Domain (4); Glycosylation (4); Nucleotide binding (2); Region (1); Sequence conflict (2); Transmembrane (12)		SUBCELLULAR LOCATION: Cell membrane; Multi-pass membrane protein. Note=Non-polar distribution in apical cells. Predominant basal (top) localization in root tissues above the elongation zone, especially in mature cortical and endodermal cells. Basal and apical localization in the root elongation zone.	acropetal auxin transport; anthocyanin accumulation in tissues in response to UV light; ATPase activity, coupled to transmembrane movement of substances; ATP catabolic process; auxin-activated signaling pathway; auxin efflux; auxin efflux transmembrane transporter activity; auxin influx; auxin influx transmembrane transporter activity; auxin polar transport; basipetal auxin transport; photomorpho…	ATPase activity, coupled to transmembrane movement of substances; ATP binding; auxin efflux transmembrane transporter activity; auxin influx transmembrane transporter activity; protein binding	integral component of membrane; plasma membrane; plasmodesma	GO:0005524; GO:0006200; GO:0042626; GO:0010541; GO:0043481; GO:0010315; GO:0010329; GO:0060919; GO:0010328; GO:0009926; GO:0009734; GO:0010540; GO:0016021; GO:0009640; GO:0005886; GO:0009506; GO:0009958; GO:0005515; GO:0008361; GO:0009733; GO:0009637; GO:0009624; GO:0009639; GO:0048443; GO:0055085		INDUCTION: By auxin.
Ca_00703	0	0	0	1	0	0	0	0	0	0	0	0	0	0	0	0	0	0	0	0	0	0	0	0	0	0	0	0	0	0	0	0	0	0	0	1	Q9SJL7	Transcription factor RAX2 (Myb-related protein 38) (AtMYB38) (Protein REGULATOR OF AXILLARY MERISTEMS 2)	RAX2 MYB38 At2g36890 T1J8.7	Arabidopsis thaliana (Mouse-ear cress)	Chain (1); DNA binding (2); Domain (2); Natural variant (4); Sequence conflict (2)		SUBCELLULAR LOCATION: Nucleus (By similarity).	blue light signaling pathway; multicellular organismal development; response to abscisic acid; response to gibberellin; response to jasmonic acid; response to salicylic acid; sequence-specific DNA binding transcription factor activity; transcription, DNA-templated	chromatin binding; DNA binding; protein binding; sequence-specific DNA binding transcription factor activity	nucleus	GO:0003677; GO:0009785; GO:0003682; GO:0007275; GO:0005634; GO:0005515; GO:0009737; GO:0009739; GO:0009753; GO:0009751; GO:0003700; GO:0006351
Ca_00704	0	0	0	1	0	0	0	0	0	0	0	0	0	0	0	0	0	0	0	0	0	0	0	0	0	0	0	0	0	0	0	0	0	0	0	1	Q6SYB9	S-adenosylmethionine synthase 2 (AdoMet synthase 2) (EC 2.5.1.6) (Methionine adenosyltransferase 2) (MAT 2)	SAMS2 SAMSYN	Nicotiana tabacum (Common tobacco)	Chain (1); Metal binding (4); Nucleotide binding (2); Sequence conflict (1)	PATHWAY: Amino-acid biosynthesis; S-adenosyl-L-methionine biosynthesis; S-adenosyl-L-methionine from L-methionine: step 1/1.	SUBCELLULAR LOCATION: Cytoplasm (By similarity).	methionine adenosyltransferase activity; one-carbon metabolic process; S-adenosylmethionine biosynthetic process	ATP binding; metal ion binding; methionine adenosyltransferase activity	cytoplasm	GO:0005524; GO:0006556; GO:0005737; GO:0046872; GO:0004478; GO:0006730
Ca_00706	0	0	0	1	0	0	0	0	0	0	0	0	0	0	0	0	0	0	0	0	0	0	0	0	0	0	0	0	0	0	0	0	0	0	0	1	O74841	Probable FAD synthase (EC 2.7.7.2) (FAD pyrophosphorylase) (FMN adenylyltransferase) (Flavin adenine dinucleotide synthase)	SPCC1235.04c	Schizosaccharomyces pombe (strain 972 / ATCC 24843) (Fission yeast)	Chain (1)	PATHWAY: Cofactor biosynthesis; FAD biosynthesis; FAD from FMN: step 1/1.		FAD biosynthetic process; FMN adenylyltransferase activity; FMN metabolic process	ATP binding; FMN adenylyltransferase activity	cytoplasm; cytosol; nucleus	GO:0005524; GO:0006747; GO:0003919; GO:0046444; GO:0005737; GO:0005829; GO:0005634
Ca_00707	0	0	0	1	0	0	0	0	0	0	0	0	0	0	0	0	0	0	0	0	0	0	0	0	0	0	0	0	0	0	0	0	0	0	0	1	Q9SJL9	Probable xyloglucan endotransglucosylase/hydrolase protein 32 (At-XTH32) (XTH-32) (EC 2.4.1.207)	XTH32 At2g36870 T1J8.5	Arabidopsis thaliana (Mouse-ear cress)	Active site (2); Chain (1); Signal peptide (1)		SUBCELLULAR LOCATION: Secreted, cell wall (Probable). Secreted, extracellular space, apoplast (Probable).	cellular glucan metabolic process; cell wall macromolecule catabolic process; hydrolase activity, hydrolyzing O-glycosyl compounds; xyloglucan:xyloglucosyl transferase activity	hydrolase activity, hydrolyzing O-glycosyl compounds; xyloglucan:xyloglucosyl transferase activity	apoplast; cell wall	GO:0048046; GO:0005618; GO:0016998; GO:0006073; GO:0004553; GO:0016762
Ca_00708	0	0	0	1	0	0	0	0	0	0	0	0	0	0	0	0	0	0	0	0	0	0	0	0	0	0	0	0	0	0	0	0	0	0	0	1	Q6PCD5	E3 ubiquitin-protein ligase RFWD3 (EC 6.3.2.-) (RING finger and WD repeat domain-containing protein 3) (RING finger protein 201)	RFWD3 RNF201	Homo sapiens (Human)	Chain (1); Coiled coil (1); Erroneous initiation (3); Modified residue (2); Mutagenesis (3); Natural variant (4); Repeat (3); Sequence conflict (4); Zinc finger (1)	PATHWAY: Protein modification; protein ubiquitination.	SUBCELLULAR LOCATION: Nucleus. Nucleus, PML body. Cytoplasm. Note=In undamaged cells, found both in the cytoplasm and in the nucleus, partially associated with PML nuclear bodies. In response to replication block, such as that caused by hydroxyurea treatment, or to DNA damage caused by ionizing radiations or doxorubicin, recruited to the nucleus, to stalled replication forks or to sites of DNA re…	DNA repair; ligase activity; mitotic G1 DNA damage checkpoint; protein ubiquitination; regulation of DNA damage checkpoint; response to ionizing radiation; ubiquitin-protein transferase activity	ligase activity; MDM2/MDM4 family protein binding; p53 binding; protein binding; ubiquitin-protein transferase activity; zinc ion binding	cytoplasm; nucleus; PML body	GO:0006281; GO:0097371; GO:0016605; GO:0005737; GO:0016874; GO:0031571; GO:0005634; GO:0002039; GO:0005515; GO:0016567; GO:2000001; GO:0010212; GO:0004842; GO:0008270	DEVELOPMENTAL STAGE: Up-regulated in the S-G2 phase.
Ca_00709	0	0	0	1	0	0	0	0	0	0	0	0	0	0	0	0	0	0	0	0	0	0	0	0	0	0	0	0	0	0	0	0	0	0	0	1	Q8GY31	Dual specificity phosphatase Cdc25 (EC 3.1.3.48) (Arath;CDC25) (Arsenate reductase 2) (EC 1.20.4.-) (Sulfurtransferase 5) (AtStr5)	CDC25 ACR2 STR5 At5g03455 F12E4_220	Arabidopsis thaliana (Mouse-ear cress)	Active site (1); Beta strand (8); Chain (1); Compositional bias (1); Domain (1); Erroneous gene model prediction (1); Erroneous initiation (1); Helix (4); Metal binding (4); Mutagenesis (2); Region (3); Turn (1)		SUBCELLULAR LOCATION: Nucleus (Probable).	arsenate reductase activity; mitotic nuclear division; peptidyl-tyrosine dephosphorylation; protein phosphorylation; protein tyrosine phosphatase activity; response to arsenic-containing substance	arsenate reductase activity; metal ion binding; protein binding; protein tyrosine phosphatase activity	chloroplast; mitochondrion; nucleus	GO:0030611; GO:0009507; GO:0046872; GO:0005739; GO:0007067; GO:0005634; GO:0035335; GO:0005515; GO:0006468; GO:0004725; GO:0046685
Ca_00710	0	0	0	1	0	0	0	0	0	0	0	0	0	0	0	0	0	0	0	0	0	0	0	0	0	0	0	0	0	0	0	0	0	0	0	1	B9JZI2	Bifunctional uridylyltransferase/uridylyl-removing enzyme (UTase/UR) (Bifunctional [protein-PII] modification enzyme) (Bifunctional nitrogen sensor protein) [Includes: [Protein-PII] uridylyltransferase (PII uridylyltransferase) (UTase) (EC 2.7.7.59); [Protein-PII]-UMP uridylyl-removing enzyme (UR) (EC 3.1.4.-)]	glnD Avi_0424	Agrobacterium vitis (strain S4 / ATCC BAA-846) (Rhizobium vitis (strain S4))	Chain (1); Domain (3); Region (2)			[protein-PII] uridylyltransferase activity; nitrogen compound metabolic process; phosphoric diester hydrolase activity; regulation of nitrogen utilization	[protein-PII] uridylyltransferase activity; amino acid binding; metal ion binding; phosphoric diester hydrolase activity		GO:0008773; GO:0016597; GO:0046872; GO:0006807; GO:0008081; GO:0006808
Ca_00711	0	0	0	1	0	0	0	0	0	0	0	0	0	0	0	0	0	0	0	0	0	0	0	0	0	0	0	0	0	0	0	0	0	0	0	1	Q3UDW8	Heparan-alpha-glucosaminide N-acetyltransferase (EC 2.3.1.78) (Transmembrane protein 76)	Hgsnat D8Ertd354e Tmem76	Mus musculus (Mouse)	Active site (1); Alternative sequence (1); Chain (1); Disulfide bond (1); Erroneous initiation (5); Glycosylation (2); Modified residue (2); Region (1); Sequence conflict (5); Topological domain (12); Transmembrane (11)		SUBCELLULAR LOCATION: Lysosome membrane; Multi-pass membrane protein. Note=Colocalizes with the lysosomal marker LAMP2. The signal peptide is not cleaved upon translocation into the endoplasmic reticulum; the precursor is probably targeted to the lysosomes via the adapter protein complex-mediated pathway that involves tyrosine- and/or dileucine-based conserved amino acid motifs in the last C-term…	heparan-alpha-glucosaminide N-acetyltransferase activity; lysosomal transport; metabolic process; protein oligomerization; transferase activity, transferring acyl groups	heparan-alpha-glucosaminide N-acetyltransferase activity; transferase activity, transferring acyl groups	integral component of membrane; lysosomal membrane	GO:0015019; GO:0016021; GO:0005765; GO:0007041; GO:0008152; GO:0051259; GO:0016746
Ca_00826	0	0	0	0	0	0	0	0	0	1	0	0	0	0	0	0	0	0	0	0	0	0	0	0	0	0	0	0	0	0	0	0	0	0	0	1	Q9FNI3	B3 domain-containing protein At5g06250	At5g06250 MHF15.23	Arabidopsis thaliana (Mouse-ear cress)	Alternative sequence (1); Chain (1); DNA binding (1)		SUBCELLULAR LOCATION: Nucleus (By similarity).	leaf development; leaf shaping; meristem maintenance; negative regulation of transcription, DNA-templated; regulation of transcription, DNA-templated; sequence-specific DNA binding transcription factor activity; transcription, DNA-templated	DNA binding; sequence-specific DNA binding transcription factor activity	nucleus	GO:0003677; GO:0048366; GO:0010358; GO:0010073; GO:0045892; GO:0005634; GO:0006355; GO:0003700; GO:0006351
Ca_00827	0	0	0	0	0	0	0	0	0	1	0	0	0	0	0	0	0	0	0	0	0	0	0	0	0	0	0	0	0	0	0	0	0	0	0	1	Q5RBU7	Lysosomal Pro-X carboxypeptidase (EC 3.4.16.2) (Proline carboxypeptidase) (Prolylcarboxypeptidase) (PRCP)	PRCP	Pongo abelii (Sumatran orangutan) (Pongo pygmaeus abelii)	Active site (3); Chain (1); Disulfide bond (4); Glycosylation (6); Propeptide (1); Region (1); Signal peptide (1)		SUBCELLULAR LOCATION: Lysosome (By similarity).	carboxypeptidase activity; serine-type peptidase activity	carboxypeptidase activity; serine-type peptidase activity	lysosome	GO:0004180; GO:0005764; GO:0008236
Ca_00962	0	0	0	0	0	0	0	0	0	0	0	0	0	0	0	0	0	0	0	0	0	0	0	0	0	0	0	1	0	0	0	0	0	0	0	1	Q57951	Universal stress protein MJ0531 (USP MJ0531)	MJ0531	Methanocaldococcus jannaschii (strain ATCC 43067 / DSM 2661 / JAL-1 / JCM 10045 / NBRC 100440) (Methanococcus jannaschii)	Chain (1)			response to stress			GO:0006950
Ca_00964	0	0	0	0	0	0	0	0	0	0	0	0	0	0	0	0	0	0	0	0	0	0	0	0	0	0	0	1	0	0	0	0	0	0	0	1	O22315	Serine/arginine-rich-splicing factor SR34 (At-SR34) (At-SRp34) (AtSR34) (Pre-mRNA-splicing factor SF2) (SR1 protein)	SR34 SF2 SR1 SRP34 At1g02840 F22D16.16 F22D16_30	Arabidopsis thaliana (Mouse-ear cress)	Alternative sequence (4); Chain (1); Compositional bias (3); Domain (2); Sequence conflict (3)		SUBCELLULAR LOCATION: Nucleus speckle. Nucleus, nucleoplasm.	mRNA processing; RNA splicing	nucleic acid binding; nucleotide binding; protein binding; RNA binding	interchromatin granule; nuclear speck; nucleus; ribonucleoprotein complex; viral nucleocapsid	GO:0003723; GO:0008380; GO:0035061; GO:0006397; GO:0016607; GO:0003676; GO:0000166; GO:0005634; GO:0005515; GO:0030529; GO:0019013
Ca_00966	0	0	0	0	0	0	0	0	0	0	0	0	0	0	0	0	0	0	0	0	0	0	0	0	0	0	0	1	0	0	0	0	0	0	0	1	Q99685	Monoglyceride lipase (MGL) (EC 3.1.1.23) (HU-K5) (Lysophospholipase homolog) (Lysophospholipase-like) (Monoacylglycerol lipase) (MAGL)	MGLL	Homo sapiens (Human)	Active site (3); Alternative sequence (2); Beta strand (10); Chain (1); Erroneous initiation (7); Helix (13); Modified residue (1); Sequence conflict (1); Turn (1)	PATHWAY: Glycerolipid metabolism; triacylglycerol degradation.		acylglycerol acyl-chain remodeling; acylglycerol catabolic process; acylglycerol lipase activity; arachidonic acid metabolic process; blood coagulation; fatty acid biosynthetic process; glycerophospholipid biosynthetic process; inflammatory response; lipid metabolic process; long term synaptic depression; lysophospholipase activity; phospholipid metabolic process; platelet activation; regulation …	acylglycerol lipase activity; lipid binding; lysophospholipase activity; protein homodimerization activity	endoplasmic reticulum membrane; plasma membrane; synapse	GO:0036155; GO:0046464; GO:0047372; GO:0019369; GO:0007596; GO:0005789; GO:0006633; GO:0046474; GO:0006954; GO:0008289; GO:0006629; GO:0060292; GO:0004622; GO:0006644; GO:0005886; GO:0030168; GO:0042803; GO:2000124; GO:0050727; GO:0051930; GO:0009966; GO:0044281; GO:0045202; GO:0019433
Ca_01110	0	0	0	0	0	0	0	0	0	0	0	0	0	0	0	0	0	0	0	0	0	0	0	0	1	0	0	0	0	0	0	0	0	0	0	1	A4IF69	NHL repeat-containing protein 2	NHLRC2	Bos taurus (Bovine)	Chain (1); Repeat (6)
Ca_01111	0	0	0	0	0	0	0	0	0	0	0	0	0	0	0	0	0	0	0	0	0	0	0	0	1	0	0	0	0	0	0	0	0	0	0	1	Q9CA27	Ethylene-responsive transcription factor ERF118	ERF118 At1g68550 T26J14.12	Arabidopsis thaliana (Mouse-ear cress)	Chain (1); DNA binding (1)		SUBCELLULAR LOCATION: Nucleus (Probable).	ethylene-activated signaling pathway; sequence-specific DNA binding transcription factor activity; transcription, DNA-templated	DNA binding; sequence-specific DNA binding transcription factor activity	nucleus	GO:0003677; GO:0009873; GO:0005634; GO:0003700; GO:0006351
Ca_01113	0	0	0	0	0	0	0	0	0	0	0	0	0	0	0	0	0	0	0	0	0	0	0	0	1	0	0	0	0	0	0	0	0	0	0	1	Q0III6	DnaJ homolog subfamily B member 6 (MRJ)	DNAJB6 MRJ	Bos taurus (Bovine)	Chain (1); Compositional bias (5); Domain (1); Initiator methionine (1); Region (2); Sequence conflict (3)		SUBCELLULAR LOCATION: Cytoplasm, perinuclear region (By similarity). Nucleus (By similarity). Cytoplasm, myofibril, sarcomere, Z line (By similarity).			nucleus; perinuclear region of cytoplasm; Z disc	GO:0030018; GO:0005634; GO:0048471
Ca_01114	0	0	0	0	0	0	0	0	0	0	0	0	0	0	0	0	0	0	0	0	0	0	0	0	1	0	0	0	0	0	0	0	0	0	0	1	O22478	Importin subunit alpha (Karyopherin subunit alpha) (KAP alpha)		Solanum lycopersicum (Tomato) (Lycopersicon esculentum)	Chain (1); Compositional bias (1); Domain (1); Repeat (8)		SUBCELLULAR LOCATION: Cytoplasm (By similarity).	defense response; protein import into nucleus; protein transporter activity	protein transporter activity	cytosol; nucleus	GO:0005829; GO:0006952; GO:0005634; GO:0006606; GO:0008565
Ca_01116	0	0	0	0	0	0	0	0	0	0	0	0	0	0	0	0	0	0	0	0	0	0	0	0	1	0	0	0	0	0	0	0	0	0	0	1	Q895K2	DNA polymerase III PolC-type (PolIII) (EC 2.7.7.7)	polC CTC_01271	Clostridium tetani (strain Massachusetts / E88)	Chain (1); Domain (1)		SUBCELLULAR LOCATION: Cytoplasm (By similarity).	3'-5' exonuclease activity; DNA-directed DNA polymerase activity	3'-5' exonuclease activity; DNA binding; DNA-directed DNA polymerase activity	cytoplasm	GO:0008408; GO:0003677; GO:0003887; GO:0005737
Ca_01117	0	0	0	0	0	0	0	0	0	0	0	0	0	0	0	0	0	0	0	0	0	0	0	0	1	0	0	0	0	0	0	0	0	0	0	1	Q84J70	Protein DEHYDRATION-INDUCED 19 homolog 3 (AtDi19-3)	DI19-3 At3g05700 F18C1.3	Arabidopsis thaliana (Mouse-ear cress)	Chain (1); Compositional bias (1); Erroneous gene model prediction (1); Modified residue (2)		SUBCELLULAR LOCATION: Nucleus.			nucleus	GO:0005634		INDUCTION: By drought stress, but not by abscisic acid.
Ca_01118	0	0	0	0	0	0	0	0	0	0	0	0	0	0	0	0	0	0	0	0	0	0	0	0	1	0	0	0	0	0	0	0	0	0	0	1	Q9P1Y6	PHD and RING finger domain-containing protein 1	PHRF1 KIAA1542	Homo sapiens (Human)	Alternative sequence (3); Chain (1); Coiled coil (1); Compositional bias (3); Erroneous initiation (1); Modified residue (14); Natural variant (3); Sequence conflict (2); Zinc finger (2)			mRNA processing; transcription from RNA polymerase II promoter	RNA polymerase binding; zinc ion binding		GO:0070063; GO:0006397; GO:0006366; GO:0008270
Ca_01248	0	0	0	0	0	0	0	0	0	0	0	0	0	0	0	0	0	0	0	0	0	0	0	0	1	0	0	0	0	0	0	0	0	0	0	1	F4HWY6	Myosin-11 (Myosin XI E) (AtXIE)	XI-E XIE At1g54560 T22H22.1	Arabidopsis thaliana (Mouse-ear cress)	Chain (1); Coiled coil (1); Domain (8); Erroneous gene model prediction (1); Nucleotide binding (2); Region (4)		SUBCELLULAR LOCATION: Cytoplasm. Note=Colocalizes with peroxisome, cytoplasmic vesicles and/or organelles.	actin filament-based movement; metabolic process; motor activity	ATP binding; motor activity	cytoplasm; myosin complex	GO:0005524; GO:0030048; GO:0005737; GO:0008152; GO:0003774; GO:0016459
Ca_01249	0	0	0	0	0	0	0	0	0	0	0	0	0	0	0	0	0	0	0	0	0	0	0	0	1	0	0	0	0	0	0	0	0	0	0	1	Q94A64	F-box protein At5g03970	At5g03970 F8F6.180	Arabidopsis thaliana (Mouse-ear cress)	Alternative sequence (1); Chain (1); Domain (1); Erroneous gene model prediction (1)
Ca_01250	0	0	0	0	0	0	0	0	0	0	0	0	0	0	0	0	0	0	0	0	0	0	0	0	1	0	0	0	0	0	0	0	0	0	0	1	K7KQC0	Uncharacterized protein		Glycine max (Soybean) (Glycine hispida)					metal ion binding		GO:0046872
Ca_01252	0	0	0	0	0	0	0	0	0	0	0	0	0	0	0	0	0	0	0	0	0	0	0	0	1	0	0	0	0	0	0	0	0	0	0	1	Q8GWB7	Putative glucuronosyltransferase PGSIP6 (EC 2.4.1.-) (Glycogenin-like protein 6) (Plant glycogenin-like starch initiation protein 6)	PGSIP6 At5g18480 T28N17.3	Arabidopsis thaliana (Mouse-ear cress)	Active site (1); Chain (1); Metal binding (3); Sequence conflict (4); Transmembrane (6)		SUBCELLULAR LOCATION: Membrane; Multi-pass membrane protein (Potential).	transferase activity, transferring glycosyl groups	metal ion binding; transferase activity, transferring glycosyl groups	endosome; Golgi apparatus; integral component of membrane; membrane; trans-Golgi network	GO:0005794; GO:0005768; GO:0016021; GO:0016020; GO:0046872; GO:0005802; GO:0016757
Ca_01254	0	0	0	0	0	0	0	0	0	0	0	0	0	0	0	0	0	0	0	0	0	0	0	0	1	0	0	0	0	0	0	0	0	0	0	1	I1JRR2	Uncharacterized protein		Glycine max (Soybean) (Glycine hispida)
Ca_01255	0	0	0	0	0	0	0	0	0	0	0	0	0	0	0	0	0	0	0	0	0	0	0	0	1	0	0	0	0	0	0	0	0	0	0	1	Q9FLN9	Peroxygenase 2 (AtPXG2) (EC 1.11.2.3) (Caleosin-2) (Embryo-specific protein 2) (Putative embryo-specific protein 1 (ATS2))	PXG2 ATS2 CLO2 At5g55240 MCO15.19	Arabidopsis thaliana (Mouse-ear cress)	Calcium binding (1); Chain (1); Disulfide bond (1); Domain (1); Initiator methionine (1); Metal binding (1); Modified residue (2); Motif (1)		SUBCELLULAR LOCATION: Lipid droplet.	defense response; heme oxygenase (decyclizing) activity; linoleic acid epoxygenase activity; monooxygenase activity; oxylipin biosynthetic process; plant seed peroxidase activity	calcium ion binding; heme oxygenase (decyclizing) activity; linoleic acid epoxygenase activity; monooxygenase activity; plant seed peroxidase activity	integral component of membrane; lipid particle	GO:0005509; GO:0006952; GO:0004392; GO:0016021; GO:0071614; GO:0005811; GO:0004497; GO:0031408; GO:1990137		INDUCTION: Down-regulated by light and upon germination. Not induced by abscisic acid or osmotic stress.
Ca_01256	0	0	0	0	0	0	0	0	0	0	0	0	0	0	0	0	0	0	0	0	0	0	0	0	1	0	0	0	0	0	0	0	0	0	0	1	Q8GUN5	Protein PHR1-LIKE 1 (Myb-like transcription factor 1)	PHL1 At5g29000 F3F24.100	Arabidopsis thaliana (Mouse-ear cress)	Alternative sequence (3); Chain (1); Compositional bias (4); DNA binding (1); Domain (1); Sequence conflict (1)		SUBCELLULAR LOCATION: Nucleus (Probable).	sequence-specific DNA binding transcription factor activity; transcription, DNA-templated	chromatin binding; DNA binding; sequence-specific DNA binding transcription factor activity	nucleus	GO:0003677; GO:0003682; GO:0005634; GO:0003700; GO:0006351
Ca_01257	0	0	0	0	0	0	0	0	0	0	0	0	0	0	0	0	0	0	0	0	0	0	0	0	1	0	0	0	0	0	0	0	0	0	0	1	O24534	Elongation factor 1-alpha (EF-1-alpha)		Vicia faba (Broad bean) (Faba vulgaris)	Chain (1); Domain (1); Modified residue (2); Nucleotide binding (3); Region (5)		SUBCELLULAR LOCATION: Cytoplasm.	GTPase activity; translation elongation factor activity	GTPase activity; GTP binding; translation elongation factor activity	cytoplasm	GO:0005525; GO:0003924; GO:0005737; GO:0003746
Ca_01258	0	0	0	0	0	0	0	0	0	0	0	0	0	0	0	0	0	0	0	0	0	0	0	0	1	0	0	0	0	0	0	0	0	0	0	1	P92948	Cell division cycle 5-like protein (Cdc5-like protein) (Atypical R2R3-MYB transcription factor CDC5) (MOS4-associated complex protein 1) (MAC protein 1) (Protein MYB DOMAIN CELL DIVISION CYCLE 5) (AtMYBCD5)	CDC5 MAC1 MYBCD5 At1g09770 F21M12.15	Arabidopsis thaliana (Mouse-ear cress)	Chain (1); Coiled coil (2); DNA binding (2); Domain (2); Modified residue (1); Sequence conflict (3)		SUBCELLULAR LOCATION: Nucleus.	cell cycle; defense response signaling pathway, resistance gene-dependent; defense response signaling pathway, resistance gene-independent; defense response to bacterium; defense response to fungus; innate immune response; mRNA processing; regulation of transcription, DNA-templated; RNA splicing; sequence-specific DNA binding transcription factor activity; transcription, DNA-templated	chromatin binding; DNA binding; protein binding; sequence-specific DNA binding transcription factor activity	chloroplast; spliceosomal complex	GO:0003677; GO:0008380; GO:0007049; GO:0009507; GO:0003682; GO:0009870; GO:0010204; GO:0042742; GO:0050832; GO:0045087; GO:0006397; GO:0005515; GO:0006355; GO:0003700; GO:0005681; GO:0006351
Ca_01259	0	0	0	0	0	0	0	0	0	0	0	0	0	0	0	0	0	0	0	0	0	0	0	0	1	0	0	0	0	0	0	0	0	0	0	1
Ca_01260	0	0	0	0	0	0	0	0	0	0	0	0	0	0	0	0	0	0	0	0	0	0	0	0	1	0	0	0	0	0	0	0	0	0	0	1	K7KGY9	Uncharacterized protein		Glycine max (Soybean) (Glycine hispida)
Ca_01261	0	0	0	0	0	0	0	0	0	0	0	0	0	0	0	0	0	0	0	0	0	0	0	0	1	0	0	0	0	0	0	0	0	0	0	1	Q86YJ7	Ankyrin repeat domain-containing protein 13B	ANKRD13B	Homo sapiens (Human)	Alternative sequence (1); Chain (1); Compositional bias (1); Modified residue (1); Repeat (5); Sequence conflict (4)		SUBCELLULAR LOCATION: Cell membrane. Late endosome. Early endosome. Note=Interaction with EGFR may enhance association with the cell membrane.			early endosome; late endosome; plasma membrane	GO:0005769; GO:0005770; GO:0005886
Ca_01263	0	0	0	0	0	0	0	0	0	0	0	0	0	0	0	0	0	0	0	0	0	0	0	0	1	0	0	0	0	0	0	0	0	0	0	1	Q7XBH4	Myb-related protein Myb4 (OsMyb4) (Transcription factor RLTR1)	MYB4 LTR1 Os04g0517100 LOC_Os04g43680 OSJNBa0073E02.6	Oryza sativa subsp. japonica (Rice)	Chain (1); DNA binding (2); Domain (2); Frameshift (1); Sequence conflict (2)		SUBCELLULAR LOCATION: Nucleus (Probable).	regulation of transcription, DNA-templated; response to stress; transcription, DNA-templated	chromatin binding; DNA binding	nucleus	GO:0003677; GO:0003682; GO:0005634; GO:0006355; GO:0006950; GO:0006351		INDUCTION: By cold stress.
Ca_01264	0	0	0	0	0	0	0	0	0	0	0	0	0	0	0	0	0	0	0	0	0	0	0	0	1	0	0	0	0	0	0	0	0	0	0	1	O07051	L-allo-threonine aldolase (L-allo-TA) (EC 4.1.2.49) (L-allo-threonine acetaldehyde-lyase)	ltaA	Aeromonas jandaei	Chain (1); Modified residue (1); Mutagenesis (3)			cellular amino acid metabolic process; lyase activity	lyase activity; pyridoxal phosphate binding		GO:0006520; GO:0016829; GO:0030170
Ca_01265	0	0	0	0	0	0	0	0	0	0	0	0	0	0	0	0	0	0	0	0	0	0	0	0	1	0	0	0	0	0	0	0	0	0	0	1	Q499Y0	Exportin-4	xpo4	Xenopus laevis (African clawed frog)	Chain (1)		SUBCELLULAR LOCATION: Cytoplasm (By similarity). Nucleus (By similarity).	protein transport		cytoplasm; nucleus	GO:0005737; GO:0005634; GO:0015031
Ca_01266	0	0	0	0	0	0	0	0	0	0	0	0	0	0	0	0	0	0	0	0	0	0	0	0	1	0	0	0	0	0	0	0	0	0	0	1	Q9SR00	Pentatricopeptide repeat-containing protein At3g04760, chloroplastic	At3g04760 F7O18.25	Arabidopsis thaliana (Mouse-ear cress)	Chain (1); Repeat (14); Sequence conflict (1); Transit peptide (1)		SUBCELLULAR LOCATION: Plastid, chloroplast (Potential).			chloroplast	GO:0009507
Ca_01267	0	0	0	0	0	0	0	0	0	0	0	0	0	0	0	0	0	0	0	0	0	0	0	0	1	0	0	0	0	0	0	0	0	0	0	1	Q9LXA5	L-type lectin-domain containing receptor kinase IX.1 (LecRK-IX.1) (EC 2.7.11.1)	LECRK91 At5g10530 F12B17.120	Arabidopsis thaliana (Mouse-ear cress)	Active site (1); Binding site (1); Chain (1); Domain (1); Glycosylation (8); Nucleotide binding (1); Region (1); Signal peptide (1); Topological domain (2); Transmembrane (1)		SUBCELLULAR LOCATION: Cell membrane; Single-pass type I membrane protein (By similarity).	protein serine/threonine kinase activity	ATP binding; carbohydrate binding; protein serine/threonine kinase activity	integral component of membrane; plasma membrane	GO:0005524; GO:0030246; GO:0016021; GO:0005886; GO:0004674
Ca_01268	0	0	0	0	0	0	0	0	0	0	0	0	0	0	0	0	0	0	0	0	0	0	0	0	1	0	0	0	0	0	0	0	0	0	0	1	Q5QIT3	Serine/threonine protein phosphatase 2A regulatory subunit B''beta (AtB''beta) (Serine/threonine protein phosphatase 2A regulatory subunit B'' beta 1 isoform) (PP2A, B'' subunit, beta 1 isoform)	B''BETA At5g28850 F7P1.30	Arabidopsis thaliana (Mouse-ear cress)	Alternative sequence (1); Calcium binding (1); Chain (1); Domain (3); Erroneous initiation (1)				calcium ion binding	cytosol	GO:0005509; GO:0005829
Ca_01271	0	0	0	0	0	0	0	0	0	0	0	0	0	0	0	0	0	0	0	0	0	0	0	0	1	0	0	0	0	0	0	0	0	0	0	1	Q9S7C9	Putative DNA-binding protein ESCAROLA	ESC At1g20900 F9H16.12	Arabidopsis thaliana (Mouse-ear cress)	Chain (1); Compositional bias (3); DNA binding (1)			chromatin organization; leaf senescence; photomorphogenesis	AT DNA binding; double-stranded DNA binding	nucleus	GO:0003680; GO:0006325; GO:0003690; GO:0010150; GO:0005634; GO:0009640
Ca_01272	0	0	0	0	0	0	0	0	0	0	0	0	0	0	0	0	0	0	0	0	0	0	0	0	1	0	0	0	0	0	0	0	0	0	0	1	Q9EQS3	C-Myc-binding protein (Associate of Myc 1) (AMY-1)	Mycbp Amy1	Mus musculus (Mouse)	Chain (1); Initiator methionine (1); Sequence conflict (2)		SUBCELLULAR LOCATION: Cytoplasm (By similarity). Nucleus (By similarity). Note=Translocates into the nucleus in the S phase of the cell cycle (By similarity).	regulation of transcription, DNA-templated; spermatogenesis; transcription, DNA-templated; transcription coactivator activity	transcription coactivator activity	centrosome; cytoplasm; nucleus	GO:0005813; GO:0005737; GO:0005634; GO:0006355; GO:0007283; GO:0003713; GO:0006351		INDUCTION: MYCBP expression is synergistically activated by SP1 and GATA-1.
Ca_01273	0	0	0	0	0	0	0	0	0	0	0	0	0	0	0	0	0	0	0	0	0	0	0	0	1	0	0	0	0	0	0	0	0	0	0	1	G7L2X9	Putative uncharacterized protein	MTR_7g116420	Medicago truncatula (Barrel medic) (Medicago tribuloides)
Ca_01383	0	0	0	0	0	0	0	0	0	0	0	0	0	0	0	0	0	0	0	0	0	0	0	0	0	0	0	0	0	0	0	1	0	0	0	1	B0JGA0	Chromophore lyase CpcT/CpeT 3 (EC 4.-.-.-)	cpcT3 MAE_22830	Microcystis aeruginosa (strain NIES-843)	Chain (1)			lyase activity; protein-phycocyanobilin linkage	lyase activity		GO:0016829; GO:0017009
Ca_01384	0	0	0	0	0	0	0	0	0	0	0	0	0	0	0	0	0	0	0	0	0	0	0	0	0	0	0	0	0	0	0	1	0	0	0	1	P24297	Rubredoxin (Rd)	rub PF1282	Pyrococcus furiosus (strain ATCC 43587 / DSM 3638 / JCM 8422 / Vc1)	Beta strand (3); Chain (1); Domain (1); Helix (3); Initiator methionine (1); Metal binding (4); Turn (3)			oxidation-reduction process	electron carrier activity; iron ion binding		GO:0009055; GO:0005506; GO:0055114
Ca_01385	0	0	0	0	0	0	0	0	0	0	0	0	0	0	0	0	0	0	0	0	0	0	0	0	0	0	0	0	0	0	0	1	0	0	0	1	Q55CU8	Random slug protein 5 (CRAL-TRIO domain-containing protein 5)	rsc5 DDB_G0269182	Dictyostelium discoideum (Slime mold)	Chain (1); Compositional bias (1); Domain (1); Sequence conflict (2)
Ca_01386	0	0	0	0	0	0	0	0	0	0	0	0	0	0	0	0	0	0	0	0	0	0	0	0	0	0	0	0	0	0	0	1	0	0	0	1	O48559	Protein UNIFOLIATA	UNI	Pisum sativum (Garden pea)	Chain (1); DNA binding (3); Sequence conflict (3); Site (4)		SUBCELLULAR LOCATION: Nucleus (Probable).	multicellular organismal development; regulation of transcription, DNA-templated; transcription, DNA-templated	DNA binding	nucleus	GO:0003677; GO:0007275; GO:0005634; GO:0006355; GO:0006351
Ca_01387	0	0	0	0	0	0	0	0	0	0	0	0	0	0	0	0	0	0	0	0	0	0	0	0	0	0	0	0	0	0	0	1	0	0	0	1	Q9FH54	Ethylene-responsive transcription factor ERF114	ERF114 At5g61890 K22G18.1	Arabidopsis thaliana (Mouse-ear cress)	Chain (1); DNA binding (1)		SUBCELLULAR LOCATION: Nucleus (Probable).	defense response to fungus; ethylene-activated signaling pathway; sequence-specific DNA binding transcription factor activity; transcription, DNA-templated	DNA binding; sequence-specific DNA binding transcription factor activity	nucleus	GO:0003677; GO:0050832; GO:0009873; GO:0005634; GO:0003700; GO:0006351
Ca_01388	0	0	0	0	0	0	0	0	0	0	0	0	0	0	0	0	0	0	0	0	0	0	0	0	0	0	0	0	0	0	0	1	0	0	0	1	G7J398	Putative uncharacterized protein	MTR_3g098590	Medicago truncatula (Barrel medic) (Medicago tribuloides)
Ca_01389	0	0	0	0	0	0	0	0	0	0	0	0	0	0	0	0	0	0	0	0	0	0	0	0	0	0	0	0	0	0	0	1	0	0	0	1	Q8YTC2	Uncharacterized WD repeat-containing protein alr2800	alr2800	Nostoc sp. (strain PCC 7120 / UTEX 2576)	Chain (1); Repeat (15)			defense response	ADP binding		GO:0043531; GO:0006952
Ca_01390	0	0	0	0	0	0	0	0	0	0	0	0	0	0	0	0	0	0	0	0	0	0	0	0	0	0	0	0	0	0	0	1	0	0	0	1	Q64M78	Protein MEI2-like 4 (OML4) (MEI2-like protein 4)	ML4 Os02g0517531 LOC_Os02g31290 OsJ_06913 OSJNBa0004O05.27	Oryza sativa subsp. japonica (Rice)	Chain (1); Domain (2)			meristem development; positive regulation of meiosis	nucleotide binding; RNA binding		GO:0003723; GO:0048507; GO:0000166; GO:0045836
Ca_01392	0	0	0	0	0	0	0	0	0	0	0	0	0	0	0	0	0	0	0	0	0	0	0	0	0	0	0	0	0	0	0	1	0	0	0	1	Q8VHC8	Lysosomal alpha-mannosidase (Laman) (EC 3.2.1.24) (Lysosomal acid alpha-mannosidase) (Mannosidase alpha class 2B member 1) (Mannosidase alpha-B)	MAN2B1 MANB	Cavia porcellus (Guinea pig)	Active site (1); Chain (1); Disulfide bond (4); Glycosylation (10); Metal binding (4); Natural variant (2); Signal peptide (1)		SUBCELLULAR LOCATION: Lysosome.	alpha-mannosidase activity; mannose metabolic process	alpha-mannosidase activity; carbohydrate binding; zinc ion binding	lysosome	GO:0004559; GO:0030246; GO:0005764; GO:0006013; GO:0008270
Ca_01393	0	0	0	0	0	0	0	0	0	0	0	0	0	0	0	0	0	0	0	0	0	0	0	0	0	0	0	0	0	0	0	1	0	0	0	1	Q9FIT8	ADP-ribosylation factor GTPase-activating protein AGD1 (ARF GAP AGD1) (Protein ARF-GAP DOMAIN 1) (AtAGD1)	AGD1 At5g61980 K22G18.9	Arabidopsis thaliana (Mouse-ear cress)	Chain (1); Coiled coil (1); Domain (3); Erroneous gene model prediction (1); Modified residue (1); Repeat (2); Zinc finger (1)		SUBCELLULAR LOCATION: Endosome.	ARF GTPase activator activity; regulation of ARF GTPase activity; transport	ARF GTPase activator activity; zinc ion binding	endosome	GO:0008060; GO:0005768; GO:0032312; GO:0006810; GO:0008270
Ca_01394	0	0	0	0	0	0	0	0	0	0	0	0	0	0	0	0	0	0	0	0	0	0	0	0	0	0	0	0	0	0	0	1	0	0	0	1	Q9LSE2	Transcription factor ICE1 (Basic helix-loop-helix protein 116) (AtbHLH116) (bHLH 116) (Inducer of CBF expression 1) (Transcription factor EN 45) (Transcription factor SCREAM) (bHLH transcription factor bHLH116)	SCRM BHLH116 EN45 ICE1 At3g26744 MDJ14.1 MLJ15.14	Arabidopsis thaliana (Mouse-ear cress)	Alternative sequence (2); Chain (1); Coiled coil (1); Compositional bias (1); Cross-link (1); Domain (1); Mutagenesis (3); Sequence conflict (2)		SUBCELLULAR LOCATION: Nucleus.	positive regulation of transcription, DNA-templated; response to cold; response to freezing; sequence-specific DNA binding transcription factor activity; stomatal lineage progression; transcription, DNA-templated	DNA binding; sequence-specific DNA binding transcription factor activity	nucleus	GO:0003677; GO:0005634; GO:0045893; GO:0009409; GO:0050826; GO:0003700; GO:0010440; GO:0006351		INDUCTION: By high-salt stress, cold stress and abscisic acid (ABA) treatment.
Ca_01395	0	0	0	0	0	0	0	0	0	0	0	0	0	0	0	0	0	0	0	0	0	0	0	0	0	0	0	0	0	0	0	1	0	0	0	1	Q9FYC1	Cation/H(+) antiporter 4 (Protein CATION/H+ EXCHANGER 4) (AtCHX4)	CHX4 CHX04 At3g44900 F28D10.90	Arabidopsis thaliana (Mouse-ear cress)	Chain (1); Compositional bias (1); Transmembrane (11)		SUBCELLULAR LOCATION: Membrane; Multi-pass membrane protein (By similarity).	potassium ion transport; solute:proton antiporter activity; transferase activity, transferring acyl groups	solute:proton antiporter activity; transferase activity, transferring acyl groups	integral component of membrane	GO:0016021; GO:0006813; GO:0015299; GO:0016746
Ca_01396	0	0	0	0	0	0	0	0	0	0	0	0	0	0	0	0	0	0	0	0	0	0	0	0	0	0	0	0	0	0	0	1	0	0	0	1	P35100	Chaperone protein ClpC, chloroplastic (ATP-dependent Clp protease ATP-binding subunit ClpC homolog) (Casein lytic proteinase C)		Pisum sativum (Garden pea)	Chain (1); Domain (1); Nucleotide binding (2); Region (2); Transit peptide (1)		SUBCELLULAR LOCATION: Plastid, chloroplast.	nucleoside-triphosphatase activity; protein metabolic process	ATP binding; nucleoside-triphosphatase activity	chloroplast	GO:0005524; GO:0009507; GO:0017111; GO:0019538
Ca_01397	0	0	0	0	0	0	0	0	0	0	0	0	0	0	0	0	0	0	0	0	0	0	0	0	0	0	0	0	0	0	0	1	0	0	0	1	Q75QN6	Dual specificity protein phosphatase PHS1 (EC 3.1.3.16) (EC 3.1.3.48) (Protein PROPYZAMIDE-HYPERSENSITIVE 1)	PHS1 At5g23720 MQM1.1	Arabidopsis thaliana (Mouse-ear cress)	Active site (1); Alternative sequence (1); Chain (1); Domain (1); Erroneous gene model prediction (1); Motif (1); Mutagenesis (4); Region (1)		SUBCELLULAR LOCATION: Cytoplasm.	abscisic acid-activated signaling pathway; cortical microtubule organization; inactivation of MAPK activity; MAP kinase phosphatase activity; phosphoprotein phosphatase activity; phosphotransferase activity, alcohol group as acceptor; protein dephosphorylation; protein tyrosine/serine/threonine phosphatase activity; protein tyrosine phosphatase activity; regulation of gene expression; regulation …	MAP kinase phosphatase activity; phosphoprotein phosphatase activity; phosphotransferase activity, alcohol group as acceptor; protein binding; protein tyrosine/serine/threonine phosphatase activity; protein tyrosine phosphatase activity	cytoplasm	GO:0033549; GO:0009738; GO:0043622; GO:0005737; GO:0000188; GO:0004721; GO:0016773; GO:0005515; GO:0006470; GO:0004725; GO:0008138; GO:0043405; GO:0010468; GO:0010119; GO:0009737		INDUCTION: By abscisic acid.
Ca_01398	0	0	0	0	0	0	0	0	0	0	0	0	0	0	0	0	0	0	0	0	0	0	0	0	0	0	0	0	0	0	0	1	0	0	0	1	Q75QN6	Dual specificity protein phosphatase PHS1 (EC 3.1.3.16) (EC 3.1.3.48) (Protein PROPYZAMIDE-HYPERSENSITIVE 1)	PHS1 At5g23720 MQM1.1	Arabidopsis thaliana (Mouse-ear cress)	Active site (1); Alternative sequence (1); Chain (1); Domain (1); Erroneous gene model prediction (1); Motif (1); Mutagenesis (4); Region (1)		SUBCELLULAR LOCATION: Cytoplasm.	abscisic acid-activated signaling pathway; cortical microtubule organization; inactivation of MAPK activity; MAP kinase phosphatase activity; phosphoprotein phosphatase activity; phosphotransferase activity, alcohol group as acceptor; protein dephosphorylation; protein tyrosine/serine/threonine phosphatase activity; protein tyrosine phosphatase activity; regulation of gene expression; regulation …	MAP kinase phosphatase activity; phosphoprotein phosphatase activity; phosphotransferase activity, alcohol group as acceptor; protein binding; protein tyrosine/serine/threonine phosphatase activity; protein tyrosine phosphatase activity	cytoplasm	GO:0033549; GO:0009738; GO:0043622; GO:0005737; GO:0000188; GO:0004721; GO:0016773; GO:0005515; GO:0006470; GO:0004725; GO:0008138; GO:0043405; GO:0010468; GO:0010119; GO:0009737		INDUCTION: By abscisic acid.
Ca_01465	0	0	0	0	0	0	0	0	0	0	0	0	0	0	0	0	0	0	0	0	0	0	0	0	0	0	0	0	0	0	0	1	0	0	0	1	Q14667	UPF0378 protein KIAA0100 (Antigen MLAA-22) (Breast cancer-overexpressed gene 1 protein)	KIAA0100 BCOX1	Homo sapiens (Human)	Alternative sequence (6); Chain (1); Coiled coil (1); Frameshift (1); Glycosylation (1); Modified residue (1); Natural variant (3); Sequence caution (2); Sequence conflict (17); Signal peptide (1)		SUBCELLULAR LOCATION: Secreted (Potential).			extracellular region	GO:0005576
Ca_01466	0	0	0	0	0	0	0	0	0	0	0	0	0	0	0	0	0	0	0	0	0	0	0	0	0	0	0	0	0	0	0	1	0	0	0	1	Q9FZ53	Putative F-box/FBD/LRR-repeat protein At1g16940	At1g16940 F6I1.5	Arabidopsis thaliana (Mouse-ear cress)	Chain (1); Domain (2); Repeat (6)
Ca_01469	0	0	0	0	0	0	0	0	0	0	0	0	0	0	0	0	0	0	0	0	0	0	0	0	0	0	0	0	0	0	0	1	0	0	0	1	Q9ZV94	Putative F-box/FBD/LRR-repeat protein At1g78760	At1g78760 F9K20.20	Arabidopsis thaliana (Mouse-ear cress)	Chain (1); Domain (2); Repeat (5)
Ca_01470	0	0	0	0	0	0	0	0	0	0	0	0	0	0	0	0	0	0	0	0	0	0	0	0	0	0	0	0	0	0	0	1	0	0	0	1	Q8GXL7	GATA transcription factor 24 (Protein TIFY 2B) (ZIM-like 1 protein)	GATA24 TIFY2B ZML1 At3g21175 MXL8.2	Arabidopsis thaliana (Mouse-ear cress)	Alternative sequence (1); Chain (1); Domain (2); Sequence conflict (3); Zinc finger (1)		SUBCELLULAR LOCATION: Nucleus (Probable).	sequence-specific DNA binding transcription factor activity; transcription, DNA-templated	sequence-specific DNA binding; sequence-specific DNA binding transcription factor activity; zinc ion binding	nucleus	GO:0005634; GO:0043565; GO:0003700; GO:0006351; GO:0008270
Ca_01471	0	0	0	0	0	0	0	0	0	0	0	0	0	0	0	0	0	0	0	0	0	0	0	0	0	0	0	0	0	0	0	1	0	0	0	1	Q9LRH6	GATA transcription factor 25 (Protein TIFY 1) (Protein ZIM)	GATA25 TIFY1 ZIM At4g24470 T22A6.300	Arabidopsis thaliana (Mouse-ear cress)	Alternative sequence (2); Chain (1); Domain (2); Sequence conflict (1); Zinc finger (1)		SUBCELLULAR LOCATION: Nucleus.	sequence-specific DNA binding transcription factor activity; transcription, DNA-templated	sequence-specific DNA binding; sequence-specific DNA binding transcription factor activity; zinc ion binding	nucleus	GO:0005634; GO:0043565; GO:0003700; GO:0006351; GO:0008270
Ca_01472	0	0	0	0	0	0	0	0	0	0	0	0	0	0	0	0	0	0	0	0	0	0	0	0	0	0	0	0	0	0	0	1	0	0	0	1	Q54U63	BEACH domain-containing protein lvsC	lvsC DDB_G0280971	Dictyostelium discoideum (Slime mold)	Chain (1); Compositional bias (12); Domain (1); Repeat (5); Sequence caution (1)
Ca_01473	0	0	0	0	0	0	0	0	0	0	0	0	0	0	0	0	0	0	0	0	0	0	0	0	0	0	0	0	0	0	0	1	0	0	0	1	Q54U63	BEACH domain-containing protein lvsC	lvsC DDB_G0280971	Dictyostelium discoideum (Slime mold)	Chain (1); Compositional bias (12); Domain (1); Repeat (5); Sequence caution (1)
Ca_01474	0	0	0	0	0	0	0	0	0	0	0	0	0	0	0	0	0	0	0	0	0	0	0	0	0	0	0	0	0	0	0	1	0	0	0	1	Q54U63	BEACH domain-containing protein lvsC	lvsC DDB_G0280971	Dictyostelium discoideum (Slime mold)	Chain (1); Compositional bias (12); Domain (1); Repeat (5); Sequence caution (1)
Ca_01476	0	0	0	0	0	0	0	0	0	0	0	0	0	0	0	0	0	0	0	0	0	0	0	0	0	0	0	0	0	0	0	1	0	0	0	1	Q08602	Geranylgeranyl transferase type-2 subunit alpha (EC 2.5.1.60) (Geranylgeranyl transferase type II subunit alpha) (Rab geranyl-geranyltransferase subunit alpha) (Rab GG transferase alpha) (Rab GGTase alpha) (Rab geranylgeranyltransferase subunit alpha)	Rabggta Ggta	Rattus norvegicus (Rat)	Beta strand (18); Chain (1); Helix (24); Repeat (11); Sequence conflict (2); Turn (4)			protein geranylgeranylation; Rab geranylgeranyltransferase activity	Rab geranylgeranyltransferase activity; Rab GTPase binding; zinc ion binding	Rab-protein geranylgeranyltransferase complex	GO:0017137; GO:0004663; GO:0005968; GO:0018344; GO:0008270
Ca_01477	0	0	0	0	0	0	0	0	0	0	0	0	0	0	0	0	0	0	0	0	0	0	0	0	0	0	0	0	0	0	0	1	0	0	0	1	O04492	Double-stranded RNA-binding protein 1 (Protein HYPONASTIC LEAVES 1) (dsRNA-binding protein 1) (AtDRB1)	DRB1 HYL1 At1g09700 F21M12.9	Arabidopsis thaliana (Mouse-ear cress)	Alternative sequence (1); Beta strand (10); Chain (1); Domain (2); Helix (4); Motif (1); Region (1); Repeat (6); Turn (1)		SUBCELLULAR LOCATION: Nucleus. Note=Localizes to nuclear dicing body (also named D body), a nuclear body distributed throughout the nucleoplasm and involved in miRNA processing.	leaf proximal/distal pattern formation; leaf vascular tissue pattern formation; mRNA cleavage involved in gene silencing by miRNA; pre-miRNA processing; production of miRNAs involved in gene silencing by miRNA; production of ta-siRNAs involved in RNA interference; response to abscisic acid; response to auxin; response to cytokinin; ribonuclease III activity; rRNA catabolic process	double-stranded RNA binding; miRNA binding; protein binding; ribonuclease III activity	nuclear dicing body; nucleus	GO:0003725; GO:0010589; GO:0010305; GO:0035279; GO:0035198; GO:0010445; GO:0005634; GO:0031054; GO:0035196; GO:0010267; GO:0005515; GO:0016075; GO:0009737; GO:0009733; GO:0009735; GO:0004525		INDUCTION: By abscisic acid (ABA).
Ca_01478	0	0	0	0	0	0	0	0	0	0	0	0	0	0	0	0	0	0	0	0	0	0	0	0	0	0	0	0	0	0	0	1	0	0	0	1
Ca_01480	0	0	0	0	0	0	0	0	0	0	0	0	0	0	0	0	0	0	0	0	0	0	0	0	0	0	0	0	0	0	0	1	0	0	0	1	P37116	NADPH--cytochrome P450 reductase (CPR) (P450R) (EC 1.6.2.4)		Vigna radiata var. radiata (Mung bean) (Phaseolus aureus)	Chain (1); Domain (2); Glycosylation (2); Nucleotide binding (5)		SUBCELLULAR LOCATION: Endoplasmic reticulum membrane; Peripheral membrane protein. Note=Anchored to the ER membrane by its N-terminal hydrophobic region.	NADPH-hemoprotein reductase activity	FMN binding; iron ion binding; NADPH-hemoprotein reductase activity	endoplasmic reticulum membrane	GO:0010181; GO:0003958; GO:0005789; GO:0005506
Ca_01481	0	0	0	0	0	0	0	0	0	0	0	0	0	0	0	0	0	0	0	0	0	0	0	0	0	0	0	0	0	0	0	1	0	0	0	1	K7KJ58	Uncharacterized protein		Glycine max (Soybean) (Glycine hispida)					chromatin binding; DNA binding		GO:0003677; GO:0003682
Ca_01482	0	0	0	0	0	0	0	0	0	0	0	0	0	0	0	0	0	0	0	0	0	0	0	0	0	0	0	0	0	0	0	1	0	0	0	1	G7J527	Viral A-type inclusion protein repeat containing protein expressed	MTR_3g100190	Medicago truncatula (Barrel medic) (Medicago tribuloides)
Ca_01484	0	0	0	0	0	0	0	0	0	0	0	0	0	0	0	0	0	0	0	0	0	0	0	0	0	0	0	0	0	0	0	1	0	0	0	1	Q9LEU8	Argininosuccinate lyase, chloroplastic (EC 4.3.2.1) (Arginosuccinase)	At5g10920 T30N20.190	Arabidopsis thaliana (Mouse-ear cress)	Chain (1); Sequence conflict (2); Transit peptide (1)	PATHWAY: Amino-acid biosynthesis; L-arginine biosynthesis; L-arginine from L-ornithine and carbamoyl phosphate: step 3/3.	SUBCELLULAR LOCATION: Plastid, chloroplast (Potential).	arginine biosynthetic process via ornithine; argininosuccinate lyase activity	argininosuccinate lyase activity	chloroplast; chloroplast stroma	GO:0042450; GO:0004056; GO:0009507; GO:0009570
Ca_01485	0	0	0	0	0	0	0	0	0	0	0	0	0	0	0	0	0	0	0	0	0	0	0	0	0	0	0	0	0	0	0	1	0	0	0	1	O95239	Chromosome-associated kinesin KIF4A (Chromokinesin-A)	KIF4A KIF4	Homo sapiens (Human)	Alternative sequence (2); Chain (1); Coiled coil (1); Domain (1); Modified residue (10); Motif (1); Natural variant (3); Nucleotide binding (1); Region (2); Sequence caution (1); Sequence conflict (16)		SUBCELLULAR LOCATION: Nucleus matrix. Cytoplasm, cytoskeleton, spindle. Midbody. Chromosome. Note=Not present in the nucleolus. In early mitosis, associated with the mitotic spindle, in anaphase, localized to the spindle midzone and, in telophase and cytokinesis, to the midbody. In late cytokinesis, found in the center of the midbody. Associated with chromosomes at all stages of mitosis.	anterograde axon cargo transport; antigen processing and presentation of exogenous peptide antigen via MHC class II; axon guidance; blood coagulation; metabolic process; microtubule-based movement; microtubule motor activity; organelle organization	ATP binding; DNA binding; microtubule motor activity	chromosome; cytoplasm; cytosol; kinesin complex; midbody; nuclear matrix; nucleus; spindle microtubule	GO:0005524; GO:0003677; GO:0008089; GO:0019886; GO:0007411; GO:0007596; GO:0005694; GO:0005737; GO:0005829; GO:0005871; GO:0008152; GO:0003777; GO:0007018; GO:0030496; GO:0016363; GO:0005634; GO:0006996; GO:0005876
Ca_01486	0	0	0	0	0	0	0	0	0	0	0	0	0	0	0	0	0	0	0	0	0	0	0	0	0	0	0	0	0	0	0	1	0	0	0	1	Q91784	Chromosome-associated kinesin KIF4 (Chromokinesin) (Chromosome-associated kinesin KLP1)	kif4 kif4a klp1	Xenopus laevis (African clawed frog)	Chain (1); Coiled coil (1); Domain (1); Nucleotide binding (1); Region (1); Sequence conflict (1)		SUBCELLULAR LOCATION: Nucleus. Chromosome. Cytoplasm, cytoskeleton (Probable). Note=Associated with mitotic chromosomes.	microtubule-based movement; microtubule motor activity	ATP binding; DNA binding; microtubule motor activity	chromosome; cytoplasm; kinesin complex; microtubule; nucleus	GO:0005524; GO:0003677; GO:0005694; GO:0005737; GO:0005871; GO:0005874; GO:0003777; GO:0007018; GO:0005634
Ca_01487	0	0	0	0	0	0	0	0	0	0	0	0	0	0	0	0	0	0	0	0	0	0	0	0	0	0	0	0	0	0	0	1	0	0	0	1	Q56X46	Mechanosensitive ion channel protein 2, chloroplastic (Mechanosensitive channel of small conductance-like 2) (MscS-Like protein 2)	MSL2 At5g10490 F12B17.160	Arabidopsis thaliana (Mouse-ear cress)	Alternative sequence (2); Chain (1); Erroneous gene model prediction (1); Modified residue (1); Transit peptide (1); Transmembrane (5)		SUBCELLULAR LOCATION: Plastid, chloroplast membrane; Multi-pass membrane protein.	chloroplast fission; ion channel activity; ion transmembrane transport; plastid organization	ion channel activity	chloroplast; chloroplast membrane; integral component of membrane; plastid envelope	GO:0009507; GO:0010020; GO:0031969; GO:0016021; GO:0005216; GO:0034220; GO:0009526; GO:0009657
Ca_01488	0	0	0	0	0	0	0	0	0	0	0	0	0	0	0	0	0	0	0	0	0	0	0	0	0	0	0	0	0	0	0	1	0	0	0	1	Q8W486	Uncharacterized protein At1g04910	At1g04910 F13M7.10	Arabidopsis thaliana (Mouse-ear cress)	Chain (1); Erroneous gene model prediction (1); Erroneous initiation (1); Transmembrane (1)		SUBCELLULAR LOCATION: Golgi apparatus membrane; Single-pass membrane protein.			endosome; Golgi apparatus; Golgi membrane; integral component of membrane; trans-Golgi network	GO:0005794; GO:0000139; GO:0005768; GO:0016021; GO:0005802
Ca_01489	0	0	0	0	0	0	0	0	0	0	0	0	0	0	0	0	0	0	0	0	0	0	0	0	0	0	0	0	0	0	0	1	0	0	0	1	Q8L7W1	Mechanosensitive ion channel protein 3, chloroplastic (Mechanosensitive channel of small conductance-like 3) (MscS-Like protein 3)	MSL3 At1g58200 F16M22.2 T18I24.11	Arabidopsis thaliana (Mouse-ear cress)	Chain (1); Erroneous gene model prediction (2); Modified residue (1); Transit peptide (1); Transmembrane (5)		SUBCELLULAR LOCATION: Plastid, chloroplast membrane; Multi-pass membrane protein.	chloroplast fission; ion channel activity; ion transmembrane transport; plastid organization; response to osmotic stress	ion channel activity	chloroplast membrane; integral component of membrane; plastid envelope	GO:0010020; GO:0031969; GO:0016021; GO:0005216; GO:0034220; GO:0009526; GO:0009657; GO:0006970
Ca_01492	0	0	0	0	0	0	0	0	0	0	0	0	0	0	0	0	0	0	0	0	0	0	0	0	0	0	0	0	0	0	0	1	0	0	0	1	Q8L7S0	Probable ubiquitin-like-specific protease 2B (EC 3.4.22.68)	ULP2B At1g09730 F21M12.12 F21M12.29	Arabidopsis thaliana (Mouse-ear cress)	Active site (3); Chain (1); Compositional bias (2); Sequence caution (2)			protein desumoylation; SUMO-specific protease activity	SUMO-specific protease activity		GO:0016929; GO:0016926
Ca_01493	0	0	0	0	0	0	0	0	0	0	0	0	0	0	0	0	0	0	0	0	0	0	0	0	0	0	0	0	0	0	0	1	0	0	0	1	Q5EAE9	RING-H2 finger protein ATL43	ATL43 At5g05810 MJJ3.23	Arabidopsis thaliana (Mouse-ear cress)	Chain (1); Erroneous initiation (2); Signal peptide (1); Transmembrane (1); Zinc finger (1)	PATHWAY: Protein modification; protein ubiquitination.	SUBCELLULAR LOCATION: Membrane; Single-pass membrane protein (Potential).	protein ubiquitination	zinc ion binding	integral component of membrane	GO:0016021; GO:0016567; GO:0008270
Ca_01496	0	0	0	0	0	0	0	0	0	0	0	0	0	0	0	0	0	0	0	0	0	0	0	0	0	0	0	0	0	0	0	1	0	0	0	1	Q9SB51	Ubiquitin carboxyl-terminal hydrolase 16 (EC 3.4.19.12) (Deubiquitinating enzyme 16) (AtUBP16) (Ubiquitin thioesterase 16) (Ubiquitin-specific-processing protease 16)	UBP16 At4g24560 F22K18.240	Arabidopsis thaliana (Mouse-ear cress)	Active site (2); Chain (1); Compositional bias (2); Domain (1); Mutagenesis (1); Sequence conflict (1); Transmembrane (1); Zinc finger (1)		SUBCELLULAR LOCATION: Membrane; Single-pass membrane protein (Potential).	cell proliferation; cysteine-type peptidase activity; flower development; leaf development; protein deubiquitination; regulation of response to salt stress; response to salt stress; root development; shoot system development; ubiquitin-dependent protein catabolic process; ubiquitin thiolesterase activity	cysteine-type peptidase activity; metal ion binding; protein binding; ubiquitin thiolesterase activity	integral component of membrane	GO:0008283; GO:0008234; GO:0009908; GO:0016021; GO:0048366; GO:0046872; GO:0005515; GO:0016579; GO:1901000; GO:0009651; GO:0048364; GO:0048367; GO:0004221; GO:0006511		INDUCTION: By salt stress.
Ca_01497	0	0	0	0	0	0	0	0	0	0	0	0	0	0	0	0	0	0	0	0	0	0	0	0	0	0	0	0	0	0	0	1	0	0	0	1	Q766C3	Aspartic proteinase nepenthesin-1 (EC 3.4.23.12) (Nepenthesin-I)	nep1	Nepenthes gracilis (Slender pitcher plant)	Active site (2); Chain (1); Disulfide bond (6); Glycosylation (7); Natural variant (3); Propeptide (1); Signal peptide (1)		SUBCELLULAR LOCATION: Secreted (By similarity).	aspartic-type endopeptidase activity	aspartic-type endopeptidase activity	extracellular region	GO:0004190; GO:0005576
Ca_01499	0	0	0	0	0	0	0	0	0	0	0	0	0	0	0	0	0	0	0	0	0	0	0	0	0	0	0	0	0	0	0	1	0	0	0	1	Q9SB52	Mitochondrial uncoupling protein 4 (AtPUMP4) (Mitochondrial dicarboxylate carrier 2)	PUMP4 DIC2 UCP4 At4g24570 F22K18.230	Arabidopsis thaliana (Mouse-ear cress)	Chain (1); Repeat (3); Transmembrane (6)		SUBCELLULAR LOCATION: Mitochondrion inner membrane; Multi-pass membrane protein (By similarity).	dicarboxylic acid transmembrane transporter activity; dicarboxylic acid transport; mitochondrial transport; response to stress	dicarboxylic acid transmembrane transporter activity	integral component of membrane; mitochondrial inner membrane	GO:0005310; GO:0006835; GO:0016021; GO:0005743; GO:0006839; GO:0006950		INDUCTION: By cold stress.
Ca_01500	0	0	0	0	0	0	0	0	0	0	0	0	0	0	0	0	0	0	0	0	0	0	0	0	0	0	0	0	0	0	0	1	0	0	0	1	F4JQZ3	Rho GTPase-activating protein REN1 (Protein ROP1 ENHANCER 1) (Rho-type GTPase-activating protein REN1)	REN1 At4g24580 F22K18.2200	Arabidopsis thaliana (Mouse-ear cress)	Chain (1); Coiled coil (1); Compositional bias (2); Domain (2); Erroneous gene model prediction (3); Mutagenesis (1)		SUBCELLULAR LOCATION: Cell membrane; Peripheral membrane protein (Probable). Note=Localizes to the apical plasma membrane and accumulates in the clear zone of growing pollen tubes.	pollen tube growth; positive regulation of Rho GTPase activity; regulation of growth; Rho GTPase activator activity; signal transduction	Rho GTPase activator activity; Rho GTPase binding	apical plasma membrane; intracellular	GO:0005100; GO:0017048; GO:0016324; GO:0005622; GO:0009860; GO:0032321; GO:0040008; GO:0007165
Ca_01501	0	0	0	0	0	0	0	0	0	0	0	0	0	0	0	0	0	0	0	0	0	0	0	0	0	0	0	0	0	0	0	1	0	0	0	1	Q96451	14-3-3-like protein B (SGF14B) (Fragment)	GF14B	Glycine max (Soybean) (Glycine hispida)	Chain (1); Non-terminal residue (1)
Ca_01502	0	0	0	0	0	0	0	0	0	0	0	0	0	0	0	0	0	0	0	0	0	0	0	0	0	0	0	0	0	0	0	1	0	0	0	1	Q109R6	Protein CutA 1, chloroplastic (OsCutA1)	CUTA1 Os10g0378300 LOC_Os10g23204 OsJ_31315	Oryza sativa subsp. japonica (Rice)	Beta strand (5); Chain (1); Erroneous initiation (1); Helix (4); Transit peptide (1)		SUBCELLULAR LOCATION: Plastid, chloroplast (Potential).	protein homotrimerization; response to metal ion		chloroplast	GO:0009507; GO:0070207; GO:0010038
Ca_01704	0	0	0	0	0	0	0	0	0	0	0	0	0	0	0	0	0	0	0	0	0	0	0	0	0	0	0	0	0	0	0	1	0	0	0	1	Q3S4A7	Histidine kinase 5 (EC 2.7.13.3) (Arabidopsis histidine kinase 5) (AtHK5) (Protein AUTHENTIC HIS-KINASE 5) (Protein CYTOKININ-INDEPENDENT 2)	AHK5 CKI2 At5g10720 MAJ23.80	Arabidopsis thaliana (Mouse-ear cress)	Beta strand (6); Chain (1); Coiled coil (2); Domain (2); Erroneous gene model prediction (1); Helix (7); Metal binding (3); Modified residue (2)		SUBCELLULAR LOCATION: Cell membrane; Peripheral membrane protein. Cytoplasm.	abscisic acid-activated signaling pathway; cellular response to hydrogen peroxide; cellular response to molecule of bacterial origin; cellular response to nitric oxide; cytokinin-activated signaling pathway; defense response; ethylene-activated signaling pathway; negative regulation of abscisic acid-activated signaling pathway; negative regulation of ethylene-activated signaling pathway; peptidyl…	ATP binding; metal ion binding; phosphorelay response regulator activity; phosphorelay sensor kinase activity; protein histidine kinase activity	cytoplasm; plasma membrane; vacuole	GO:0005524; GO:0009738; GO:0070301; GO:0071219; GO:0071732; GO:0009736; GO:0005737; GO:0006952; GO:0009873; GO:0046872; GO:0009788; GO:0010105; GO:0018106; GO:0000156; GO:0000155; GO:0005886; GO:0004673; GO:0090333; GO:0048364; GO:0005773		INDUCTION: By H(2)O(2).
Ca_01705	0	0	0	0	0	0	0	0	0	0	0	0	0	0	0	0	0	0	0	0	0	0	0	0	0	0	0	0	0	0	0	1	0	0	0	1	Q9SZ52	Pentatricopeptide repeat-containing protein At4g31850, chloroplastic (Protein PROTON GRADIENT REGULATION 3)	PGR3 At4g31850 F11C18.50	Arabidopsis thaliana (Mouse-ear cress)	Chain (1); Mutagenesis (2); Repeat (28); Transit peptide (1)		SUBCELLULAR LOCATION: Plastid, chloroplast (Potential).			chloroplast	GO:0009507
Ca_01706	0	0	0	0	0	0	0	0	0	0	0	0	0	0	0	0	0	0	0	0	0	0	0	0	0	0	0	0	0	0	0	1	0	0	0	1	Q5ZHS3	Nuclear nucleic acid-binding protein C1D	C1D RCJMB04_33m12	Gallus gallus (Chicken)	Chain (1); Region (1)		SUBCELLULAR LOCATION: Cytoplasm (By similarity). Nucleus, nucleolus (By similarity).	rRNA processing	DNA binding; RNA binding	cytoplasm; nucleolus	GO:0003677; GO:0003723; GO:0005737; GO:0005730; GO:0006364
Ca_01708	0	0	0	0	0	0	0	0	0	0	0	0	0	0	0	0	0	0	0	0	0	0	0	0	0	0	0	0	0	0	0	1	0	0	0	1	Q5RDY2	Transmembrane 9 superfamily member 4	TM9SF4	Pongo abelii (Sumatran orangutan) (Pongo pygmaeus abelii)	Chain (1); Modified residue (1); Signal peptide (1); Transmembrane (9)		SUBCELLULAR LOCATION: Membrane; Multi-pass membrane protein (Probable).			integral component of membrane	GO:0016021
Ca_01709	0	0	0	0	0	0	0	0	0	0	0	0	0	0	0	0	0	0	0	0	0	0	0	0	0	0	0	0	0	0	0	1	0	0	0	1	Q54K50	Phospholipase D Y (EC 3.1.4.4) (Phosphatase D3) (PLD 3)	pldY pld3 DDB_G0287649	Dictyostelium discoideum (Slime mold)	Active site (3); Chain (1); Compositional bias (1); Domain (2); Erroneous gene model prediction (1); Glycosylation (4); Signal peptide (1)			lipid catabolic process; N-acylphosphatidylethanolamine-specific phospholipase D activity; phospholipase D activity	N-acylphosphatidylethanolamine-specific phospholipase D activity; phospholipase D activity	integral component of membrane	GO:0070290; GO:0016021; GO:0016042; GO:0004630	DEVELOPMENTAL STAGE: Expression is observed in spores, increases about two- to three-fold at 0.5 hour to 1 hour during spore germination, and then rapidly decreases. The mRNA is not detectable in vegetative cells or in early multicellular development on filters, but is present late during development, approximately at the time of sporulation.
Ca_01710	0	0	0	0	0	0	0	0	0	0	0	0	0	0	0	0	0	0	0	0	0	0	0	0	0	0	0	0	0	0	0	1	0	0	0	1	Q9LK40	DNA-directed RNA polymerases IV and V subunit 2 (EC 2.7.7.6) (DNA-directed RNA polymerase D subunit 2a) (AtNRPD2a) (Nuclear RNA polymerase D 2a) (Nuclear RNA polymerase E 2) (Protein DEFECTIVE IN MERISTEM SILENCING 2) (Protein DEFECTIVE IN RNA-DIRECTED DNA METHYLATION 2) (RNA polymerase IV subunit 2a) (POL IV 2a)	NRPD2 DMS2 DRD2 NRPD2a NRPE2 RPD2a At3g23780 MYM9.13	Arabidopsis thaliana (Mouse-ear cress)	Chain (1); Erroneous initiation (1); Metal binding (5); Mutagenesis (1); Sequence conflict (1); Zinc finger (1)		SUBCELLULAR LOCATION: Nucleus. Note=Concentrated in numerous distinct foci around chromocenters.	defense response to fungus; DNA-directed RNA polymerase activity; DNA methylation; gene silencing by RNA; posttranscriptional gene silencing by RNA; production of siRNA involved in RNA interference; regulation of immune response; regulation of transcription, DNA-templated; transcription, DNA-templated	DNA binding; DNA-directed RNA polymerase activity; metal ion binding; protein binding; ribonucleoside binding	DNA-directed RNA polymerase IV complex; DNA-directed RNA polymerase V complex; nuclear heterochromatin; nucleus; RNA polymerase complex	GO:0003677; GO:0006306; GO:0000418; GO:0000419; GO:0003899; GO:0030880; GO:0050832; GO:0031047; GO:0046872; GO:0005720; GO:0005634; GO:0035194; GO:0030422; GO:0005515; GO:0050776; GO:0006355; GO:0032549; GO:0006351
Ca_01715	0	0	0	0	0	0	0	0	0	0	0	0	0	0	0	0	0	0	0	0	0	0	0	0	0	0	0	0	0	0	0	1	0	0	0	1	A1L1F4	Sister chromatid cohesion protein PDS5 homolog A	pds5a zgc:66331	Danio rerio (Zebrafish) (Brachydanio rerio)	Chain (1); Repeat (5)		SUBCELLULAR LOCATION: Nucleus (By similarity).	mitotic nuclear division; negative regulation of DNA replication		nucleus	GO:0007067; GO:0008156; GO:0005634
Ca_01716	0	0	0	0	0	0	0	0	0	0	0	0	0	0	0	0	0	0	0	0	0	0	0	0	0	0	0	0	0	0	0	1	0	0	0	1	Q9FIB6	26S proteasome non-ATPase regulatory subunit 12 homolog A (26S proteasome regulatory subunit RPN5a) (AtRPN5a) (26S proteasome regulatory subunit p55 homolog A) (Protein EMBRYO DEFECTIVE 2107) (Protein MARIPOSA)	RPN5A EMB2107 MSA At5g09900 MYH9.11	Arabidopsis thaliana (Mouse-ear cress)	Chain (1); Coiled coil (1); Domain (1); Initiator methionine (1)		SUBCELLULAR LOCATION: Cytoplasm. Nucleus.			cytoplasm; nucleus; proteasome complex	GO:0005737; GO:0005634; GO:0000502
Ca_01717	0	0	0	0	0	0	0	0	0	0	0	0	0	0	0	0	0	0	0	0	0	0	0	0	0	0	0	0	0	0	0	1	0	0	0	1	Q9SJ20	Ribonucleoside-diphosphate reductase large subunit (EC 1.17.4.1) (Ribonucleoside-diphosphate reductase R1 subunit) (AtRNR1)	RNR1 At2g21790 F7D8.11	Arabidopsis thaliana (Mouse-ear cress)	Active site (3); Binding site (5); Chain (1); Disulfide bond (1); Domain (1); Region (5); Sequence conflict (2); Site (8)	PATHWAY: Genetic information processing; DNA replication.	SUBCELLULAR LOCATION: Cytoplasm (By similarity).	deoxyribonucleoside triphosphate biosynthetic process; deoxyribonucleotide biosynthetic process; DNA replication; response to cadmium ion; ribonucleoside-diphosphate reductase activity, thioredoxin disulfide as acceptor	ATP binding; ribonucleoside-diphosphate reductase activity, thioredoxin disulfide as acceptor	ribonucleoside-diphosphate reductase complex	GO:0005524; GO:0006260; GO:0009202; GO:0009263; GO:0046686; GO:0004748; GO:0005971		INDUCTION: Basal expression regulated by ATR/RAD3. Can be induced by another pathway when dNTPs levels are low.
Ca_01718	0	0	0	0	0	0	0	0	0	0	0	0	0	0	0	0	0	0	0	0	0	0	0	0	0	0	0	0	0	0	0	1	0	0	0	1	Q93ZE8	Stromal cell-derived factor 2-like protein (SDF2-like protein)	At2g25110 F13D4.70	Arabidopsis thaliana (Mouse-ear cress)	Beta strand (13); Chain (1); Domain (3); Glycosylation (1); Helix (3); Sequence conflict (1); Signal peptide (1); Turn (4)		SUBCELLULAR LOCATION: Secreted (Probable).	defense response to bacterium; defense response to fungus; pathogen-associated molecular pattern dependent induction by symbiont of host innate immune response		endoplasmic reticulum; extracellular region; membrane	GO:0042742; GO:0050832; GO:0005783; GO:0005576; GO:0016020; GO:0052033
Ca_01719	0	0	0	0	0	0	0	0	0	0	0	0	0	0	0	0	0	0	0	0	0	0	0	0	0	0	0	0	0	0	0	1	0	0	0	1	O22193	U-box domain-containing protein 4 (EC 6.3.2.-) (Plant U-box protein 4)	PUB4 At2g23140 T20D16.23	Arabidopsis thaliana (Mouse-ear cress)	Chain (1); Coiled coil (1); Compositional bias (1); Domain (1); Erroneous gene model prediction (2); Modified residue (1); Repeat (7)	PATHWAY: Protein modification; protein ubiquitination.		ligase activity; ubiquitin-protein transferase activity	ligase activity; ubiquitin-protein transferase activity	ubiquitin ligase complex	GO:0016874; GO:0000151; GO:0004842
Ca_01720	0	0	0	0	0	0	0	0	0	0	0	0	0	0	0	0	0	0	0	0	0	0	0	0	0	0	0	0	0	0	0	1	0	0	0	1	Q8VYJ7	Chaperone protein ClpB4, mitochondrial (ATP-dependent Clp protease ATP-binding subunit ClpB homolog 4) (Casein lytic proteinase B4)	CLPB4 CLPB-M HSP98.7 At2g25140 F13D4.100	Arabidopsis thaliana (Mouse-ear cress)	Chain (1); Nucleotide binding (2); Region (2); Transit peptide (1)		SUBCELLULAR LOCATION: Mitochondrion.	nucleoside-triphosphatase activity; protein processing; response to heat	ATP binding; nucleoside-triphosphatase activity	chloroplast; chloroplast envelope; chloroplast stroma; mitochondrion	GO:0005524; GO:0009507; GO:0009941; GO:0009570; GO:0005739; GO:0017111; GO:0016485; GO:0009408		INDUCTION: By heat stress.
Ca_01723	0	0	0	0	0	0	0	0	0	0	0	0	0	0	0	0	0	0	0	0	0	0	0	0	0	0	0	0	0	0	0	1	0	0	0	1	Q9S775	CHD3-type chromatin-remodeling factor PICKLE (EC 3.6.4.-) (Protein GYMNOS)	PKL GYM At2g25170 F13D4.130	Arabidopsis thaliana (Mouse-ear cress)	Chain (1); Compositional bias (1); Domain (4); Modified residue (1); Mutagenesis (3); Nucleotide binding (1); Sequence conflict (2); Zinc finger (1)		SUBCELLULAR LOCATION: Nucleus.	cell proliferation; chromatin modification; cytokinin-activated signaling pathway; helicase activity; negative regulation of abscisic acid-activated signaling pathway; negative regulation of transcription, DNA-templated; regulation of lateral root development; response to auxin; response to gibberellin; root development	ATP binding; DNA binding; helicase activity; zinc ion binding	nucleus	GO:0005524; GO:0003677; GO:0008283; GO:0016568; GO:0009736; GO:0004386; GO:0009788; GO:0045892; GO:0005634; GO:2000023; GO:0009733; GO:0009739; GO:0048364; GO:0008270		INDUCTION: Not up-regulated by cytokinins.
Ca_01724	0	0	0	0	0	0	0	0	0	0	0	0	0	0	0	0	0	0	0	0	0	0	0	0	0	0	0	0	0	0	0	1	0	0	0	1	P10978	Retrovirus-related Pol polyprotein from transposon TNT 1-94 [Includes: Protease (EC 3.4.23.-); Reverse transcriptase (EC 2.7.7.49); Endonuclease]		Nicotiana tabacum (Common tobacco)	Active site (1); Chain (1); Domain (1); Zinc finger (1)			aspartic-type endopeptidase activity; DNA integration; endonuclease activity; RNA-directed DNA polymerase activity	aspartic-type endopeptidase activity; endonuclease activity; nucleic acid binding; RNA-directed DNA polymerase activity; zinc ion binding		GO:0015074; GO:0003964; GO:0004190; GO:0004519; GO:0003676; GO:0008270
Ca_01725	0	0	0	0	0	0	0	0	0	0	0	0	0	0	0	0	0	0	0	0	0	0	0	0	0	0	0	0	0	0	0	1	0	0	0	1	Q9S775	CHD3-type chromatin-remodeling factor PICKLE (EC 3.6.4.-) (Protein GYMNOS)	PKL GYM At2g25170 F13D4.130	Arabidopsis thaliana (Mouse-ear cress)	Chain (1); Compositional bias (1); Domain (4); Modified residue (1); Mutagenesis (3); Nucleotide binding (1); Sequence conflict (2); Zinc finger (1)		SUBCELLULAR LOCATION: Nucleus.	cell proliferation; chromatin modification; cytokinin-activated signaling pathway; helicase activity; negative regulation of abscisic acid-activated signaling pathway; negative regulation of transcription, DNA-templated; regulation of lateral root development; response to auxin; response to gibberellin; root development	ATP binding; DNA binding; helicase activity; zinc ion binding	nucleus	GO:0005524; GO:0003677; GO:0008283; GO:0016568; GO:0009736; GO:0004386; GO:0009788; GO:0045892; GO:0005634; GO:2000023; GO:0009733; GO:0009739; GO:0048364; GO:0008270		INDUCTION: Not up-regulated by cytokinins.
Ca_01726	0	0	0	0	0	0	0	0	0	0	0	0	0	0	0	0	0	0	0	0	0	0	0	0	0	0	0	0	0	0	0	1	0	0	0	1	P62598	Two-component response regulator ARR12	ARR12 At2g25180 F13D4.140	Arabidopsis thaliana (Mouse-ear cress)	Chain (1); DNA binding (1); Domain (1); Modified residue (1); Motif (1); Sequence conflict (2)		SUBCELLULAR LOCATION: Nucleus.	cellular response to cytokinin stimulus; cytokinin-activated signaling pathway; intracellular signal transduction; phosphorelay response regulator activity; primary root development; regulation of anthocyanin metabolic process; regulation of chlorophyll biosynthetic process; regulation of root meristem growth; regulation of seed growth; response to cytokinin; root development; sequence-specific D…	chromatin binding; DNA binding; phosphorelay response regulator activity; sequence-specific DNA binding transcription factor activity	nucleus	GO:0003677; GO:0071368; GO:0003682; GO:0009736; GO:0035556; GO:0005634; GO:0000156; GO:0080022; GO:0031537; GO:0010380; GO:0010082; GO:0080113; GO:0009735; GO:0048364; GO:0003700; GO:0048367; GO:0006351
Ca_01727	0	0	0	0	0	0	0	0	0	0	0	0	0	0	0	0	0	0	0	0	0	0	0	0	0	0	0	0	0	0	0	1	0	0	0	1	Q93VG8	DeSI-like protein At4g17486 (EC 3.4.-.-)	At4g17486 dl4780c FCAALL.234	Arabidopsis thaliana (Mouse-ear cress)	Chain (1); Compositional bias (1); Domain (1); Erroneous gene model prediction (2); Erroneous initiation (1); Sequence conflict (2)			peptidase activity	peptidase activity		GO:0008233
Ca_01728	0	0	0	0	0	0	0	0	0	0	0	0	0	0	0	0	0	0	0	0	0	0	0	0	0	0	0	0	0	0	0	1	0	0	0	1	G7J9W6	Putative uncharacterized protein	MTR_3g106250	Medicago truncatula (Barrel medic) (Medicago tribuloides)						plasma membrane	GO:0005886
Ca_01731	0	0	0	0	0	0	0	0	0	0	0	0	0	0	0	0	0	0	0	0	0	0	0	0	0	0	0	0	0	0	0	1	0	0	0	1	Q0V7T5	Probable receptor-like protein kinase At1g80640 (EC 2.7.11.1)	At1g80640 T21F11.3	Arabidopsis thaliana (Mouse-ear cress)	Active site (1); Alternative sequence (2); Binding site (1); Chain (1); Domain (1); Erroneous gene model prediction (2); Nucleotide binding (1); Signal peptide (1); Topological domain (2); Transmembrane (1)		SUBCELLULAR LOCATION: Cell membrane; Single-pass type I membrane protein (By similarity).	protein serine/threonine kinase activity	ATP binding; protein serine/threonine kinase activity	integral component of membrane; plasma membrane	GO:0005524; GO:0016021; GO:0005886; GO:0004674
Ca_01732	0	0	0	0	0	0	0	0	0	0	0	0	0	0	0	0	0	0	0	0	0	0	0	0	0	0	0	0	0	0	0	1	0	0	0	1	G7J9X4	Putative uncharacterized protein	MTR_3g106340	Medicago truncatula (Barrel medic) (Medicago tribuloides)
Ca_01733	0	0	0	0	0	0	0	0	0	0	0	0	0	0	0	0	0	0	0	0	0	0	0	0	0	0	0	0	0	0	0	1	0	0	0	1	O04136	Homeobox protein knotted-1-like 3 (KNAP3)		Malus domestica (Apple) (Pyrus malus)	Chain (1); Compositional bias (1); DNA binding (1); Domain (1)		SUBCELLULAR LOCATION: Nucleus (Probable).	sequence-specific DNA binding transcription factor activity	sequence-specific DNA binding; sequence-specific DNA binding transcription factor activity	nucleus	GO:0005634; GO:0043565; GO:0003700
Ca_01734	0	0	0	0	0	0	0	0	0	0	0	0	0	0	0	0	0	0	0	0	0	0	0	0	0	0	0	0	0	0	0	1	0	0	0	1	Q640K1	Neurochondrin	ncdn	Xenopus laevis (African clawed frog)	Chain (1)		SUBCELLULAR LOCATION: Cytoplasm, cytosol. Cell projection, dendrite. Note=Localizes to somatic regions of neurons (By similarity).	neuron projection development		cytosol; dendrite; neuronal cell body	GO:0005829; GO:0030425; GO:0031175; GO:0043025
Ca_01735	0	0	0	0	0	0	0	0	0	0	0	0	0	0	0	0	0	0	0	0	0	0	0	0	0	0	0	0	0	0	0	1	0	0	0	1	G7JAF2	Putative uncharacterized protein	MTR_3g106510	Medicago truncatula (Barrel medic) (Medicago tribuloides)						plasma membrane; plasmodesma	GO:0005886; GO:0009506
Ca_01737	0	0	0	0	0	0	0	0	0	0	0	0	0	0	0	0	0	0	0	0	0	0	0	0	0	0	0	0	0	0	0	1	0	0	0	1	A8WQT4	Calcium uptake protein 1 homolog, mitochondrial	CBG01795	Caenorhabditis briggsae	Calcium binding (1); Chain (1); Compositional bias (1); Domain (3); Intramembrane (1); Topological domain (2)		SUBCELLULAR LOCATION: Mitochondrion intermembrane space (By similarity).	calcium ion transport; positive regulation of mitochondrial calcium ion concentration	calcium ion binding	mitochondrial intermembrane space	GO:0005509; GO:0006816; GO:0005758; GO:0051561
Ca_01738	0	0	0	0	0	0	0	0	0	0	0	0	0	0	0	0	0	0	0	0	0	0	0	0	0	0	0	0	0	0	0	1	0	0	0	1	B3E1P0	Cysteine--tRNA ligase (EC 6.1.1.16) (Cysteinyl-tRNA synthetase) (CysRS)	cysS Glov_0404	Geobacter lovleyi (strain ATCC BAA-1151 / DSM 17278 / SZ)	Binding site (1); Chain (1); Metal binding (4); Motif (2)		SUBCELLULAR LOCATION: Cytoplasm (By similarity).	cysteine-tRNA ligase activity; cysteinyl-tRNA aminoacylation	ATP binding; cysteine-tRNA ligase activity; zinc ion binding	cytoplasm	GO:0005524; GO:0004817; GO:0006423; GO:0005737; GO:0008270
Ca_01739	0	0	0	0	0	0	0	0	0	0	0	0	0	0	0	0	0	0	0	0	0	0	0	0	0	0	0	0	0	0	0	1	0	0	0	1	Q8VY97	ER membrane protein complex subunit 7 homolog	At4g32130 F10N7.60	Arabidopsis thaliana (Mouse-ear cress)	Chain (1); Compositional bias (1); Erroneous gene model prediction (2); Signal peptide (1); Transmembrane (1)		SUBCELLULAR LOCATION: Endoplasmic reticulum membrane; Single-pass membrane protein.		carbohydrate binding	endoplasmic reticulum; endoplasmic reticulum membrane; integral component of membrane	GO:0030246; GO:0005783; GO:0005789; GO:0016021
Ca_01741	0	0	0	0	0	0	0	0	0	0	0	0	0	0	0	0	0	0	0	0	0	0	0	0	0	0	0	0	0	0	0	1	0	0	0	1	G7JAG4	Putative uncharacterized protein	MTR_3g106630	Medicago truncatula (Barrel medic) (Medicago tribuloides)
Ca_01742	0	0	0	0	0	0	0	0	0	0	0	0	0	0	0	0	0	0	0	0	0	0	0	0	0	0	0	0	0	0	0	1	0	0	0	1	A0JJX5	Synaptotagmin-4 (NTMC2T2.2) (Synaptotagmin D)	SYT4 SYTD At5g11100 T5K6.90	Arabidopsis thaliana (Mouse-ear cress)	Chain (1); Domain (2); Erroneous gene model prediction (1); Metal binding (4); Region (1); Transmembrane (1)		SUBCELLULAR LOCATION: Membrane (By similarity); Single-pass membrane protein (By similarity).		lipid binding; metal ion binding	integral component of membrane	GO:0016021; GO:0008289; GO:0046872
Ca_01744	0	0	0	0	0	0	0	0	0	0	0	0	0	0	0	0	0	0	0	0	0	0	0	0	0	0	0	0	0	0	0	1	0	0	0	1	Q3E7Q9	Probable glycosyltransferase At5g25310 (EC 2.4.-.-)	At5g25310 F18G18.50	Arabidopsis thaliana (Mouse-ear cress)	Chain (1); Glycosylation (5); Topological domain (2); Transmembrane (1)		SUBCELLULAR LOCATION: Golgi apparatus membrane; Single-pass type II membrane protein (By similarity).	transferase activity, transferring glycosyl groups	transferase activity, transferring glycosyl groups	Golgi membrane; integral component of membrane	GO:0000139; GO:0016021; GO:0016757
Ca_01745	0	0	0	0	0	0	0	0	0	0	0	0	0	0	0	0	0	0	0	0	0	0	0	0	0	0	0	0	0	0	0	1	0	0	0	1	Q84WU2	Ubiquitin carboxyl-terminal hydrolase 13 (EC 3.4.19.12) (Deubiquitinating enzyme 13) (AtUBP13) (Ubiquitin thioesterase 13) (Ubiquitin-specific-processing protease 13)	UBP13 At3g11910 F26K24.20 MEC18.1	Arabidopsis thaliana (Mouse-ear cress)	Active site (2); Chain (1); Domain (2); Erroneous gene model prediction (2)			cysteine-type peptidase activity; ubiquitin-dependent protein catabolic process; ubiquitinyl hydrolase activity	cysteine-type peptidase activity; ubiquitinyl hydrolase activity	cytosol; plasmodesma	GO:0008234; GO:0005829; GO:0009506; GO:0006511; GO:0036459
Ca_01748	0	0	0	0	0	0	0	0	0	0	0	0	0	0	0	0	0	0	0	0	0	0	0	0	0	0	0	0	0	0	0	1	0	0	0	1	G7JAH7	Putative uncharacterized protein	MTR_3g106770	Medicago truncatula (Barrel medic) (Medicago tribuloides)					phosphatidylinositol binding		GO:0035091
Ca_01749	0	0	0	0	0	0	0	0	0	0	0	0	0	0	0	0	0	0	0	0	0	0	0	0	0	0	0	0	0	0	0	1	0	0	0	1	Q42563	Adenine phosphoribosyltransferase 2 (APRT 2) (AtAPT2) (EC 2.4.2.7)	APT2 At1g80050 F18B13.14	Arabidopsis thaliana (Mouse-ear cress)	Chain (1); Sequence conflict (1)	PATHWAY: Purine metabolism; AMP biosynthesis via salvage pathway; AMP from adenine: step 1/1.	SUBCELLULAR LOCATION: Cytoplasm (Probable).	adenine phosphoribosyltransferase activity; adenine salvage; AMP salvage; phosphate ion transmembrane transport; phosphate ion transmembrane transporter activity; purine ribonucleoside salvage	adenine phosphoribosyltransferase activity; phosphate ion transmembrane transporter activity	cytosol; Golgi apparatus; plasma membrane	GO:0044209; GO:0005794; GO:0003999; GO:0006168; GO:0005829; GO:0035435; GO:0015114; GO:0005886; GO:0006166
Ca_01752	0	0	0	0	0	0	0	0	0	0	0	0	0	0	0	0	0	0	0	0	0	0	0	0	0	0	0	0	0	0	0	1	0	0	0	1	Q9BV90	U11/U12 small nuclear ribonucleoprotein 25 kDa protein (U11/U12 snRNP 25 kDa protein) (U11/U12-25K) (Minus-99 protein)	SNRNP25 C16orf33	Homo sapiens (Human)	Chain (1); Domain (1); Sequence conflict (1)		SUBCELLULAR LOCATION: Nucleus.	mRNA processing; RNA splicing		cytoplasm; intercellular bridge; nucleus; U12-type spliceosomal complex	GO:0008380; GO:0005689; GO:0005737; GO:0045171; GO:0006397; GO:0005634
Ca_01753	0	0	0	0	0	0	0	0	0	0	0	0	0	0	0	0	0	0	0	0	0	0	0	0	0	0	0	0	0	0	0	1	0	0	0	1	Q54YK1	Putative UDP-sugar transporter DDB_G0278631	DDB_G0278631	Dictyostelium discoideum (Slime mold)	Chain (1); Compositional bias (1); Transmembrane (7)		SUBCELLULAR LOCATION: Membrane; Multi-pass membrane protein (Potential).	carbohydrate transport		integral component of membrane	GO:0008643; GO:0016021
Ca_01754	0	0	0	0	0	0	0	0	0	0	0	0	0	0	0	0	0	0	0	0	0	0	0	0	0	0	0	0	0	0	0	1	0	0	0	1	Q93WC4	Auxin-responsive protein IAA29 (Indoleacetic acid-induced protein 29)	IAA29 At4g32280 F10M6.80	Arabidopsis thaliana (Mouse-ear cress)	Chain (1); Domain (1); Erroneous gene model prediction (2); Frameshift (1); Motif (1)		SUBCELLULAR LOCATION: Nucleus (By similarity).	auxin-activated signaling pathway; response to auxin; response to far red light; response to red light; sequence-specific DNA binding transcription factor activity; transcription, DNA-templated	sequence-specific DNA binding transcription factor activity	nucleus	GO:0009734; GO:0005634; GO:0009733; GO:0010218; GO:0010114; GO:0003700; GO:0006351		INDUCTION: By auxin (By similarity).
Ca_01755	0	0	0	0	0	0	0	0	0	0	0	0	0	0	0	0	0	0	0	0	0	0	0	0	0	0	0	0	0	0	0	1	0	0	0	1	Q8LF20	Putative clathrin assembly protein At2g25430	At2g25430 F13B15.9	Arabidopsis thaliana (Mouse-ear cress)	Chain (1); Compositional bias (2); Domain (1); Modified residue (2); Sequence conflict (4)		SUBCELLULAR LOCATION: Membrane, clathrin-coated pit (By similarity). Golgi apparatus (By similarity). Cytoplasmic vesicle, clathrin-coated vesicle (By similarity). Note=Colocalized with clathrin in the Golgi area (By similarity).	clathrin coat assembly; endocytosis	1-phosphatidylinositol binding	clathrin coat; clathrin-coated vesicle; coated pit; Golgi apparatus; nucleus; plasma membrane	GO:0005545; GO:0005794; GO:0030118; GO:0048268; GO:0030136; GO:0005905; GO:0006897; GO:0005634; GO:0005886
Ca_01756	0	0	0	0	0	0	0	0	0	0	0	0	0	0	0	0	0	0	0	0	0	0	0	0	0	0	0	0	0	0	0	1	0	0	0	1	G7JB14	SYNC1 protein	MTR_3g107090	Medicago truncatula (Barrel medic) (Medicago tribuloides)
Ca_01757	0	0	0	0	0	0	0	0	0	0	0	0	0	0	0	0	0	0	0	0	0	0	0	0	0	0	0	0	0	0	0	1	0	0	0	1	Q8RWZ5	G-type lectin S-receptor-like serine/threonine-protein kinase SD2-5 (EC 2.7.11.1) (S-domain-2 (SD2) receptor kinase 5) (SD2-5)	SD25 At4g32300 F10M6.60 F8B4.10	Arabidopsis thaliana (Mouse-ear cress)	Active site (1); Binding site (1); Chain (1); Disulfide bond (4); Domain (4); Erroneous gene model prediction (3); Glycosylation (7); Modified residue (2); Nucleotide binding (1); Region (1); Signal peptide (1); Topological domain (2); Transmembrane (1)		SUBCELLULAR LOCATION: Cell membrane; Single-pass type I membrane protein.	protein autophosphorylation; protein kinase activity; protein serine/threonine kinase activity	ATP binding; calmodulin binding; protein kinase activity; protein serine/threonine kinase activity; ubiquitin protein ligase binding	integral component of membrane; plasma membrane	GO:0005524; GO:0005516; GO:0016021; GO:0005886; GO:0046777; GO:0004672; GO:0004674; GO:0031625
Ca_01758	0	0	0	0	0	0	0	0	0	0	0	0	0	0	0	0	0	0	0	0	0	0	0	0	0	0	0	0	0	0	0	1	0	0	0	1	Q8GY91	Putative L-ascorbate peroxidase 6 (AtAPx08) (EC 1.11.1.11)	APX6 At4g32320 F10M6.50 F8B4.20	Arabidopsis thaliana (Mouse-ear cress)	Active site (1); Chain (1); Erroneous gene model prediction (3); Metal binding (1); Site (1)			hydrogen peroxide catabolic process; L-ascorbate peroxidase activity	heme binding; L-ascorbate peroxidase activity; metal ion binding	cytosol	GO:0016688; GO:0005829; GO:0020037; GO:0042744; GO:0046872
Ca_01759	0	0	0	0	0	0	0	0	0	0	0	0	0	0	0	0	0	0	0	0	0	0	0	0	0	0	0	0	0	0	0	1	0	0	0	1	Q84ZT9	Protein WAVE-DAMPENED 2 (AtWVD2)	WVD2 At5g28646 F4I4	Arabidopsis thaliana (Mouse-ear cress)	Chain (1); Coiled coil (1)		SUBCELLULAR LOCATION: Cytoplasm, cytoskeleton.	establishment or maintenance of cell polarity; microtubule bundle formation; microtubule cytoskeleton organization; multidimensional cell growth; trichome branching		cortical microtubule	GO:0055028; GO:0007163; GO:0001578; GO:0000226; GO:0009825; GO:0010091
Ca_01760	0	0	0	0	0	0	0	0	0	0	0	0	0	0	0	0	0	0	0	0	0	0	0	0	0	0	0	0	0	0	0	1	0	0	0	1	Q9SKK0	EIN3-binding F-box protein 1 (F-box/LRR-repeat protein 6)	EBF1 FBL6 At2g25490 F13B15.15	Arabidopsis thaliana (Mouse-ear cress)	Chain (1); Domain (1)	PATHWAY: Protein modification; protein ubiquitination.	SUBCELLULAR LOCATION: Nucleus.	ethylene-activated signaling pathway; negative regulation of ethylene-activated signaling pathway; protein ubiquitination; response to ethylene; ubiquitin-dependent protein catabolic process	protein binding	nucleus	GO:0009873; GO:0010105; GO:0005634; GO:0005515; GO:0016567; GO:0009723; GO:0006511		INDUCTION: EIN3-dependent induction by ethylene.
Ca_01762	0	0	0	0	0	0	0	0	0	0	0	0	0	0	0	0	0	0	0	0	0	0	0	0	0	0	0	0	0	0	0	1	0	0	0	1	P93400	Phospholipase D alpha 1 (PLD alpha 1) (EC 3.1.4.4) (Choline phosphatase 1) (Phosphatidylcholine-hydrolyzing phospholipase D 1)	PLD1	Nicotiana tabacum (Common tobacco)	Active site (6); Chain (1); Domain (3)			lipid catabolic process; N-acylphosphatidylethanolamine-specific phospholipase D activity; phosphatidylcholine metabolic process; phospholipase D activity	calcium ion binding; N-acylphosphatidylethanolamine-specific phospholipase D activity; phospholipase D activity	membrane	GO:0070290; GO:0005509; GO:0016042; GO:0016020; GO:0046470; GO:0004630
Ca_01763	0	0	0	0	0	0	0	0	0	0	0	0	0	0	0	0	0	0	0	0	0	0	0	0	0	0	0	0	0	0	0	1	0	0	0	1	P86387	Phospholipase D alpha 1 (CpPLD1) (EC 3.1.4.4) (Choline phosphatase 1) (Phosphatidylcholine-hydrolyzing phospholipase D 1)	PLD1	Carica papaya (Papaya)	Active site (6); Chain (1); Domain (3)			N-acylphosphatidylethanolamine-specific phospholipase D activity; phosphatidylcholine catabolic process; phospholipase D activity	calcium ion binding; N-acylphosphatidylethanolamine-specific phospholipase D activity; phospholipase D activity	membrane	GO:0070290; GO:0005509; GO:0016020; GO:0034638; GO:0004630
Ca_01765	0	0	0	0	0	0	0	0	0	0	0	0	0	0	0	0	0	0	0	0	0	0	0	0	0	0	0	0	0	0	0	1	0	0	0	1	Q9SG02	RNA-dependent RNA polymerase 6 (AtRDRP6) (EC 2.7.7.48) (Protein SILENCING DEFECTIVE 1) (Protein SUPPRESSOR OF GENE SILENCING 2) (RNA-directed RNA polymerase 6)	RDR6 RDRP6 SDE1 SGS2 At3g49500 T1G12.20 T9C5.95	Arabidopsis thaliana (Mouse-ear cress)	Chain (1); Mutagenesis (8); Sequence conflict (8)		SUBCELLULAR LOCATION: Cytoplasmic granule. Nucleus. Note=Colocalize with SGS3 in cytoplasmic granules distinct from P-bodies.	carpel development; defense response to virus; DNA-directed DNA polymerase activity; gene silencing by RNA; gynoecium development; leaf development; production of siRNA involved in RNA interference; production of ta-siRNAs involved in RNA interference; recognition of pollen; RNA-directed RNA polymerase activity; RNA interference; transcription, RNA-templated; virus induced gene silencing	DNA-directed DNA polymerase activity; RNA binding; RNA-directed RNA polymerase activity	nucleus	GO:0003887; GO:0003723; GO:0016246; GO:0003968; GO:0048440; GO:0051607; GO:0031047; GO:0048467; GO:0048366; GO:0005634; GO:0030422; GO:0010267; GO:0048544; GO:0001172; GO:0009616
Ca_01795	0	0	0	0	0	0	0	0	0	0	0	0	0	0	0	0	0	0	0	0	0	0	0	0	0	0	0	0	0	0	0	1	0	0	0	1	Q0WQD2	Probable galacturonosyltransferase 3 (EC 2.4.1.-)	GAUT3 At4g38270 F22I13.40	Arabidopsis thaliana (Mouse-ear cress)	Chain (1); Erroneous gene model prediction (2); Glycosylation (10); Sequence conflict (1); Topological domain (2); Transmembrane (1)	PATHWAY: Glycan metabolism; pectin biosynthesis.	SUBCELLULAR LOCATION: Golgi apparatus membrane; Single-pass type II membrane protein (By similarity).	pectin biosynthetic process; polygalacturonate 4-alpha-galacturonosyltransferase activity	polygalacturonate 4-alpha-galacturonosyltransferase activity	endosome; Golgi apparatus; Golgi membrane; integral component of membrane; trans-Golgi network; vacuolar membrane	GO:0005794; GO:0000139; GO:0005768; GO:0016021; GO:0045489; GO:0047262; GO:0005802; GO:0005774
Ca_01796	0	0	0	0	0	0	0	0	0	0	0	0	0	0	0	0	0	0	0	0	0	0	0	0	0	0	0	0	0	0	0	1	0	0	0	1	Q84MB2	Protein TIFY 8	TIFY8 At4g32570 F4D11.230	Arabidopsis thaliana (Mouse-ear cress)	Chain (1); Domain (1); Erroneous gene model prediction (2); Erroneous initiation (1)		SUBCELLULAR LOCATION: Nucleus (Potential).		protein binding	nucleus	GO:0005634; GO:0005515
Ca_01797	0	0	0	0	0	0	0	0	0	0	0	0	0	0	0	0	0	0	0	0	0	0	0	0	0	0	0	0	0	0	0	1	0	0	0	1	Q147G5	Cyclin-A2-2 (Cyc3b-At) (Cyclin-3b) (G2/mitotic-specific cyclin-A2-2) (CycA2;2)	CYCA2-2 CYC3B At5g11300 F2I11.190	Arabidopsis thaliana (Mouse-ear cress)	Chain (1); Erroneous gene model prediction (1); Sequence conflict (2)			cell cycle; cell division; cell proliferation; positive regulation of stomatal complex development; regulation of cyclin-dependent protein serine/threonine kinase activity; regulation of G2/M transition of mitotic cell cycle	protein binding	nucleus	GO:0007049; GO:0051301; GO:0008283; GO:0005634; GO:2000123; GO:0005515; GO:0010389; GO:0000079
Ca_01798	0	0	0	0	0	0	0	0	0	0	0	0	0	0	0	0	0	0	0	0	0	0	0	0	0	0	0	0	0	0	0	1	0	0	0	1	Q93YV6	Serine/threonine protein phosphatase 2A 57 kDa regulatory subunit B' iota isoform (AtB' iota) (PP2A, B' subunit, iota isoform)	B'IOTA At5g25510 T14C9.50	Arabidopsis thaliana (Mouse-ear cress)	Chain (1); Compositional bias (1)			protein phosphatase type 2A regulator activity; signal transduction	protein phosphatase type 2A regulator activity	protein phosphatase type 2A complex	GO:0000159; GO:0008601; GO:0007165
Ca_01799	0	0	0	0	0	0	0	0	0	0	0	0	0	0	0	0	0	0	0	0	0	0	0	0	0	0	0	0	0	0	0	1	0	0	0	1	Q93Z92	E3 ubiquitin-protein ligase At4g11680 (EC 6.3.2.-) (RING finger protein At4g11680)	At4g11680 T5C23.110	Arabidopsis thaliana (Mouse-ear cress)	Chain (1); Compositional bias (2); Erroneous gene model prediction (2); Transmembrane (5); Zinc finger (1)	PATHWAY: Protein modification; protein ubiquitination.	SUBCELLULAR LOCATION: Membrane; Multi-pass membrane protein (Potential).	ligase activity; protein ubiquitination	ligase activity; zinc ion binding	integral component of membrane; vacuolar membrane	GO:0016021; GO:0016874; GO:0016567; GO:0005774; GO:0008270
Ca_01800	0	0	0	0	0	0	0	0	0	0	0	0	0	0	0	0	0	0	0	0	0	0	0	0	0	0	0	0	0	0	0	1	0	0	0	1	Q92576	PHD finger protein 3	PHF3 KIAA0244	Homo sapiens (Human)	Alternative sequence (1); Beta strand (2); Chain (1); Compositional bias (1); Domain (1); Erroneous initiation (1); Helix (6); Modified residue (7); Natural variant (2); Sequence conflict (1); Turn (3); Zinc finger (1)			multicellular organismal development; transcription, DNA-templated	zinc ion binding	nucleus	GO:0007275; GO:0005634; GO:0006351; GO:0008270
Ca_01801	0	0	0	0	0	0	0	0	0	0	0	0	0	0	0	0	0	0	0	0	0	0	0	0	0	0	0	0	0	0	0	1	0	0	0	1	Q9UDY4	DnaJ homolog subfamily B member 4 (Heat shock 40 kDa protein 1 homolog) (HSP40 homolog) (Heat shock protein 40 homolog) (Human liver DnaJ-like protein)	DNAJB4 DNAJW HLJ1	Homo sapiens (Human)	Chain (1); Domain (1); Initiator methionine (1); Modified residue (2)		SUBCELLULAR LOCATION: Cytoplasm. Cell membrane. Note=Cytoplasmic according to PubMed:18837411 and membrane-associated according to PubMed:16542645.	protein folding; response to heat; response to unfolded protein	chaperone binding; protein binding; unfolded protein binding	cytoplasm; cytosol; extracellular vesicular exosome; nucleus; plasma membrane	GO:0051087; GO:0005737; GO:0005829; GO:0070062; GO:0005634; GO:0005886; GO:0005515; GO:0006457; GO:0009408; GO:0006986; GO:0051082		INDUCTION: By heat shock.
Ca_01802	0	0	0	0	0	0	0	0	0	0	0	0	0	0	0	0	0	0	0	0	0	0	0	0	0	0	0	0	0	0	0	1	0	0	0	1	P82715	PsbP domain-containing protein 5, chloroplastic (OEC23-like protein 6) (PsbP-related thylakoid lumenal protein 4) (Thylakoid lumenal 35.8 kDa protein)	PPD5 At5g11450 F15N18.40	Arabidopsis thaliana (Mouse-ear cress)	Chain (1); Erroneous gene model prediction (1); Transit peptide (2)		SUBCELLULAR LOCATION: Plastid, chloroplast thylakoid lumen.	photosynthesis	calcium ion binding	chloroplast; chloroplast thylakoid lumen; chloroplast thylakoid membrane; extrinsic component of membrane; photosystem II oxygen evolving complex; thylakoid; thylakoid lumen	GO:0005509; GO:0009507; GO:0009543; GO:0009535; GO:0019898; GO:0015979; GO:0009654; GO:0009579; GO:0031977
Ca_01803	0	0	0	0	0	0	0	0	0	0	0	0	0	0	0	0	0	0	0	0	0	0	0	0	0	0	0	0	0	0	0	1	0	0	0	1	G7JBR1	Putative uncharacterized protein	MTR_3g108080	Medicago truncatula (Barrel medic) (Medicago tribuloides)
Ca_01804	0	0	0	0	0	0	0	0	0	0	0	0	0	0	0	0	0	0	0	0	0	0	0	0	0	0	0	0	0	0	0	1	0	0	0	1	G7JBR2	Putative uncharacterized protein	MTR_3g108090	Medicago truncatula (Barrel medic) (Medicago tribuloides)					copper ion binding	cytosol	GO:0005507; GO:0005829
Ca_01806	0	0	0	0	0	0	0	0	0	0	0	0	0	0	0	0	0	0	0	0	0	0	0	0	0	0	0	0	0	0	0	1	0	0	0	1	M5Y0E0	Uncharacterized protein	PRUPE_ppa026422mg	Prunus persica (Peach) (Amygdalus persica)
Ca_01807	0	0	0	0	0	0	0	0	0	0	0	0	0	0	0	0	0	0	0	0	0	0	0	0	0	0	0	0	0	0	0	1	0	0	0	1	C7FDI5	TNP2		Glycine max (Soybean) (Glycine hispida)
Ca_01808	0	0	0	0	0	0	0	0	0	0	0	0	0	0	0	0	0	0	0	0	0	0	0	0	0	0	0	0	0	0	0	1	0	0	0	1	G7JBR2	Putative uncharacterized protein	MTR_3g108090	Medicago truncatula (Barrel medic) (Medicago tribuloides)					copper ion binding	cytosol	GO:0005507; GO:0005829
Ca_01809	0	0	0	0	0	0	0	0	0	0	0	0	0	0	0	0	0	0	0	0	0	0	0	0	0	0	0	0	0	0	0	1	0	0	0	1	Q9LK09	Syntaxin-32 (AtSYP32)	SYP32 At3g24350 K7M2.13	Arabidopsis thaliana (Mouse-ear cress)	Chain (1); Compositional bias (1); Domain (1); Topological domain (2); Transmembrane (1)		SUBCELLULAR LOCATION: Golgi apparatus, cis-Golgi network membrane; Single-pass type IV membrane protein (By similarity).	intracellular protein transport; vesicle-mediated transport		Golgi apparatus; integral component of membrane	GO:0005794; GO:0016021; GO:0006886; GO:0016192
Ca_01811	0	0	0	0	0	0	0	0	0	0	0	0	0	0	0	0	0	0	0	0	0	0	0	0	0	0	0	0	0	0	0	1	0	0	0	1	I1JUK0	Uncharacterized protein		Glycine max (Soybean) (Glycine hispida)					zinc ion binding		GO:0008270
Ca_01812	0	0	0	0	0	0	0	0	0	0	0	0	0	0	0	0	0	0	0	0	0	0	0	0	0	0	0	0	0	0	0	1	0	0	0	1	Q9CR50	RING finger and CHY zinc finger domain-containing protein 1 (EC 6.3.2.-) (Androgen receptor N-terminal-interacting protein) (CH-rich-interacting match with PLAG1) (E3 ubiquitin-protein ligase Pirh2) (Zinc finger protein 363)	Rchy1 Arnip Chimp Zfp363 Znf363	Mus musculus (Mouse)	Beta strand (16); Chain (1); Helix (4); Turn (5); Zinc finger (3)	PATHWAY: Protein modification; protein ubiquitination.	SUBCELLULAR LOCATION: Nucleus (By similarity). Nucleus speckle (By similarity). Cytoplasm (By similarity).	ligase activity; positive regulation of proteasomal ubiquitin-dependent protein catabolic process; positive regulation of protein ubiquitination; protein autoubiquitination; protein ubiquitination; protein ubiquitination involved in ubiquitin-dependent protein catabolic process; ubiquitin-protein transferase activity	ligase activity; ubiquitin-protein transferase activity; zinc ion binding	cytoplasm; nuclear speck; nucleus; ubiquitin ligase complex	GO:0005737; GO:0016874; GO:0016607; GO:0005634; GO:0032436; GO:0031398; GO:0051865; GO:0016567; GO:0042787; GO:0000151; GO:0004842; GO:0008270		INDUCTION: Up-regulated upon p53/TP53 activation.
Ca_01813	0	0	0	0	0	0	0	0	0	0	0	0	0	0	0	0	0	0	0	0	0	0	0	0	0	0	0	0	0	0	0	1	0	0	0	1	P50346	60S acidic ribosomal protein P0		Glycine max (Soybean) (Glycine hispida)	Chain (1)			ribosome biogenesis; translational elongation	structural constituent of ribosome	ribosome	GO:0005840; GO:0042254; GO:0003735; GO:0006414
Ca_01814	0	0	0	0	0	0	0	0	0	0	0	0	0	0	0	0	0	0	0	0	0	0	0	0	0	0	0	0	0	0	0	1	0	0	0	1	G7JC95	Putative uncharacterized protein	MTR_3g108290	Medicago truncatula (Barrel medic) (Medicago tribuloides)
Ca_01816	0	0	0	0	0	0	0	0	0	0	0	0	0	0	0	0	0	0	0	0	0	0	0	0	0	0	0	0	0	0	0	1	0	0	0	1	P92960	Potassium channel KAT3 (AKT4) (AtKC1) (Potassium channel TKC)	KAT3 AKT4 KC1 At4g32650 F4D11.150	Arabidopsis thaliana (Mouse-ear cress)	Chain (1); Coiled coil (1); Domain (1); Intramembrane (1); Nucleotide binding (1); Topological domain (8); Transmembrane (6)		SUBCELLULAR LOCATION: Membrane; Multi-pass membrane protein.	high-affinity potassium ion import; response to nematode; voltage-gated potassium channel activity	protein binding; voltage-gated potassium channel activity	endoplasmic reticulum; integral component of membrane; plasma membrane	GO:0005783; GO:0010163; GO:0016021; GO:0005886; GO:0005515; GO:0009624; GO:0005249		INDUCTION: Strongly reduced in roots after 2,4-dichlorophenoxyacetic acid (2,4-D) treatment and after benzyladenine (BA) treatment. Strongly induced in shoots after NaCl treatment.
Ca_01817	0	0	0	0	0	0	0	0	0	0	0	0	0	0	0	0	0	0	0	0	0	0	0	0	0	0	0	0	0	0	0	1	0	0	0	1	Q551A3	Protein DDB_G0276689	DDB_G0276689	Dictyostelium discoideum (Slime mold)	Chain (1); Compositional bias (25); Erroneous gene model prediction (2); Repeat (5)
Ca_01818	0	0	0	0	0	0	0	0	0	0	0	0	0	0	0	0	0	0	0	0	0	0	0	0	0	0	0	0	0	0	0	1	0	0	0	1	Q551A3	Protein DDB_G0276689	DDB_G0276689	Dictyostelium discoideum (Slime mold)	Chain (1); Compositional bias (25); Erroneous gene model prediction (2); Repeat (5)
Ca_01820	0	0	0	0	0	0	0	0	0	0	0	0	0	0	0	0	0	0	0	0	0	0	0	0	0	0	0	0	0	0	0	1	0	0	0	1	G7JCA6	Putative uncharacterized protein	MTR_3g108410	Medicago truncatula (Barrel medic) (Medicago tribuloides)
Ca_01822	0	0	0	0	0	0	0	0	0	0	0	0	0	0	0	0	0	0	0	0	0	0	0	0	0	0	0	0	0	0	0	1	0	0	0	1	Q9ZQA8	Polyadenylate-binding protein 7 (PABP-7) (Poly(A)-binding protein 7)	PAB7 At2g36660 F13K3.6	Arabidopsis thaliana (Mouse-ear cress)	Chain (1); Domain (5); Erroneous termination (1); Sequence conflict (3)		SUBCELLULAR LOCATION: Cytoplasm (By similarity). Nucleus (By similarity).	regulation of translation	nucleotide binding; RNA binding	cytoplasm; nucleus	GO:0003723; GO:0005737; GO:0000166; GO:0005634; GO:0006417
Ca_01824	0	0	0	0	0	0	0	0	0	0	0	0	0	0	0	0	0	0	0	0	0	0	0	0	0	0	0	0	0	0	0	1	0	0	0	1	Q9M086	DDB1- and CUL4-associated factor homolog 1 (Protein DDB1-CUL4 ASSOCIATED FACTOR 1) (Protein DCAF1)	DCAF1 At4g31160 F6E21_80	Arabidopsis thaliana (Mouse-ear cress)	Chain (1); Compositional bias (3); Domain (1); Erroneous gene model prediction (1); Erroneous initiation (1); Modified residue (1); Motif (2); Mutagenesis (4); Repeat (5)	PATHWAY: Protein modification; protein ubiquitination.	SUBCELLULAR LOCATION: Nucleus.	embryo development ending in seed dormancy; flower development; fruit development; leaf development; phyllome development; protein ubiquitination; shoot system development	protein binding	Cul4-RING E3 ubiquitin ligase complex; nucleus	GO:0080008; GO:0009793; GO:0009908; GO:0010154; GO:0048366; GO:0005634; GO:0048827; GO:0005515; GO:0016567; GO:0048367
Ca_01825	0	0	0	0	0	0	0	0	0	0	0	0	0	0	0	0	0	0	0	0	0	0	0	0	0	0	0	0	0	0	0	1	0	0	0	1	I3T2F2	Uncharacterized protein		Medicago truncatula (Barrel medic) (Medicago tribuloides)						plasma membrane	GO:0005886
Ca_01826	0	0	0	0	0	0	0	0	0	0	0	0	0	0	0	0	0	0	0	0	0	0	0	0	0	0	0	0	0	0	0	1	0	0	0	1	Q8GWT4	Protein arginine N-methyltransferase 1.5 (AtPMRT15) (AtPMRT5) (EC 2.1.1.-) (EC 2.1.1.125) (Shk1 kinase-binding protein 1 homolog)	PMRT15 PMRT5 SKB1 At4g31120 F6E21.40	Arabidopsis thaliana (Mouse-ear cress)	Active site (2); Alternative sequence (3); Binding site (3); Chain (1); Domain (1); Erroneous gene model prediction (1); Region (2); Sequence conflict (2)		SUBCELLULAR LOCATION: Cytoplasm (By similarity).	histone-arginine N-methyltransferase activity; positive regulation of vernalization response; protein methyltransferase activity; regulation of flower development; regulation of transcription, DNA-templated; transcription, DNA-templated	histone-arginine N-methyltransferase activity; protein methyltransferase activity	cytosol	GO:0005829; GO:0008469; GO:0010220; GO:0008276; GO:0009909; GO:0006355; GO:0006351	DEVELOPMENTAL STAGE: High levels from 5 to 20 days after germination (at protein level).	INDUCTION: Circadian-regulation.
Ca_01827	0	0	0	0	0	0	0	0	0	0	0	0	0	0	0	0	0	0	0	0	0	0	0	0	0	0	0	0	0	0	0	1	0	0	0	1	Q9SCJ9	Ubiquitin carboxyl-terminal hydrolase 26 (EC 3.4.19.12) (Deubiquitinating enzyme 26) (AtUBP26) (Ubiquitin thioesterase 26) (Ubiquitin-specific-processing protease 26)	UBP26 SUP32 At3g49600 T9C5.190	Arabidopsis thaliana (Mouse-ear cress)	Active site (2); Chain (1); Compositional bias (1); Domain (5); Erroneous gene model prediction (1); Mutagenesis (1); Sequence conflict (2)		SUBCELLULAR LOCATION: Nucleus.	seed development; ubiquitin-dependent protein catabolic process; ubiquitin-specific protease activity	ubiquitin-specific protease activity	nucleolus	GO:0005730; GO:0048316; GO:0006511; GO:0004843
Ca_01828	0	0	0	0	0	0	0	0	0	0	0	0	0	0	0	0	0	0	0	0	0	0	0	0	0	0	0	0	0	0	0	1	0	0	0	1	Q9ZQ34	Uncharacterized protein At2g24330	At2g24330 T28I24.6	Arabidopsis thaliana (Mouse-ear cress)	Chain (1)
Ca_01829	0	0	0	0	0	0	0	0	0	0	0	0	0	0	0	0	0	0	0	0	0	0	0	0	0	0	0	0	0	0	0	1	0	0	0	1	Q38JU2	Cryptochrome DASH, chloroplastic/mitochondrial (Cryptochrome-3)	CRYD CRY3	Solanum lycopersicum (Tomato) (Lycopersicon esculentum)	Chain (1); Domain (1); Transit peptide (1)		SUBCELLULAR LOCATION: Plastid, chloroplast (By similarity). Mitochondrion (By similarity).	DNA photolyase activity; DNA repair; protein-chromophore linkage	DNA binding; DNA photolyase activity	chloroplast; mitochondrion	GO:0003677; GO:0003913; GO:0006281; GO:0009507; GO:0005739; GO:0018298
Ca_01830	0	0	0	0	0	0	0	0	0	0	0	0	0	0	0	0	0	0	0	0	0	0	0	0	0	0	0	0	0	0	0	1	0	0	0	1	Q9CR80	Protein FAM32A (Ovarian tumor associated gene 12) (OTAG-12)	Fam32a Otag12 MNCb-3154	Mus musculus (Mouse)	Chain (1); Compositional bias (1); Sequence conflict (2)		SUBCELLULAR LOCATION: Nucleus (By similarity).	apoptotic process; cell cycle		nucleolus	GO:0006915; GO:0007049; GO:0005730
Ca_01831	0	0	0	0	0	0	0	0	0	0	0	0	0	0	0	0	0	0	0	0	0	0	0	0	0	0	0	0	0	0	0	1	0	0	0	1	G7JCC4	Putative uncharacterized protein	MTR_3g108740	Medicago truncatula (Barrel medic) (Medicago tribuloides)				acetylglucosaminyltransferase activity	acetylglucosaminyltransferase activity	membrane	GO:0008375; GO:0016020
Ca_01833	0	0	0	0	0	0	0	0	0	0	0	0	0	0	0	0	0	0	0	0	0	0	0	0	0	0	0	0	0	0	0	1	0	0	0	1	G7JCC8	Putative uncharacterized protein	MTR_3g108780	Medicago truncatula (Barrel medic) (Medicago tribuloides)						endosome; plasma membrane; trans-Golgi network	GO:0005768; GO:0005886; GO:0005802
Ca_01834	0	0	0	0	0	0	0	0	0	0	0	0	0	0	0	0	0	0	0	0	0	0	0	0	0	0	0	0	0	0	0	1	0	0	0	1	Q8LAZ7	COP9 signalosome complex subunit 5b (Signalosome subunit 5b) (EC 3.4.-.-) (Jun activation domain-binding homolog 1)	CSN5B AJH1 At1g22920 F19G10.12	Arabidopsis thaliana (Mouse-ear cress)	Chain (1); Domain (1); Metal binding (3); Motif (1); Sequence conflict (2)		SUBCELLULAR LOCATION: Cytoplasm. Nucleus.	COP9 signalosome assembly; cullin deneddylation; metallopeptidase activity; negative regulation of photomorphogenesis; positive regulation of G2/M transition of mitotic cell cycle; protein deneddylation; red, far-red light phototransduction; regulation of defense response; response to auxin; specification of floral organ identity	metal ion binding; metallopeptidase activity; protein binding	COP9 signalosome; cytoplasm	GO:0008180; GO:0010387; GO:0010388; GO:0005737; GO:0046872; GO:0008237; GO:0010100; GO:0010971; GO:0005515; GO:0000338; GO:0009585; GO:0031347; GO:0009733; GO:0010093
Ca_01835	0	0	0	0	0	0	0	0	0	0	0	0	0	0	0	0	0	0	0	0	0	0	0	0	0	0	0	0	0	0	0	1	0	0	0	1	Q03194	Plasma membrane ATPase 4 (EC 3.6.3.6) (Proton pump 4)	PMA4	Nicotiana plumbaginifolia (Leadwort-leaved tobacco) (Tex-Mex tobacco)	Active site (1); Chain (1); Metal binding (2); Topological domain (11); Transmembrane (10)		SUBCELLULAR LOCATION: Cell membrane; Multi-pass membrane protein.	ATP biosynthetic process; hydrogen-exporting ATPase activity, phosphorylative mechanism	ATP binding; hydrogen-exporting ATPase activity, phosphorylative mechanism; metal ion binding	integral component of membrane; plasma membrane	GO:0005524; GO:0006754; GO:0008553; GO:0016021; GO:0046872; GO:0005886
Ca_01836	0	0	0	0	0	0	0	0	0	0	0	0	0	0	0	0	0	0	0	0	0	0	0	0	0	0	0	0	0	0	0	1	0	0	0	1	I1JUM4	Uncharacterized protein		Glycine max (Soybean) (Glycine hispida)				centromere complex assembly		kinetochore	GO:0034508; GO:0000776
Ca_01837	0	0	0	0	0	0	0	0	0	0	0	0	0	0	0	0	0	0	0	0	0	0	0	0	0	0	0	0	0	0	0	1	0	0	0	1	Q9LT17	E3 ubiquitin ligase BIG BROTHER-related (AtBBR) (EC 6.3.2.-)	BBR At3g19910 MPN9.15	Arabidopsis thaliana (Mouse-ear cress)	Chain (1); Compositional bias (1); Sequence conflict (1); Zinc finger (1)	PATHWAY: Protein modification; protein ubiquitination.		ligase activity; protein autoubiquitination; protein ubiquitination; ubiquitin-protein transferase activity	ligase activity; ubiquitin-protein transferase activity; zinc ion binding		GO:0016874; GO:0051865; GO:0016567; GO:0004842; GO:0008270
Ca_01838	0	0	0	0	0	0	0	0	0	0	0	0	0	0	0	0	0	0	0	0	0	0	0	0	0	0	0	0	0	0	0	1	0	0	0	1	G7JCD3	Putative uncharacterized protein	MTR_3g108830	Medicago truncatula (Barrel medic) (Medicago tribuloides)
Ca_01839	0	0	0	0	0	0	0	0	0	0	0	0	0	0	0	0	0	0	0	0	0	0	0	0	0	0	0	0	0	0	0	1	0	0	0	1	Q8LAW2	F-box protein AFR (Protein ATTENUATED FAR-RED RESPONSE) (SKP1-interacting partner 29)	AFR SKIP29 At2g24540 F25P17.16	Arabidopsis thaliana (Mouse-ear cress)	Chain (1); Domain (1); Repeat (5); Sequence conflict (4)	PATHWAY: Protein modification; protein ubiquitination.		protein ubiquitination; red, far-red light phototransduction; red or far-red light signaling pathway	protein binding		GO:0005515; GO:0016567; GO:0010017; GO:0009585		INDUCTION: Rhythmic expression with highest levels at the end of the dark phase, just before the transition to light. Induction by far-red light requires phyA.
Ca_01841	0	0	0	0	0	0	0	0	0	0	0	0	0	0	0	0	0	0	0	0	0	0	0	0	0	0	0	0	0	0	0	1	0	0	0	1	Q3SZ85	Putative peptidyl-tRNA hydrolase PTRHD1 (EC 3.1.1.29) (Peptidyl-tRNA hydrolase domain-containing protein 1)	PTRHD1	Bos taurus (Bovine)	Chain (1); Erroneous initiation (1)			aminoacyl-tRNA hydrolase activity; protein tyrosine phosphatase activity	aminoacyl-tRNA hydrolase activity; protein tyrosine phosphatase activity		GO:0004045; GO:0004725
Ca_01844	0	0	0	0	0	0	0	0	0	0	0	0	0	0	0	0	0	0	0	0	0	0	0	0	0	0	0	0	0	0	0	1	0	0	0	1	Q9SV15	Probable WRKY transcription factor 11 (WRKY DNA-binding protein 11)	WRKY11 At4g31550 F3L17.120	Arabidopsis thaliana (Mouse-ear cress)	Alternative sequence (1); Chain (1); DNA binding (1); Sequence conflict (2)		SUBCELLULAR LOCATION: Nucleus (Probable).	defense response to bacterium; response to chitin; sequence-specific DNA binding transcription factor activity; transcription, DNA-templated	calmodulin binding; sequence-specific DNA binding; sequence-specific DNA binding transcription factor activity	nucleus	GO:0005516; GO:0042742; GO:0005634; GO:0010200; GO:0043565; GO:0003700; GO:0006351		INDUCTION: Strongly during leaf senescence.
Ca_01845	0	0	0	0	0	0	0	0	0	0	0	0	0	0	0	0	0	0	0	0	0	0	0	0	0	0	0	0	0	0	0	1	0	0	0	1	Q9SJA7	Probable sarcosine oxidase (EC 1.5.3.1)	At2g24580 F25P17.12	Arabidopsis thaliana (Mouse-ear cress)	Chain (1); Modified residue (1); Nucleotide binding (1)			sarcosine oxidase activity; tetrahydrofolate metabolic process	sarcosine oxidase activity		GO:0008115; GO:0046653
Ca_01846	0	0	0	0	0	0	0	0	0	0	0	0	0	0	0	0	0	0	0	0	0	0	0	0	0	0	0	0	0	0	0	1	0	0	0	1	Q9SJA7	Probable sarcosine oxidase (EC 1.5.3.1)	At2g24580 F25P17.12	Arabidopsis thaliana (Mouse-ear cress)	Chain (1); Modified residue (1); Nucleotide binding (1)			sarcosine oxidase activity; tetrahydrofolate metabolic process	sarcosine oxidase activity		GO:0008115; GO:0046653
Ca_01847	0	0	0	0	0	0	0	0	0	0	0	0	0	0	0	0	0	0	0	0	0	0	0	0	0	0	0	0	0	0	0	1	0	0	0	1	Q6K9C3	Serine/arginine-rich splicing factor RSZ23 (RS-containing zinc finger protein 23) (Os-RSZ23) (Os-RSZp23)	RSZ23 RSZP23 Os02g0610600 LOC_Os02g39720 OJ1476_F05.20	Oryza sativa subsp. japonica (Rice)	Chain (1); Compositional bias (1); Domain (1); Zinc finger (1)		SUBCELLULAR LOCATION: Nucleus (By similarity).	mRNA splicing, via spliceosome	nucleic acid binding; nucleotide binding; zinc ion binding	nucleus	GO:0000398; GO:0003676; GO:0000166; GO:0005634; GO:0008270
Ca_01848	0	0	0	0	0	0	0	0	0	0	0	0	0	0	0	0	0	0	0	0	0	0	0	0	0	0	0	0	0	0	0	1	0	0	0	1	Q9SJA4	Probable cyclic nucleotide-gated ion channel 14 (Cyclic nucleotide- and calmodulin-regulated ion channel 14)	CNGC14 At2g24610 F25P17.9	Arabidopsis thaliana (Mouse-ear cress)	Binding site (1); Chain (1); Domain (1); Erroneous gene model prediction (1); Nucleotide binding (1); Region (1); Topological domain (7); Transmembrane (6)		SUBCELLULAR LOCATION: Cell membrane; Multi-pass membrane protein (Potential).	voltage-gated potassium channel activity	cAMP binding; cGMP binding; voltage-gated potassium channel activity	integral component of membrane; plasma membrane	GO:0030552; GO:0030553; GO:0016021; GO:0005886; GO:0005249
Ca_01849	0	0	0	0	0	0	0	0	0	0	0	0	0	0	0	0	0	0	0	0	0	0	0	0	0	0	0	0	0	0	0	1	0	0	0	1	Q9SB75	Probable xyloglucan glycosyltransferase 5 (EC 2.4.1.-) (Cellulose synthase-like protein C5) (AtCslC5)	CSLC5 At4g31590 F28M20.220	Arabidopsis thaliana (Mouse-ear cress)	Active site (2); Binding site (2); Chain (1); Erroneous initiation (1); Modified residue (1); Transmembrane (6)		SUBCELLULAR LOCATION: Golgi apparatus membrane; Multi-pass membrane protein (Potential).	transferase activity, transferring glycosyl groups	transferase activity, transferring glycosyl groups	Golgi membrane; integral component of membrane; nucleus	GO:0000139; GO:0016021; GO:0005634; GO:0016757
Ca_01850	0	0	0	0	0	0	0	0	0	0	0	0	0	0	0	0	0	0	0	0	0	0	0	0	0	0	0	0	0	0	0	1	0	0	0	1	Q54YK1	Putative UDP-sugar transporter DDB_G0278631	DDB_G0278631	Dictyostelium discoideum (Slime mold)	Chain (1); Compositional bias (1); Transmembrane (7)		SUBCELLULAR LOCATION: Membrane; Multi-pass membrane protein (Potential).	carbohydrate transport		integral component of membrane	GO:0008643; GO:0016021
Ca_01851	0	0	0	0	0	0	0	0	0	0	0	0	0	0	0	0	0	0	0	0	0	0	0	0	0	0	0	0	0	0	0	1	0	0	0	1	Q01085	Nucleolysin TIAR (TIA-1-related protein)	TIAL1	Homo sapiens (Human)	Alternative sequence (1); Beta strand (14); Chain (1); Domain (3); Helix (7); Modified residue (2); Turn (3)		SUBCELLULAR LOCATION: Cytoplasm (By similarity). Nucleus (By similarity). Cytoplasmic granule. Note=The cytoplasmic granules are stress granules which are a dense aggregation in the cytosol composed of proteins and RNAs that appear when the cell is under stress. Colocalizes with NANOS3 in the stress granules (By similarity). Cytoplasmic granules of cytolytic T-lymphocytes.	apoptotic process; defense response; germ cell development; positive regulation of cell proliferation; regulation of transcription from RNA polymerase II promoter; stem cell division	AU-rich element binding; nucleotide binding; poly(A) RNA binding; RNA binding	cytoplasm; cytoplasmic stress granule; extracellular vesicular exosome; lysosome; nucleus	GO:0017091; GO:0003723; GO:0006915; GO:0005737; GO:0010494; GO:0006952; GO:0070062; GO:0007281; GO:0005764; GO:0000166; GO:0005634; GO:0044822; GO:0008284; GO:0006357; GO:0017145
Ca_01852	0	0	0	0	0	0	0	0	0	0	0	0	0	0	0	0	0	0	0	0	0	0	0	0	0	0	0	0	0	0	0	1	0	0	0	1	Q8VZQ0	Probable nucleoredoxin 3 (AtNrx3) (EC 1.8.1.8)	At4g31240 F8F16.60	Arabidopsis thaliana (Mouse-ear cress)	Chain (1); Domain (2)			protein-disulfide reductase activity	protein-disulfide reductase activity		GO:0047134
Ca_01853	0	0	0	0	0	0	0	0	0	0	0	0	0	0	0	0	0	0	0	0	0	0	0	0	0	0	0	0	0	0	0	1	0	0	0	1	Q5HZP1	Ribonuclease H2 subunit B (RNase H2 subunit B) (Ribonuclease HI subunit B)	rnaseh2b	Xenopus laevis (African clawed frog)	Chain (1)		SUBCELLULAR LOCATION: Nucleus (By similarity).	RNA catabolic process		nucleus; ribonuclease H2 complex	GO:0006401; GO:0005634; GO:0032299
Ca_01855	0	0	0	0	0	0	0	0	0	0	0	0	0	0	0	0	0	0	0	0	0	0	0	0	0	0	0	0	0	0	0	1	0	0	0	1	P10978	Retrovirus-related Pol polyprotein from transposon TNT 1-94 [Includes: Protease (EC 3.4.23.-); Reverse transcriptase (EC 2.7.7.49); Endonuclease]		Nicotiana tabacum (Common tobacco)	Active site (1); Chain (1); Domain (1); Zinc finger (1)			aspartic-type endopeptidase activity; DNA integration; endonuclease activity; RNA-directed DNA polymerase activity	aspartic-type endopeptidase activity; endonuclease activity; nucleic acid binding; RNA-directed DNA polymerase activity; zinc ion binding		GO:0015074; GO:0003964; GO:0004190; GO:0004519; GO:0003676; GO:0008270
Ca_01857	0	0	0	0	0	0	0	0	0	0	0	0	0	0	0	0	0	0	0	0	0	0	0	0	0	0	0	0	0	0	0	1	0	0	0	1	Q9FIX2	AIG2-like protein (EC 2.3.2.-) (Putative gamma-glutamylcyclotransferase)	At5g39720 MIJ24.180 MKM21.1 MKM21.3 MKM21_10	Arabidopsis thaliana (Mouse-ear cress)	Active site (1); Beta strand (7); Chain (1); Helix (4); Region (1); Sequence conflict (2); Turn (1)			transferase activity, transferring acyl groups	transferase activity, transferring acyl groups		GO:0016746
Ca_01858	0	0	0	0	0	0	0	0	0	0	0	0	0	0	0	0	0	0	0	0	0	0	0	0	0	0	0	0	0	0	0	1	0	0	0	1	Q8LD27	Proteasome subunit beta type-6 (EC 3.4.25.1) (20S proteasome beta subunit A-1) (Proteasome component D) (Proteasome subunit beta type-1)	PBA1 PRCD At4g31300 F8F16.120	Arabidopsis thaliana (Mouse-ear cress)	Active site (1); Chain (1); Erroneous initiation (1); Propeptide (1); Sequence conflict (1)		SUBCELLULAR LOCATION: Cytoplasm (By similarity). Nucleus (By similarity).	proteolysis involved in cellular protein catabolic process; threonine-type endopeptidase activity	threonine-type endopeptidase activity	cytoplasm; nucleus; proteasome core complex	GO:0005737; GO:0005634; GO:0005839; GO:0051603; GO:0004298
Ca_01859	0	0	0	0	0	0	0	0	0	0	0	0	0	0	0	0	0	0	0	0	0	0	0	0	0	0	0	0	0	0	0	1	0	0	0	1	Q9MAJ7	Beta-galactosidase 5 (Lactase 5) (EC 3.2.1.23)	BGAL5 At1g45130 F27F5.20	Arabidopsis thaliana (Mouse-ear cress)	Active site (2); Chain (1); Glycosylation (1); Sequence conflict (3); Signal peptide (1)		SUBCELLULAR LOCATION: Secreted, extracellular space, apoplast (Potential).	beta-galactosidase activity; carbohydrate metabolic process	beta-galactosidase activity	apoplast	GO:0048046; GO:0004565; GO:0005975
Ca_01860	0	0	0	0	0	0	0	0	0	0	0	0	0	0	0	0	0	0	0	0	0	0	0	0	0	0	0	0	0	0	0	1	0	0	0	1	Q641Z5	Cation transport regulator-like protein 2	Chac2	Rattus norvegicus (Rat)	Chain (1)
Ca_01861	0	0	0	0	0	0	0	0	0	0	0	0	0	0	0	0	0	0	0	0	0	0	0	0	0	0	0	0	0	0	0	1	0	0	0	1	O23676	Protein mago nashi homolog	At1g02140 T7I23.7	Arabidopsis thaliana (Mouse-ear cress)	Chain (1); Initiator methionine (1); Modified residue (1)		SUBCELLULAR LOCATION: Nucleus (By similarity).	embryo development ending in seed dormancy; pollen tube guidance; positive regulation of gene expression	protein binding	chloroplast; exon-exon junction complex; nuclear speck; nucleolus; nucleoplasm	GO:0009507; GO:0009793; GO:0035145; GO:0016607; GO:0005730; GO:0005654; GO:0010183; GO:0010628; GO:0005515
Ca_01864	0	0	0	0	0	0	0	0	0	0	0	0	0	0	0	0	0	0	0	0	0	0	0	0	0	0	0	0	0	0	0	1	0	0	0	1	Q9LP45	26S proteasome non-ATPase regulatory subunit 11 homolog (19S proteosome subunit 9) (AtS9) (26S proteasome regulatory subunit RPN6) (AtRPN6) (26S proteasome regulatory subunit S9 homolog)	RPN6 ATS9 RPN6A At1g29150 F28N24.15	Arabidopsis thaliana (Mouse-ear cress)	Chain (1); Cross-link (1); Domain (1); Sequence caution (1); Sequence conflict (1)			protein catabolic process; response to cadmium ion		cytosol; nucleus; plasmodesma; proteasome complex	GO:0005829; GO:0005634; GO:0009506; GO:0000502; GO:0030163; GO:0046686
Ca_01865	0	0	0	0	0	0	0	0	0	0	0	0	0	0	0	0	0	0	0	0	0	0	0	0	0	0	0	0	0	0	0	1	0	0	0	1	Q9FUD3	Basic leucine zipper 9 (AtbZIP9) (bZIP protein 9) (Basic leucine zipper OPAQUE 2 homolog 2) (Basic leucine zipper O2 homolog 2)	BZIP9 BZO2H2 At5g24800 F6A4.10	Arabidopsis thaliana (Mouse-ear cress)	Chain (1); Domain (1); Modified residue (1); Motif (1); Region (2)		SUBCELLULAR LOCATION: Nucleus (By similarity).	cellular response to glucose stimulus; sequence-specific DNA binding transcription factor activity; transcription, DNA-templated	protein binding; protein heterodimerization activity; protein homodimerization activity; sequence-specific DNA binding; sequence-specific DNA binding transcription factor activity	nucleus	GO:0071333; GO:0005634; GO:0005515; GO:0046982; GO:0042803; GO:0043565; GO:0003700; GO:0006351	DEVELOPMENTAL STAGE: Present in silique vasculature and funiculi. In the anthers, restricted to the connective tissue at pre- and post-dehiscence stages and detected in the vascular tissue of the stamen filament.	INDUCTION: Repressed by glucose.
Ca_01867	0	0	0	0	0	0	0	0	0	0	0	0	0	0	0	0	0	0	0	0	0	0	0	0	0	0	0	0	0	0	0	1	0	0	0	1	G7J2W4	Uncharacterized protein	MTR_3g109330	Medicago truncatula (Barrel medic) (Medicago tribuloides)						endoplasmic reticulum; Golgi apparatus; vacuolar membrane	GO:0005794; GO:0005783; GO:0005774
Ca_01869	0	0	0	0	0	0	0	0	0	0	0	0	0	0	0	0	0	0	0	0	0	0	0	0	0	0	0	0	0	0	0	1	0	0	0	1	Q9SIL5	Pentatricopeptide repeat-containing protein At2g20540	PCMP-E78 At2g20540 T13C7.13	Arabidopsis thaliana (Mouse-ear cress)	Chain (1); Region (2); Repeat (11)			mitochondrial mRNA modification		mitochondrion	GO:0080156; GO:0005739
Ca_01870	0	0	0	0	0	0	0	0	0	0	0	0	0	0	0	0	0	0	0	0	0	0	0	0	0	0	0	0	0	0	0	1	0	0	0	1	P51568	Serine/threonine-protein kinase AFC3 (EC 2.7.12.1)	AFC3 AME3 At4g32660 F4D11.140	Arabidopsis thaliana (Mouse-ear cress)	Active site (1); Binding site (1); Chain (1); Domain (1); Nucleotide binding (1); Sequence conflict (1)			protein autophosphorylation; protein serine/threonine/tyrosine kinase activity; protein serine/threonine kinase activity	ATP binding; protein serine/threonine/tyrosine kinase activity; protein serine/threonine kinase activity		GO:0005524; GO:0046777; GO:0004674; GO:0004712
Ca_01871	0	0	0	0	0	0	0	0	0	0	0	0	0	0	0	0	0	0	0	0	0	0	0	0	0	0	0	0	0	0	0	1	0	0	0	1
Ca_01874	0	0	0	0	0	0	0	0	0	0	0	0	0	0	0	0	0	0	0	0	0	0	0	0	0	0	0	0	0	0	0	1	0	0	0	1	G7J2X7	Putative uncharacterized protein	MTR_3g109450	Medicago truncatula (Barrel medic) (Medicago tribuloides)
Ca_01875	0	0	0	0	0	0	0	0	0	0	0	0	0	0	0	0	0	0	0	0	0	0	0	0	0	0	0	0	0	0	0	1	0	0	0	1	G7J2X9	Putative uncharacterized protein	MTR_3g109470	Medicago truncatula (Barrel medic) (Medicago tribuloides)					chromatin binding; nucleic acid binding; nucleotide binding		GO:0003682; GO:0003676; GO:0000166
Ca_01876	0	0	0	0	0	0	0	0	0	0	0	0	0	0	0	0	0	0	0	0	0	0	0	0	0	0	0	0	0	0	0	1	0	0	0	1	G7J2X9	Putative uncharacterized protein	MTR_3g109470	Medicago truncatula (Barrel medic) (Medicago tribuloides)					chromatin binding; nucleic acid binding; nucleotide binding		GO:0003682; GO:0003676; GO:0000166
Ca_01877	0	0	0	0	0	0	0	0	0	0	0	0	0	0	0	0	0	0	0	0	0	0	0	0	0	0	0	0	0	0	0	1	0	0	0	1	Q8VZ59	Indole-3-pyruvate monooxygenase YUCCA6 (EC 1.14.13.168) (Flavin-containing monooxygenase YUCCA6) (Protein HYPERTALL1)	YUC6 HYT1 YUCCA6 At5g25620 T14C9.160	Arabidopsis thaliana (Mouse-ear cress)	Chain (1); Nucleotide binding (2)	PATHWAY: Plant hormone metabolism; auxin biosynthesis.	SUBCELLULAR LOCATION: Cytoplasm.	auxin biosynthetic process; N,N-dimethylaniline monooxygenase activity	flavin adenine dinucleotide binding; N,N-dimethylaniline monooxygenase activity; NADP binding	cytoplasm	GO:0004499; GO:0050661; GO:0009851; GO:0005737; GO:0050660		INDUCTION: Down-regulated by heat stress. Negatively regulated by SPL.
Ca_01878	0	0	0	0	0	0	0	0	0	0	0	0	0	0	0	0	0	0	0	0	0	0	0	0	0	0	0	0	0	0	0	1	0	0	0	1	O81004	GTP-binding protein At2g22870 (Protein EMBRYO DEFECTIVE 2001)	EMB2001 At2g22870 T20K9.8	Arabidopsis thaliana (Mouse-ear cress)	Chain (1); Domain (1); Metal binding (2); Nucleotide binding (5)			barrier septum assembly	GTP binding; metal ion binding		GO:0005525; GO:0000917; GO:0046872
Ca_01879	0	0	0	0	0	0	0	0	0	0	0	0	0	0	0	0	0	0	0	0	0	0	0	0	0	0	0	0	0	0	0	1	0	0	0	1	Q9LDK9	Beta-adaptin-like protein A (At-bA-Ad) (At-betaA-Ad) (AP complex subunit beta-A) (Adaptor protein complex AP subunit beta-A) (Beta-adaptin A) (Clathrin assembly protein complex beta large chain A)	BETAA-AD At5g11490 F15N18.80	Arabidopsis thaliana (Mouse-ear cress)	Chain (1)		SUBCELLULAR LOCATION: Golgi apparatus (By similarity). Golgi apparatus, trans-Golgi network (By similarity). Cytoplasmic vesicle, clathrin-coated vesicle membrane; Peripheral membrane protein; Cytoplasmic side (By similarity). Note=Associated with the trans-Golgi network. Component of the coat surrounding the cytoplasmic face of coated vesicles located at the Golgi complex (By similarity).	intracellular protein transport; protein transporter activity; vesicle-mediated transport	protein histidine kinase binding; protein transporter activity	clathrin adaptor complex; clathrin-coated vesicle membrane; Golgi apparatus	GO:0005794; GO:0030131; GO:0030665; GO:0006886; GO:0043424; GO:0008565; GO:0016192
Ca_01880	0	0	0	0	0	0	0	0	0	0	0	0	0	0	0	0	0	0	0	0	0	0	0	0	0	0	0	0	0	0	0	1	0	0	0	1	Q54CL2	T-complex protein 1 subunit delta (TCP-1-delta) (CCT-delta)	cct4 DDB_G0292872	Dictyostelium discoideum (Slime mold)	Chain (1)		SUBCELLULAR LOCATION: Cytoplasm (By similarity).	protein folding	ATP binding; unfolded protein binding	chaperonin-containing T-complex	GO:0005524; GO:0005832; GO:0006457; GO:0051082
Ca_01881	0	0	0	0	0	0	0	0	0	0	0	0	0	0	0	0	0	0	0	0	0	0	0	0	0	0	0	0	0	0	0	1	0	0	0	1	O81062	Signal peptide peptidase (AtSPP) (EC 3.4.23.-) (Intramembrane protease) (IMP) (IMPAS)	SPP At2g03120 T18E12.21	Arabidopsis thaliana (Mouse-ear cress)	Active site (2); Chain (1); Motif (1); Sequence conflict (1); Topological domain (10); Transmembrane (9)		SUBCELLULAR LOCATION: Endoplasmic reticulum membrane; Multi-pass membrane protein.	aspartic-type endopeptidase activity; pollen development; pollen germination	aspartic-type endopeptidase activity	endoplasmic reticulum; endoplasmic reticulum membrane; integral component of membrane	GO:0004190; GO:0005783; GO:0005789; GO:0016021; GO:0009555; GO:0009846	DEVELOPMENTAL STAGE: Expressed in the shoot meristem and root epidermal cells in germinating seeds. At the reproductive stage, expressed in the whole shoot apex.
Ca_01882	0	0	0	0	0	0	0	0	0	0	0	0	0	0	0	0	0	0	0	0	0	0	0	0	0	0	0	0	0	0	0	1	0	0	0	1	G7ZWM6	Putative uncharacterized protein	MTR_042s0018	Medicago truncatula (Barrel medic) (Medicago tribuloides)						integral component of membrane	GO:0016021
Ca_01883	0	0	0	0	0	0	0	0	0	0	0	0	0	0	0	0	0	0	0	0	0	0	0	0	0	0	0	0	0	0	0	1	0	0	0	1	Q3SZX8	Coiled-coil domain-containing protein 25	CCDC25	Bos taurus (Bovine)	Chain (1); Coiled coil (1); Modified residue (2)
Ca_01884	0	0	0	0	0	0	0	0	0	0	0	0	0	0	0	0	0	0	0	0	0	0	0	0	0	0	0	0	0	0	0	1	0	0	0	1	Q9S7G7	Myb-related protein 3R-1 (Plant c-MYB-like protein 1) (Protein PC-MYB1)	MYB3R-1 At4g32730 F4D11.70	Arabidopsis thaliana (Mouse-ear cress)	Chain (1); DNA binding (3); Domain (3); Erroneous gene model prediction (1); Natural variant (5)		SUBCELLULAR LOCATION: Nucleus (By similarity).		chromatin binding; DNA binding	nucleus	GO:0003677; GO:0003682; GO:0005634
Ca_01885	0	0	0	0	0	0	0	0	0	0	0	0	0	0	0	0	0	0	0	0	0	0	0	0	0	0	0	0	0	0	0	1	0	0	0	1	P28011	Aspartate aminotransferase 1 (EC 2.6.1.1) (Transaminase A)	AAT-1	Medicago sativa (Alfalfa)	Chain (1); Modified residue (1); Sequence conflict (2)		SUBCELLULAR LOCATION: Cytoplasm.	biosynthetic process; cellular amino acid metabolic process; L-aspartate:2-oxoglutarate aminotransferase activity; L-phenylalanine:2-oxoglutarate aminotransferase activity	L-aspartate:2-oxoglutarate aminotransferase activity; L-phenylalanine:2-oxoglutarate aminotransferase activity; pyridoxal phosphate binding	cytoplasm	GO:0004069; GO:0080130; GO:0009058; GO:0006520; GO:0005737; GO:0030170
Ca_01886	0	0	0	0	0	0	0	0	0	0	0	0	0	0	0	0	0	0	0	0	0	0	0	0	0	0	0	0	0	0	0	1	0	0	0	1	A7SDW5	Eukaryotic translation initiation factor 3 subunit L (eIF3l)	v1g169424	Nematostella vectensis (Starlet sea anemone)	Chain (1)		SUBCELLULAR LOCATION: Cytoplasm (By similarity).	formation of translation preinitiation complex; regulation of translational initiation; translation initiation factor activity	translation initiation factor activity	eukaryotic 43S preinitiation complex; eukaryotic 48S preinitiation complex; eukaryotic translation initiation factor 3 complex	GO:0016282; GO:0033290; GO:0005852; GO:0001731; GO:0006446; GO:0003743
Ca_01887	0	0	0	0	0	0	0	0	0	0	0	0	0	0	0	0	0	0	0	0	0	0	0	0	0	0	0	0	0	0	0	1	0	0	0	1	G7ZWD3	Putative uncharacterized protein	MTR_040s0008	Medicago truncatula (Barrel medic) (Medicago tribuloides)
Ca_01888	0	0	0	0	0	0	0	0	0	0	0	0	0	0	0	0	0	0	0	0	0	0	0	0	0	0	0	0	0	0	0	1	0	0	0	1	Q5SRX1	TOM1-like protein 2 (Target of Myb-like protein 2)	Tom1l2	Mus musculus (Mouse)	Alternative sequence (7); Chain (1); Domain (2); Modified residue (2); Motif (1); Sequence conflict (4)			intracellular protein transport		intracellular	GO:0005622; GO:0006886
Ca_01889	0	0	0	0	0	0	0	0	0	0	0	0	0	0	0	0	0	0	0	0	0	0	0	0	0	0	0	0	0	0	0	1	0	0	0	1	Q8LGF7	Protein PEROXIN-4 (AtPEX4) (Probable ubiquitin-conjugating enzyme E2 21) (EC 6.3.2.19) (Ubiquitin carrier protein 21)	PEX4 UBC21 At5g25760 F18A17.10	Arabidopsis thaliana (Mouse-ear cress)	Active site (1); Chain (1); Mutagenesis (1)	PATHWAY: Protein modification; protein ubiquitination.	SUBCELLULAR LOCATION: Peroxisome membrane; Peripheral membrane protein (By similarity).	acid-amino acid ligase activity; fatty acid beta-oxidation; peroxisome organization; protein import into peroxisome matrix; ubiquitin-protein transferase activity	acid-amino acid ligase activity; ATP binding; protein binding; ubiquitin-protein transferase activity	peroxisomal membrane	GO:0005524; GO:0016881; GO:0006635; GO:0005778; GO:0007031; GO:0005515; GO:0016558; GO:0004842
Ca_01890	0	0	0	0	0	0	0	0	0	0	0	0	0	0	0	0	0	0	0	0	0	0	0	0	0	0	0	0	0	0	0	1	0	0	0	1	O34973	Putative hydrolase YtaP (EC 3.-.-.-)	ytaP BSU30250	Bacillus subtilis (strain 168)	Chain (1)			serine-type endopeptidase activity	serine-type endopeptidase activity		GO:0004252
Ca_01892	0	0	0	0	0	0	0	0	0	0	0	0	0	0	0	0	0	0	0	0	0	0	0	0	0	0	0	0	0	0	0	1	0	0	0	1	Q9SZD1	Protein tesmin/TSO1-like CXC 5 (AtTCX5)	TCX5 At4g29000 F19B15.30	Arabidopsis thaliana (Mouse-ear cress)	Chain (1); Domain (1)		SUBCELLULAR LOCATION: Nucleus (Probable).	multicellular organismal development; regulation of transcription, DNA-templated; sequence-specific DNA binding transcription factor activity	metal ion binding; sequence-specific DNA binding transcription factor activity	nucleus	GO:0046872; GO:0007275; GO:0005634; GO:0006355; GO:0003700
Ca_01893	0	0	0	0	0	0	0	0	0	0	0	0	0	0	0	0	0	0	0	0	0	0	0	0	0	0	0	0	0	0	0	1	0	0	0	1	Q9LYD9	Protein EMBRYONIC FLOWER 1	EMF1 At5g11530 F15N18.120	Arabidopsis thaliana (Mouse-ear cress)	Chain (1); Compositional bias (1); Motif (3); Region (2)		SUBCELLULAR LOCATION: Nucleus. Note=Follow a speckle-like pattern.	histone H3-K27 methylation; histone methylation; hyperosmotic salinity response; meristem determinacy; negative regulation of flower development; negative regulation of transcription, DNA-templated; post-embryonic development; shoot system development	double-stranded DNA binding; protein binding; RNA binding; single-stranded DNA binding	nucleus	GO:0003723; GO:0003690; GO:0070734; GO:0016571; GO:0042538; GO:0010022; GO:0009910; GO:0045892; GO:0005634; GO:0009791; GO:0005515; GO:0048367; GO:0003697	DEVELOPMENTAL STAGE: After flowering, expressed in the stigma and anthers.
Ca_01895	0	0	0	0	0	0	0	0	0	0	0	0	0	0	0	0	0	0	0	0	0	0	0	0	0	0	0	0	0	0	0	1	0	0	0	1	Q9SXC4	Probable beta-1,4-xylosyltransferase IRX9H (EC 2.4.2.-) (Protein IRREGULAR XYLEM 9 homolog) (Xylan xylosyltransferase IRX9H)	IRX9H At1g27600 T17H3.10 T22C5.4	Arabidopsis thaliana (Mouse-ear cress)	Chain (1); Erroneous gene model prediction (2); Erroneous initiation (1); Glycosylation (4); Topological domain (2); Transmembrane (1)		SUBCELLULAR LOCATION: Golgi apparatus membrane; Single-pass type II membrane protein (Probable).	galactosylgalactosylxylosylprotein 3-beta-glucuronosyltransferase activity; glucuronoxylan biosynthetic process; pollen exine formation; secondary cell wall biogenesis; xylosyltransferase activity	galactosylgalactosylxylosylprotein 3-beta-glucuronosyltransferase activity; xylosyltransferase activity	Golgi apparatus; Golgi membrane; integral component of membrane	GO:0005794; GO:0000139; GO:0015018; GO:0010417; GO:0016021; GO:0010584; GO:0009834; GO:0042285
Ca_01896	0	0	0	0	0	0	0	0	0	0	0	0	0	0	0	0	0	0	0	0	0	0	0	0	0	0	0	0	0	0	0	1	0	0	0	1	Q94FY7	Tocopherol cyclase, chloroplastic (EC 5.5.1.24) (Sucrose export defective 1) (Vitamin E pathway gene 1 protein)	VTE1 SXD1 At4g32770 F4D11.30	Arabidopsis thaliana (Mouse-ear cress)	Chain (1); Erroneous gene model prediction (2); Transit peptide (1)	PATHWAY: Cofactor biosynthesis; tocopherol biosynthesis.	SUBCELLULAR LOCATION: Plastid, chloroplast, plastoglobule.	chlorophyll metabolic process; fatty acid metabolic process; isomerase activity; phloem sucrose loading; regulation of defense response; response to high light intensity; response to oxidative stress; response to temperature stimulus; tocopherol cyclase activity; vitamin E biosynthetic process; xanthophyll metabolic process	isomerase activity; tocopherol cyclase activity	chloroplast; chloroplast envelope; chloroplast inner membrane; chloroplast thylakoid; plastoglobule	GO:0015994; GO:0009507; GO:0009941; GO:0009706; GO:0009534; GO:0006631; GO:0016853; GO:0009915; GO:0010287; GO:0031347; GO:0009644; GO:0006979; GO:0009266; GO:0009976; GO:0010189; GO:0016122
Ca_01898	0	0	0	0	0	0	0	0	0	0	0	0	0	0	0	0	0	0	0	0	0	0	0	0	0	0	0	0	0	0	0	1	0	0	0	1	Q07469	Bark storage protein A	BSPA	Populus deltoides (Eastern poplar) (Eastern cottonwood)	Chain (1); Erroneous initiation (1); Glycosylation (1); Signal peptide (1)			catalytic activity; nucleoside metabolic process	catalytic activity; nutrient reservoir activity		GO:0003824; GO:0009116; GO:0045735		INDUCTION: By photoperiod. Short days stimulate accumulation, while long days inhibit.
Ca_01899	0	0	0	0	0	0	0	0	0	0	0	0	0	0	0	0	0	0	0	0	0	0	0	0	0	0	0	0	0	0	0	1	0	0	0	1	P42158	Casein kinase I isoform delta-like (CKI-delta) (EC 2.7.11.1)	At4g26100 F20B18.210	Arabidopsis thaliana (Mouse-ear cress)	Active site (1); Binding site (1); Chain (1); Domain (1); Frameshift (1); Nucleotide binding (1); Sequence conflict (9)		SUBCELLULAR LOCATION: Cytoplasm (By similarity).	protein serine/threonine kinase activity	ATP binding; protein serine/threonine kinase activity	cytoplasm; plasmodesma	GO:0005524; GO:0005737; GO:0009506; GO:0004674
Ca_01900	0	0	0	0	0	0	0	0	0	0	0	0	0	0	0	0	0	0	0	0	0	0	0	0	0	0	0	0	0	0	0	1	0	0	0	1	G7ZWI5	Putative uncharacterized protein	MTR_041s0003	Medicago truncatula (Barrel medic) (Medicago tribuloides)
Ca_01901	0	0	0	0	0	0	0	0	0	0	0	0	0	0	0	0	0	0	0	0	0	0	0	0	0	0	0	0	0	0	0	1	0	0	0	1	Q8W593	Probable lactoylglutathione lyase, chloroplast (EC 4.4.1.5) (Glyoxalase I)	At1g67280 F1N21.10	Arabidopsis thaliana (Mouse-ear cress)	Active site (1); Alternative sequence (1); Binding site (3); Chain (1); Erroneous gene model prediction (1); Metal binding (4); Sequence conflict (2); Transit peptide (1)	PATHWAY: Secondary metabolite metabolism; methylglyoxal degradation; (R)-lactate from methylglyoxal: step 1/2.	SUBCELLULAR LOCATION: Plastid, chloroplast stroma.	lactoylglutathione lyase activity; response to cold	lactoylglutathione lyase activity; metal ion binding	chloroplast; chloroplast stroma; stromule; thylakoid; thylakoid lumen	GO:0009507; GO:0009570; GO:0004462; GO:0046872; GO:0009409; GO:0010319; GO:0009579; GO:0031977
Ca_01902	0	0	0	0	0	0	0	0	0	0	0	0	0	0	0	0	0	0	0	0	0	0	0	0	0	0	0	0	0	0	0	1	0	0	0	1	A8X8C6	WD repeat-containing protein tag-125	tag-125 CBG09206	Caenorhabditis briggsae	Chain (1); Repeat (7)
Ca_01903	0	0	0	0	0	0	0	0	0	0	0	0	0	0	0	0	0	0	0	0	0	0	0	0	0	0	0	0	0	0	0	1	0	0	0	1	Q84KG5	Carotenoid 9,10(9',10')-cleavage dioxygenase (EC 1.14.99.n4) (CsCCD)	CCD	Crocus sativus (Saffron)	Chain (1); Metal binding (4)		SUBCELLULAR LOCATION: Cytoplasm.	dioxygenase activity	dioxygenase activity; metal ion binding	cytoplasm	GO:0005737; GO:0051213; GO:0046872		INDUCTION: Constitutively expressed at low level in all tissues.
Ca_01904	0	0	0	0	0	0	0	0	0	0	0	0	0	0	0	0	0	0	0	0	0	0	0	0	0	0	0	0	0	0	0	1	0	0	0	1	Q9FFN2	Probable glycosyltransferase At5g03795 (EC 2.4.-.-)	At5g03795 MED24	Arabidopsis thaliana (Mouse-ear cress)	Chain (1); Compositional bias (1); Erroneous gene model prediction (1); Glycosylation (5); Topological domain (2); Transmembrane (1)		SUBCELLULAR LOCATION: Golgi apparatus membrane; Single-pass type II membrane protein (By similarity).	transferase activity, transferring glycosyl groups	transferase activity, transferring glycosyl groups	Golgi membrane; integral component of membrane	GO:0000139; GO:0016021; GO:0016757
Ca_01905	0	0	0	0	0	0	0	0	0	0	0	0	0	0	0	0	0	0	0	0	0	0	0	0	0	0	0	0	0	0	0	1	0	0	0	1	Q9FFN2	Probable glycosyltransferase At5g03795 (EC 2.4.-.-)	At5g03795 MED24	Arabidopsis thaliana (Mouse-ear cress)	Chain (1); Compositional bias (1); Erroneous gene model prediction (1); Glycosylation (5); Topological domain (2); Transmembrane (1)		SUBCELLULAR LOCATION: Golgi apparatus membrane; Single-pass type II membrane protein (By similarity).	transferase activity, transferring glycosyl groups	transferase activity, transferring glycosyl groups	Golgi membrane; integral component of membrane	GO:0000139; GO:0016021; GO:0016757
Ca_01906	0	0	0	0	0	0	0	0	0	0	0	0	0	0	0	0	0	0	0	0	0	0	0	0	0	0	0	0	0	0	0	1	0	0	0	1	I3S160	Uncharacterized protein		Medicago truncatula (Barrel medic) (Medicago tribuloides)
Ca_01909	0	0	0	0	0	0	0	0	0	0	0	0	0	0	0	0	0	0	0	0	0	0	0	0	0	0	0	0	0	0	0	1	0	0	0	1	Q8LIY8	Carotenoid cleavage dioxygenase 8 homolog B, chloroplastic (OsCCD8b) (EC 1.13.11.69) (EC 1.13.11.70) (Protein DWARF-10) (Protein MAX4 homolog)	CCD8B D10 Os01g0746400 LOC_Os01g54270 OSJNBa0014K08.38	Oryza sativa subsp. japonica (Rice)	Chain (1); Compositional bias (1); Metal binding (4); Mutagenesis (1); Transit peptide (1)		SUBCELLULAR LOCATION: Plastid, chloroplast.	auxin polar transport; carotene catabolic process; leaf morphogenesis; oxidoreductase activity, acting on single donors with incorporation of molecular oxygen, incorporation of two atoms of oxygen; response to auxin; secondary shoot formation; strigolactone biosynthetic process; xanthophyll catabolic process	metal ion binding; oxidoreductase activity, acting on single donors with incorporation of molecular oxygen, incorporation of two atoms of oxygen	chloroplast; chloroplast stroma	GO:0009926; GO:0016121; GO:0009507; GO:0009570; GO:0009965; GO:0046872; GO:0016702; GO:0009733; GO:0010223; GO:1901601; GO:0016124		INDUCTION: By auxin.
Ca_01910	0	0	0	0	0	0	0	0	0	0	0	0	0	0	0	0	0	0	0	0	0	0	0	0	0	0	0	0	0	0	0	1	0	0	0	1	O82314	Probable transcriptional regulatory protein At2g25830	At2g25830 F17H15.14	Arabidopsis thaliana (Mouse-ear cress)	Chain (1); Sequence conflict (2)					chloroplast	GO:0009507
Ca_01911	0	0	0	0	0	0	0	0	0	0	0	0	0	0	0	0	0	0	0	0	0	0	0	0	0	0	0	0	0	0	0	1	0	0	0	1	Q8S9H7	Transcription factor DIVARICATA	DIVARICATA	Antirrhinum majus (Garden snapdragon)	Chain (1); DNA binding (1); Domain (2)		SUBCELLULAR LOCATION: Nucleus (By similarity).	determination of dorsal/ventral asymmetry; flower development; regulation of transcription, DNA-templated; transcription, DNA-templated	chromatin binding; DNA binding	nucleus	GO:0003677; GO:0003682; GO:0048262; GO:0009908; GO:0005634; GO:0006355; GO:0006351	DEVELOPMENTAL STAGE: Detected in the apical inflorescence meristem, in bract primordia arising in its periphery and in floral meristems produced in the axils of bracts (stages 0-3). From stage 3 to stage 8, detected in all floral organs irrespective of their dorsoventral positions. From stage 9, barely detectable in bracts, sepals, and stamens. In the corolla, however, expression was maintained a…
Ca_01912	0	0	0	0	0	0	0	0	0	0	0	0	0	0	0	0	0	0	0	0	0	0	0	0	0	0	0	0	0	0	0	1	0	0	0	1	Q8S9H7	Transcription factor DIVARICATA	DIVARICATA	Antirrhinum majus (Garden snapdragon)	Chain (1); DNA binding (1); Domain (2)		SUBCELLULAR LOCATION: Nucleus (By similarity).	determination of dorsal/ventral asymmetry; flower development; regulation of transcription, DNA-templated; transcription, DNA-templated	chromatin binding; DNA binding	nucleus	GO:0003677; GO:0003682; GO:0048262; GO:0009908; GO:0005634; GO:0006355; GO:0006351	DEVELOPMENTAL STAGE: Detected in the apical inflorescence meristem, in bract primordia arising in its periphery and in floral meristems produced in the axils of bracts (stages 0-3). From stage 3 to stage 8, detected in all floral organs irrespective of their dorsoventral positions. From stage 9, barely detectable in bracts, sepals, and stamens. In the corolla, however, expression was maintained a…
Ca_01913	0	0	0	0	0	0	0	0	0	0	0	0	0	0	0	0	0	0	0	0	0	0	0	0	0	0	0	0	0	0	0	1	0	0	0	1	G7J3F7	Putative uncharacterized protein	MTR_3g109630	Medicago truncatula (Barrel medic) (Medicago tribuloides)
Ca_01914	0	0	0	0	0	0	0	0	0	0	0	0	0	0	0	0	0	0	0	0	0	0	0	0	0	0	0	0	0	0	0	1	0	0	0	1	Q9FN03	Ultraviolet-B receptor UVR8 (Protein UV-B RESISTANCE 8) (RCC1 domain-containing protein UVR8)	UVR8 At5g63860 MGI19.7	Arabidopsis thaliana (Mouse-ear cress)	Beta strand (35); Chain (1); Helix (7); Initiator methionine (1); Modified residue (1); Mutagenesis (25); Region (1); Repeat (7); Sequence conflict (1); Turn (2)		SUBCELLULAR LOCATION: Nucleus. Cytoplasm, cytosol. Note=UV-B promotes rapid accumulation of UVR8 in the nucleus.	entrainment of circadian clock; guanyl-nucleotide exchange factor activity; photoreceptor activity; protein-chromophore linkage; regulation of GTPase activity; response to UV; response to UV-B	chromatin binding; guanyl-nucleotide exchange factor activity; photoreceptor activity; protein binding; protein homodimerization activity	chromatin; cytosol; nucleus	GO:0000785; GO:0003682; GO:0005829; GO:0009649; GO:0005085; GO:0005634; GO:0009881; GO:0005515; GO:0042803; GO:0018298; GO:0043087; GO:0009411; GO:0010224
Ca_01916	0	0	0	0	0	0	0	0	0	0	0	0	0	0	0	0	0	0	0	0	0	0	0	0	0	0	0	0	0	0	0	1	0	0	0	1	Q9Y3E5	Peptidyl-tRNA hydrolase 2, mitochondrial (PTH 2) (EC 3.1.1.29) (Bcl-2 inhibitor of transcription 1)	PTRH2 BIT1 PTH2 CGI-147	Homo sapiens (Human)	Beta strand (5); Chain (1); Helix (5); Transit peptide (1)		SUBCELLULAR LOCATION: Mitochondrion.	aminoacyl-tRNA hydrolase activity; apoptotic process; negative regulation of anoikis; negative regulation of gene expression; positive regulation of anoikis	aminoacyl-tRNA hydrolase activity; protein binding	cytosol; mitochondrion	GO:0004045; GO:0006915; GO:0005829; GO:0005739; GO:2000811; GO:0010629; GO:2000210; GO:0005515
Ca_01918	0	0	0	0	0	0	0	0	0	0	0	0	0	0	0	0	0	0	0	0	0	0	0	0	0	0	0	0	0	0	0	1	0	0	0	1	O82632	GATA transcription factor 9	GATA9 At4g32890 F26P21.10	Arabidopsis thaliana (Mouse-ear cress)	Chain (1); Motif (1); Zinc finger (1)		SUBCELLULAR LOCATION: Nucleus (Probable).	circadian rhythm; positive regulation of transcription, DNA-templated; response to light stimulus; sequence-specific DNA binding transcription factor activity; transcription, DNA-templated	sequence-specific DNA binding; sequence-specific DNA binding transcription factor activity; zinc ion binding	nucleus	GO:0007623; GO:0005634; GO:0045893; GO:0009416; GO:0043565; GO:0003700; GO:0006351; GO:0008270
Ca_01919	0	0	0	0	0	0	0	0	0	0	0	0	0	0	0	0	0	0	0	0	0	0	0	0	0	0	0	0	0	0	0	1	0	0	0	1	Q39123	Homeobox-leucine zipper protein ATHB-8 (HD-ZIP protein ATHB-8) (Homeodomain transcription factor ATHB-8)	ATHB-8 HB8 At4g32880 T16I18.90	Arabidopsis thaliana (Mouse-ear cress)	Chain (1); Coiled coil (1); DNA binding (1); Domain (1)		SUBCELLULAR LOCATION: Nucleus (Probable).	cell differentiation; meristem initiation; positive regulation of cell differentiation; positive regulation of cell proliferation; primary shoot apical meristem specification; procambium histogenesis; response to auxin; sequence-specific DNA binding transcription factor activity; transcription, DNA-templated; xylem development	lipid binding; sequence-specific DNA binding; sequence-specific DNA binding transcription factor activity	nucleus	GO:0030154; GO:0008289; GO:0010014; GO:0005634; GO:0045597; GO:0008284; GO:0010072; GO:0010067; GO:0009733; GO:0043565; GO:0003700; GO:0006351; GO:0010089	DEVELOPMENTAL STAGE: Expressed in the procambial cells and the developing vascular system of embryos, roots and shoots. Expressed during the early stages of revascularization after cutting experiment.	INDUCTION: By auxin. Repressed by miR165.
Ca_01920	0	0	0	0	0	0	0	0	0	0	0	0	0	0	0	0	0	0	0	0	0	0	0	0	0	0	0	0	0	0	0	1	0	0	0	1	O82318	Probably inactive leucine-rich repeat receptor-like protein kinase At2g25790	At2g25790 F17H15.18	Arabidopsis thaliana (Mouse-ear cress)	Binding site (1); Chain (1); Domain (1); Frameshift (1); Glycosylation (16); Modified residue (1); Nucleotide binding (1); Repeat (22); Signal peptide (1); Topological domain (2); Transmembrane (1)		SUBCELLULAR LOCATION: Cell membrane; Single-pass type I membrane protein (By similarity).	protein kinase activity	ATP binding; protein kinase activity	endoplasmic reticulum; integral component of membrane; plasma membrane	GO:0005524; GO:0005783; GO:0016021; GO:0005886; GO:0004672
Ca_01921	0	0	0	0	0	0	0	0	0	0	0	0	0	0	0	0	0	0	0	0	0	0	0	0	0	0	0	0	0	0	0	1	0	0	0	1	Q99685	Monoglyceride lipase (MGL) (EC 3.1.1.23) (HU-K5) (Lysophospholipase homolog) (Lysophospholipase-like) (Monoacylglycerol lipase) (MAGL)	MGLL	Homo sapiens (Human)	Active site (3); Alternative sequence (2); Beta strand (10); Chain (1); Erroneous initiation (7); Helix (13); Modified residue (1); Sequence conflict (1); Turn (1)	PATHWAY: Glycerolipid metabolism; triacylglycerol degradation.		acylglycerol acyl-chain remodeling; acylglycerol catabolic process; acylglycerol lipase activity; arachidonic acid metabolic process; blood coagulation; fatty acid biosynthetic process; glycerophospholipid biosynthetic process; inflammatory response; lipid metabolic process; long term synaptic depression; lysophospholipase activity; phospholipid metabolic process; platelet activation; regulation …	acylglycerol lipase activity; lipid binding; lysophospholipase activity; protein homodimerization activity	endoplasmic reticulum membrane; plasma membrane; synapse	GO:0036155; GO:0046464; GO:0047372; GO:0019369; GO:0007596; GO:0005789; GO:0006633; GO:0046474; GO:0006954; GO:0008289; GO:0006629; GO:0060292; GO:0004622; GO:0006644; GO:0005886; GO:0030168; GO:0042803; GO:2000124; GO:0050727; GO:0051930; GO:0009966; GO:0044281; GO:0045202; GO:0019433
Ca_01985	0	0	0	0	0	0	0	0	1	0	0	0	0	0	0	0	0	0	0	0	0	0	0	0	0	0	0	0	0	0	0	0	0	0	0	1	Q9SYM2	Probable salt tolerance-like protein At1g78600	At1g78600 T30F21.7	Arabidopsis thaliana (Mouse-ear cress)	Chain (1); Compositional bias (1); Erroneous gene model prediction (1); Zinc finger (2)		SUBCELLULAR LOCATION: Nucleus (Potential).		protein binding; zinc ion binding	nucleus	GO:0005634; GO:0005515; GO:0008270
Ca_01986	0	0	0	0	0	0	0	0	1	0	0	0	0	0	0	0	0	0	0	0	0	0	0	0	0	0	0	0	0	0	0	0	0	0	0	1	Q9SD33	UPF0183 protein At3g51130	At3g51130 F24M12.170	Arabidopsis thaliana (Mouse-ear cress)	Alternative sequence (1); Chain (1); Erroneous termination (1)
Ca_01987	0	0	0	0	0	0	0	0	1	0	0	0	0	0	0	0	0	0	0	0	0	0	0	0	0	0	0	0	0	0	0	0	0	0	0	1	Q9SD34	Zinc finger CCCH domain-containing protein 44 (AtC3H44)	At3g51120 F24M12.160	Arabidopsis thaliana (Mouse-ear cress)	Chain (1); Compositional bias (3); Domain (3); Erroneous gene model prediction (1); Zinc finger (2)			DNA-templated transcription, initiation; histone modification	DNA binding; zinc ion binding	nucleus	GO:0003677; GO:0006352; GO:0016570; GO:0005634; GO:0008270
Ca_01988	0	0	0	0	0	0	0	0	1	0	0	0	0	0	0	0	0	0	0	0	0	0	0	0	0	0	0	0	0	0	0	0	0	0	0	1	Q9SD34	Zinc finger CCCH domain-containing protein 44 (AtC3H44)	At3g51120 F24M12.160	Arabidopsis thaliana (Mouse-ear cress)	Chain (1); Compositional bias (3); Domain (3); Erroneous gene model prediction (1); Zinc finger (2)			DNA-templated transcription, initiation; histone modification	DNA binding; zinc ion binding	nucleus	GO:0003677; GO:0006352; GO:0016570; GO:0005634; GO:0008270
Ca_02090	0	1	0	0	0	0	0	0	0	0	0	0	0	0	0	0	0	0	0	0	0	0	0	0	0	0	0	0	0	0	0	0	0	0	0	1	O81974	Cytochrome P450 71D8 (EC 1.14.-.-) (Cytochrome P450 CP7)	CYP71D8	Glycine max (Soybean) (Glycine hispida)	Chain (1); Metal binding (1)			monooxygenase activity; oxidoreductase activity, acting on paired donors, with incorporation or reduction of molecular oxygen	heme binding; iron ion binding; monooxygenase activity; oxidoreductase activity, acting on paired donors, with incorporation or reduction of molecular oxygen		GO:0020037; GO:0005506; GO:0004497; GO:0016705		INDUCTION: By fungal elicitor.
Ca_02091	0	1	0	0	0	0	0	0	0	0	0	0	0	0	0	0	0	0	0	0	0	0	0	0	0	0	0	0	0	0	0	0	0	0	0	1	G7KVL6	Putative uncharacterized protein	MTR_7g005160	Medicago truncatula (Barrel medic) (Medicago tribuloides)				cysteine-type peptidase activity	cysteine-type peptidase activity		GO:0008234
Ca_02092	0	1	0	0	0	0	0	0	0	0	0	0	0	0	0	0	0	0	0	0	0	0	0	0	0	0	0	0	0	0	0	0	0	0	0	1	I1MHP5	Uncharacterized protein		Glycine max (Soybean) (Glycine hispida)
Ca_02093	0	1	0	0	0	0	0	0	0	0	0	0	0	0	0	0	0	0	0	0	0	0	0	0	0	0	0	0	0	0	0	0	0	0	0	1	P49204	40S ribosomal protein S4-2	RPS4B At5g07090 MOJ9.26 T28J14_30	Arabidopsis thaliana (Mouse-ear cress)	Chain (1); Domain (1); Erroneous gene model prediction (1); Erroneous initiation (1); Sequence conflict (6)		SUBCELLULAR LOCATION: Cytoplasm (By similarity).	translation	protein binding; rRNA binding; structural constituent of ribosome	cytosolic ribosome; vacuolar membrane	GO:0022626; GO:0005515; GO:0019843; GO:0003735; GO:0006412; GO:0005774
Ca_02094	0	1	0	0	0	0	0	0	0	0	0	0	0	0	0	0	0	0	0	0	0	0	0	0	0	0	0	0	0	0	0	0	0	0	0	1	Q8W4F0	Protein DA1-related 1	DAR1 At4g36860 AP22.33 C7A10.500	Arabidopsis thaliana (Mouse-ear cress)	Chain (1); Compositional bias (1); Domain (1); Erroneous gene model prediction (2); Frameshift (2); Modified residue (1); Repeat (4); Sequence conflict (2)				ubiquitin binding; zinc ion binding	plasma membrane	GO:0005886; GO:0043130; GO:0008270
Ca_02095	0	1	0	0	0	0	0	0	0	0	0	0	0	0	0	0	0	0	0	0	0	0	0	0	0	0	0	0	0	0	0	0	0	0	0	1	Q9SW80	BEL1-like homeodomain protein 2 (BEL1-like protein 2) (Protein SAWTOOTH 1)	BLH2 SAW1 At4g36870 AP22.90 C7A10.490	Arabidopsis thaliana (Mouse-ear cress)	Chain (1); Compositional bias (3); DNA binding (1); Erroneous gene model prediction (2); Region (2); Sequence conflict (2)		SUBCELLULAR LOCATION: Nucleus (Probable).	leaf morphogenesis; sequence-specific DNA binding transcription factor activity; transcription, DNA-templated	sequence-specific DNA binding; sequence-specific DNA binding transcription factor activity	nucleus	GO:0009965; GO:0005634; GO:0043565; GO:0003700; GO:0006351
Ca_02096	0	1	0	0	0	0	0	0	0	0	0	0	0	0	0	0	0	0	0	0	0	0	0	0	0	0	0	0	0	0	0	0	0	0	0	1	O64827	Histone-lysine N-methyltransferase SUVR5 (EC 2.1.1.43) (C2H2 zinc finger-SET histone methyltransferase) (Protein C2H2 SET) (Protein SET DOMAIN GROUP 6) (Suppressor of variegation 3-9-related protein 5) (Su(var)3-9-related protein 5)	SUVR5 CZS SDG6 SET6 At2g23730/At2g23740/At2g23750 F27L4.9/F27L4.8/F27L4.7	Arabidopsis thaliana (Mouse-ear cress)	Binding site (2); Chain (1); Compositional bias (1); Domain (3); Erroneous gene model prediction (3); Metal binding (18); Region (2); Sequence conflict (1); Zinc finger (3)		SUBCELLULAR LOCATION: Nucleus (By similarity). Chromosome (By similarity). Note=Associates with euchromatic regions (By similarity).	histone-lysine N-methyltransferase activity	histone-lysine N-methyltransferase activity; zinc ion binding	chromosome; nucleus	GO:0005694; GO:0018024; GO:0005634; GO:0008270
Ca_02097	0	1	0	0	0	0	0	0	0	0	0	0	0	0	0	0	0	0	0	0	0	0	0	0	0	0	0	0	0	0	0	0	0	0	0	1	G7KAR5	Putative uncharacterized protein	MTR_5g018820	Medicago truncatula (Barrel medic) (Medicago tribuloides)
Ca_02101	0	1	0	0	0	0	0	0	0	0	0	0	0	0	0	0	0	0	0	0	0	0	0	0	0	0	0	0	0	0	0	0	0	0	0	1	O82380	Pentatricopeptide repeat-containing protein At2g29760, chloroplastic	PCMP-H33 At2g29760 T27A16.14	Arabidopsis thaliana (Mouse-ear cress)	Chain (1); Region (3); Repeat (13); Transit peptide (1)		SUBCELLULAR LOCATION: Plastid, chloroplast (Potential).	chloroplast RNA processing		chloroplast	GO:0009507; GO:0031425
Ca_02103	0	1	0	0	0	0	0	0	0	0	0	0	0	0	0	0	0	0	0	0	0	0	0	0	0	0	0	0	0	0	0	0	0	0	0	1	P49321	Nuclear autoantigenic sperm protein (NASP)	NASP	Homo sapiens (Human)	Alternative sequence (3); Chain (1); Coiled coil (4); Compositional bias (1); Initiator methionine (1); Modified residue (23); Motif (1); Natural variant (1); Region (3); Repeat (3); Sequence conflict (7)		SUBCELLULAR LOCATION: Cytoplasm (By similarity). Nucleus.	blastocyst development; cell cycle; cell proliferation; DNA replication; DNA replication-dependent nucleosome assembly; DNA replication-independent nucleosome assembly; histone exchange; protein transport	Hsp90 protein binding	cytoplasm; nuclear chromatin; nucleus; protein complex	GO:0006260; GO:0006335; GO:0006336; GO:0051879; GO:0001824; GO:0007049; GO:0008283; GO:0005737; GO:0043486; GO:0000790; GO:0005634; GO:0043234; GO:0015031
Ca_02105	0	1	0	0	0	0	0	0	0	0	0	0	0	0	0	0	0	0	0	0	0	0	0	0	0	0	0	0	0	0	0	0	0	0	0	1	Q7Y0D4	Thioredoxin-like protein HCF164, chloroplastic (Protein HIGH CHLOROPHYLL FLUORESCENCE 164)	Os03g0767500 LOC_Os03g55820 OSJNBa0079B15.5 OSJNBb0106M04.22	Oryza sativa subsp. japonica (Rice)	Active site (2); Chain (1); Disulfide bond (1); Domain (1); Transit peptide (1)		SUBCELLULAR LOCATION: Plastid, chloroplast (Potential).	cell redox homeostasis; cytochrome b6f complex assembly; glycerol ether metabolic process; oxidoreductase activity, acting on a sulfur group of donors, disulfide as acceptor; protein disulfide oxidoreductase activity	oxidoreductase activity, acting on a sulfur group of donors, disulfide as acceptor; protein disulfide oxidoreductase activity	chloroplast thylakoid; thylakoid lumen	GO:0045454; GO:0009534; GO:0010190; GO:0006662; GO:0016671; GO:0015035; GO:0031977
Ca_02106	0	1	0	0	0	0	0	0	0	0	0	0	0	0	0	0	0	0	0	0	0	0	0	0	0	0	0	0	0	0	0	0	0	0	0	1	Q8RY67	Wall-associated receptor kinase-like 14 (EC 2.7.11.-)	WAKL14 At2g23450 F26B6.10	Arabidopsis thaliana (Mouse-ear cress)	Active site (1); Binding site (1); Chain (1); Compositional bias (1); Domain (1); Glycosylation (7); Nucleotide binding (1); Sequence conflict (2); Signal peptide (1); Topological domain (2); Transmembrane (1)		SUBCELLULAR LOCATION: Membrane; Single-pass type I membrane protein (Potential).	protein serine/threonine kinase activity	ATP binding; protein serine/threonine kinase activity	integral component of membrane	GO:0005524; GO:0016021; GO:0004674
Ca_02107	0	1	0	0	0	0	0	0	0	0	0	0	0	0	0	0	0	0	0	0	0	0	0	0	0	0	0	0	0	0	0	0	0	0	0	1	I1J929	Uncharacterized protein		Glycine max (Soybean) (Glycine hispida)
Ca_02108	0	1	0	0	0	0	0	0	0	0	0	0	0	0	0	0	0	0	0	0	0	0	0	0	0	0	0	0	0	0	0	0	0	0	0	1	P90648	Myosin heavy chain kinase B (MHCK-B) (EC 2.7.11.7)	mhkB mhckB DDB_G0289115	Dictyostelium discoideum (Slime mold)	Chain (1); Compositional bias (1); Domain (1); Nucleotide binding (1); Repeat (7)			mitotic cytokinesis; myosin heavy chain kinase activity; myosin II filament disassembly; peptidyl-threonine phosphorylation; protein autophosphorylation; protein serine/threonine kinase activity	ATP binding; myosin heavy chain kinase activity; myosin II binding; protein serine/threonine kinase activity	actomyosin contractile ring; cytoplasm	GO:0005524; GO:0005826; GO:0005737; GO:0000281; GO:0045159; GO:0031037; GO:0016905; GO:0018107; GO:0046777; GO:0004674
Ca_02109	0	1	0	0	0	0	0	0	0	0	0	0	0	0	0	0	0	0	0	0	0	0	0	0	0	0	0	0	0	0	0	0	0	0	0	1	O80462	Extra-large guanine nucleotide-binding protein 1 (Extra-large GTP-binding protein 1) (Extra-large G-protein 1)	XLG1 XLG At2g23460 F26B6.11	Arabidopsis thaliana (Mouse-ear cress)	Chain (1); Compositional bias (2); Erroneous termination (1); Metal binding (2); Motif (2); Mutagenesis (1); Nucleotide binding (4); Sequence conflict (6); Zinc finger (1)		SUBCELLULAR LOCATION: Nucleus.	adenylate cyclase-modulating G-protein coupled receptor signaling pathway; GTPase activity; GTP catabolic process; regulation of root morphogenesis; response to abscisic acid; response to fructose; response to glucose; response to mannitol; response to sucrose; signal transducer activity	G-protein beta/gamma-subunit complex binding; G-protein coupled receptor binding; GTPase activity; GTP binding; metal ion binding; signal transducer activity	extrinsic component of cytoplasmic side of plasma membrane; heterotrimeric G-protein complex; nucleus	GO:0031683; GO:0001664; GO:0005525; GO:0006184; GO:0003924; GO:0007188; GO:0031234; GO:0005834; GO:0046872; GO:0005634; GO:2000067; GO:0009737; GO:0009750; GO:0009749; GO:0010555; GO:0009744; GO:0004871
Ca_02110	0	1	0	0	0	0	0	0	0	0	0	0	0	0	0	0	0	0	0	0	0	0	0	0	0	0	0	0	0	0	0	0	0	0	0	1	O49858	Cytochrome P450 82A3 (EC 1.14.-.-) (Cytochrome P450 CP6)	CYP82A3	Glycine max (Soybean) (Glycine hispida)	Chain (1); Metal binding (1)		SUBCELLULAR LOCATION: Membrane (Potential).	monooxygenase activity; oxidoreductase activity, acting on paired donors, with incorporation or reduction of molecular oxygen	heme binding; iron ion binding; monooxygenase activity; oxidoreductase activity, acting on paired donors, with incorporation or reduction of molecular oxygen	membrane	GO:0020037; GO:0005506; GO:0016020; GO:0004497; GO:0016705		INDUCTION: By fungal elicitor.
Ca_02111	0	1	0	0	0	0	0	0	0	0	0	0	0	0	0	0	0	0	0	0	0	0	0	0	0	0	0	0	0	0	0	0	0	0	0	1	Q96GN5	Cell division cycle-associated 7-like protein (Protein JPO2) (Transcription factor RAM2)	CDCA7L HR1 JPO2 R1	Homo sapiens (Human)	Alternative sequence (3); Chain (1); Frameshift (1); Modified residue (10); Natural variant (1); Region (2); Sequence conflict (3)		SUBCELLULAR LOCATION: Cytoplasm. Nucleus. Note=Associates with chromatin. Translocates from cytoplasm to nucleus under dexamethasone induction.	positive regulation of cell proliferation; regulation of transcription, DNA-templated; transcription, DNA-templated	protein binding	cytoplasm; nucleolus; nucleus	GO:0005737; GO:0005730; GO:0005634; GO:0008284; GO:0005515; GO:0006355; GO:0006351		INDUCTION: By MYC overexpression in a concentration dependent manner in neuroblastoma cell line.
Ca_02112	0	1	0	0	0	0	0	0	0	0	0	0	0	0	0	0	0	0	0	0	0	0	0	0	0	0	0	0	0	0	0	0	0	0	0	1	P84752	Peroxidase A (EC 1.11.1.7) (Fragments)		Aloe vera (Aloe) (Aloe barbadensis)	Chain (1); Non-adjacent residues (19); Non-terminal residue (2)		SUBCELLULAR LOCATION: Secreted (By similarity).	hydrogen peroxide catabolic process; peroxidase activity	heme binding; peroxidase activity	extracellular region	GO:0005576; GO:0020037; GO:0042744; GO:0004601
Ca_02113	0	1	0	0	0	0	0	0	0	0	0	0	0	0	0	0	0	0	0	0	0	0	0	0	0	0	0	0	0	0	0	0	0	0	0	1	Q9SCT2	Pentatricopeptide repeat-containing protein At3g50420	PCMP-E85 At3g50420 T20E23_20	Arabidopsis thaliana (Mouse-ear cress)	Chain (1); Region (2); Repeat (16)
Ca_02115	0	1	0	0	0	0	0	0	0	0	0	0	0	0	0	0	0	0	0	0	0	0	0	0	0	0	0	0	0	0	0	0	0	0	0	1	O80477	Methylesterase 3 (AtMES3) (EC 3.1.1.-)	MES3 At2g23610 F26B6.26	Arabidopsis thaliana (Mouse-ear cress)	Active site (3); Chain (1)			hydrolase activity, acting on ester bonds; methyl indole-3-acetate esterase activity; methyl jasmonate esterase activity	hydrolase activity, acting on ester bonds; methyl indole-3-acetate esterase activity; methyl jasmonate esterase activity		GO:0016788; GO:0080030; GO:0080032
Ca_02116	0	1	0	0	0	0	0	0	0	0	0	0	0	0	0	0	0	0	0	0	0	0	0	0	0	0	0	0	0	0	0	0	0	0	0	1	P29162	L-ascorbate oxidase homolog (EC 1.10.3.-) (Pollen-specific protein NTP303)		Nicotiana tabacum (Common tobacco)	Chain (1); Disulfide bond (1); Domain (3); Glycosylation (6); Signal peptide (1)		SUBCELLULAR LOCATION: Secreted, extracellular space (Probable).	oxidoreductase activity	copper ion binding; oxidoreductase activity	extracellular space	GO:0005507; GO:0005615; GO:0016491	DEVELOPMENTAL STAGE: Appears after the first haploid mitosis and are expressed during microgametogenesis, germination and tube growth.	INDUCTION: Expression regulated by the haploid gametophyte itself.
Ca_02117	0	1	0	0	0	0	0	0	0	0	0	0	0	0	0	0	0	0	0	0	0	0	0	0	0	0	0	0	0	0	0	0	0	0	0	1	Q8W4F0	Protein DA1-related 1	DAR1 At4g36860 AP22.33 C7A10.500	Arabidopsis thaliana (Mouse-ear cress)	Chain (1); Compositional bias (1); Domain (1); Erroneous gene model prediction (2); Frameshift (2); Modified residue (1); Repeat (4); Sequence conflict (2)				ubiquitin binding; zinc ion binding	plasma membrane	GO:0005886; GO:0043130; GO:0008270
Ca_02118	0	1	0	0	0	0	0	0	0	0	0	0	0	0	0	0	0	0	0	0	0	0	0	0	0	0	0	0	0	0	0	0	0	0	0	1	A7IPQ1	50S ribosomal protein L15	rplO Xaut_4779	Xanthobacter autotrophicus (strain ATCC BAA-1158 / Py2)	Chain (1)			translation	rRNA binding; structural constituent of ribosome	large ribosomal subunit	GO:0015934; GO:0019843; GO:0003735; GO:0006412
Ca_02119	0	1	0	0	0	0	0	0	0	0	0	0	0	0	0	0	0	0	0	0	0	0	0	0	0	0	0	0	0	0	0	0	0	0	0	1	Q9FKZ1	Probable disease resistance protein At5g66900	At5g66900 MUD21.16	Arabidopsis thaliana (Mouse-ear cress)	Chain (1); Coiled coil (2); Domain (3); Nucleotide binding (1); Repeat (4)			defense response	ADP binding; ATP binding		GO:0043531; GO:0005524; GO:0006952
Ca_02120	0	1	0	0	0	0	0	0	0	0	0	0	0	0	0	0	0	0	0	0	0	0	0	0	0	0	0	0	0	0	0	0	0	0	0	1	Q39193	Serine/threonine-protein kinase SRK2I (EC 2.7.11.1) (OST1-kinase-like 2) (Protein ATHPROKIN B) (SNF1-related kinase 2.3) (SnRK2.3)	SRK2I 41K OSKL2 SNRK2.3 At5g66880 MUD21.14	Arabidopsis thaliana (Mouse-ear cress)	Active site (1); Beta strand (8); Binding site (1); Chain (1); Compositional bias (1); Domain (1); Erroneous initiation (1); Helix (11); Modified residue (1); Nucleotide binding (1); Sequence conflict (2); Turn (3)			abscisic acid-activated signaling pathway; kinase activity; positive regulation of abscisic acid-activated signaling pathway; protein kinase activity; protein serine/threonine kinase activity; regulation of seed germination; response to abscisic acid; response to gibberellin; response to osmotic stress; response to salt stress; response to water deprivation	ATP binding; kinase activity; protein binding; protein kinase activity; protein serine/threonine kinase activity	cytoplasm; cytosol; nucleus	GO:0005524; GO:0009738; GO:0005737; GO:0005829; GO:0016301; GO:0005634; GO:0009789; GO:0005515; GO:0004672; GO:0004674; GO:0010029; GO:0009737; GO:0009739; GO:0006970; GO:0009651; GO:0009414		INDUCTION: By abscisic acid (ABA), salt, and osmotic stress (at protein level).
Ca_02121	0	1	0	0	0	0	0	0	0	0	0	0	0	0	0	0	0	0	0	0	0	0	0	0	0	0	0	0	0	0	0	0	0	0	0	1	Q08747	Upstream activation factor subunit UAF30 (Upstream activation factor 30 KDa subunit) (p30)	UAF30 YOR295W	Saccharomyces cerevisiae (strain ATCC 204508 / S288c) (Baker's yeast)	Chain (1); Domain (1); Modified residue (3)		SUBCELLULAR LOCATION: Nucleus, nucleolus.	chromatin organization; regulation of transcription from RNA polymerase I promoter; transcription of nuclear large rRNA transcript from RNA polymerase I promoter	RNA polymerase I upstream control element sequence-specific DNA binding	nucleolus; RNA polymerase I upstream activating factor complex	GO:0000500; GO:0001165; GO:0006325; GO:0005730; GO:0006356; GO:0042790
Ca_02122	0	1	0	0	0	0	0	0	0	0	0	0	0	0	0	0	0	0	0	0	0	0	0	0	0	0	0	0	0	0	0	0	0	0	0	1	Q9ZWJ9	Two-component response regulator ARR2 (Receiver-like protein 5)	ARR2 ARP5 At4g16110 dl4095w FCAALL.297	Arabidopsis thaliana (Mouse-ear cress)	Chain (1); Compositional bias (1); DNA binding (1); Domain (1); Erroneous gene model prediction (2); Modified residue (1); Motif (1); Mutagenesis (1); Natural variant (4); Sequence caution (1); Sequence conflict (2)		SUBCELLULAR LOCATION: Nucleus.	cellular response to cytokinin stimulus; cytokinin-activated signaling pathway; ethylene-activated signaling pathway; intracellular signal transduction; leaf senescence; phosphorelay response regulator activity; regulation of root meristem growth; regulation of seed growth; regulation of stomatal movement; response to cytokinin; response to ethylene; root development; sequence-specific DNA bindin…	chromatin binding; DNA binding; phosphorelay response regulator activity; protein binding; sequence-specific DNA binding transcription factor activity	nucleus	GO:0003677; GO:0071368; GO:0003682; GO:0009736; GO:0009873; GO:0035556; GO:0010150; GO:0005634; GO:0000156; GO:0005515; GO:0010082; GO:0080113; GO:0010119; GO:0009735; GO:0009723; GO:0048364; GO:0003700; GO:0006351
Ca_02123	0	1	0	0	0	0	0	0	0	0	0	0	0	0	0	0	0	0	0	0	0	0	0	0	0	0	0	0	0	0	0	0	0	0	0	1	Q2YDW2	Protein misato homolog 1	Msto1	Mus musculus (Mouse)	Alternative sequence (1); Chain (1); Sequence conflict (9)		SUBCELLULAR LOCATION: Mitochondrion outer membrane (By similarity).	mitochondrion distribution; mitochondrion organization		mitochondrial outer membrane	GO:0005741; GO:0048311; GO:0007005
Ca_02126	0	1	0	0	0	0	0	0	0	0	0	0	0	0	0	0	0	0	0	0	0	0	0	0	0	0	0	0	0	0	0	0	0	0	0	1	Q9CAD5	Mitogen-activated protein kinase kinase kinase YODA (EC 2.7.11.25) (YODA MAPKK kinase)	YDA At1g63700 F24D7.11	Arabidopsis thaliana (Mouse-ear cress)	Active site (1); Binding site (1); Chain (1); Compositional bias (1); Domain (1); Nucleotide binding (1); Sequence conflict (1)			inflorescence development; MAP kinase kinase kinase activity; regulation of growth; stomatal complex morphogenesis; suspensor development	ATP binding; MAP kinase kinase kinase activity; protein binding		GO:0005524; GO:0004709; GO:0010229; GO:0005515; GO:0040008; GO:0010103; GO:0010098
Ca_02127	0	1	0	0	0	0	0	0	0	0	0	0	0	0	0	0	0	0	0	0	0	0	0	0	0	0	0	0	0	0	0	0	0	0	0	1	Q9FX85	Peroxidase 10 (Atperox P10) (EC 1.11.1.7) (ATP5a)	PER10 P10 At1g49570 F14J22.19	Arabidopsis thaliana (Mouse-ear cress)	Active site (1); Binding site (1); Chain (1); Disulfide bond (4); Glycosylation (2); Metal binding (10); Sequence conflict (2); Signal peptide (1); Site (1)		SUBCELLULAR LOCATION: Secreted (By similarity).	hydrogen peroxide catabolic process; peroxidase activity	heme binding; metal ion binding; peroxidase activity	extracellular region	GO:0005576; GO:0020037; GO:0042744; GO:0046872; GO:0004601
Ca_02128	0	1	0	0	0	0	0	0	0	0	0	0	0	0	0	0	0	0	0	0	0	0	0	0	0	0	0	0	0	0	0	0	0	0	0	1	Q9SCS2	CDPK-related kinase 5 (AtCRK5) (EC 2.7.11.1) (Calcium/calmodulin-dependent protein kinase 1)	CRK5 CaMK1 At3g50530 T20E23.130	Arabidopsis thaliana (Mouse-ear cress)	Active site (1); Alternative sequence (1); Binding site (1); Calcium binding (4); Chain (1); Domain (5); Frameshift (1); Initiator methionine (1); Lipidation (1); Nucleotide binding (1); Region (2); Sequence conflict (4)		SUBCELLULAR LOCATION: Membrane (By similarity); Lipid-anchor (By similarity); Cytoplasmic side (By similarity).	protein serine/threonine kinase activity	ATP binding; calcium ion binding; protein serine/threonine kinase activity	membrane	GO:0005524; GO:0005509; GO:0016020; GO:0004674
Ca_02129	0	1	0	0	0	0	0	0	0	0	0	0	0	0	0	0	0	0	0	0	0	0	0	0	0	0	0	0	0	0	0	0	0	0	0	1	Q338N2	Zinc finger CCCH domain-containing protein 62 (OsC3H62)	Os10g0391300 LOC_Os10g25220 OsJ_030157 OsJ_31392 OSJNBb0061I18.1	Oryza sativa subsp. japonica (Rice)	Chain (1); Compositional bias (2); Domain (1); Erroneous gene model prediction (1); Zinc finger (1)				DNA binding; metal ion binding		GO:0003677; GO:0046872
Ca_02130	0	1	0	0	0	0	0	0	0	0	0	0	0	0	0	0	0	0	0	0	0	0	0	0	0	0	0	0	0	0	0	0	0	0	0	1	G7K817	Putative uncharacterized protein	MTR_5g017810	Medicago truncatula (Barrel medic) (Medicago tribuloides)
Ca_02132	0	1	0	0	0	0	0	0	0	0	0	0	0	0	0	0	0	0	0	0	0	0	0	0	0	0	0	0	0	0	0	0	0	0	0	1	G7K816	Vascular protein	MTR_5g017800	Medicago truncatula (Barrel medic) (Medicago tribuloides)
Ca_02133	0	1	0	0	0	0	0	0	0	0	0	0	0	0	0	0	0	0	0	0	0	0	0	0	0	0	0	0	0	0	0	0	0	0	0	1	O64885	Protein BCCIP homolog	At2g44510 F4I1.32	Arabidopsis thaliana (Mouse-ear cress)	Chain (1); Modified residue (1)					nucleolus	GO:0005730
Ca_02134	0	1	0	0	0	0	0	0	0	0	0	0	0	0	0	0	0	0	0	0	0	0	0	0	0	0	0	0	0	0	0	0	0	0	0	1	G7K815	Putative uncharacterized protein	MTR_5g017790	Medicago truncatula (Barrel medic) (Medicago tribuloides)
Ca_02135	0	1	0	0	0	0	0	0	0	0	0	0	0	0	0	0	0	0	0	0	0	0	0	0	0	0	0	0	0	0	0	0	0	0	0	1	A2VDJ0	Transmembrane protein 131-like	KIAA0922 TMEM131L	Homo sapiens (Human)	Alternative sequence (4); Chain (1); Compositional bias (2); Glycosylation (6); Modified residue (3); Natural variant (5); Sequence conflict (1); Signal peptide (1); Topological domain (2); Transmembrane (1)		SUBCELLULAR LOCATION: Membrane; Single-pass type I membrane protein (Potential).			integral component of membrane	GO:0016021
Ca_02136	0	1	0	0	0	0	0	0	0	0	0	0	0	0	0	0	0	0	0	0	0	0	0	0	0	0	0	0	0	0	0	0	0	0	0	1	P06237	Nodulation protein H (EC 2.8.2.-) (Host-specificity of nodulation protein D)	nodH hsnD	Rhizobium meliloti (Ensifer meliloti) (Sinorhizobium meliloti)	Chain (1); Region (1)			nodulation; sulfotransferase activity	sulfotransferase activity		GO:0009877; GO:0008146
Ca_02137	0	1	0	0	0	0	0	0	0	0	0	0	0	0	0	0	0	0	0	0	0	0	0	0	0	0	0	0	0	0	0	0	0	0	0	1	Q2MY58	Patatin group A-3 (EC 3.1.1.-)		Solanum tuberosum (Potato)	Active site (2); Chain (1); Coiled coil (1); Domain (1); Glycosylation (1); Motif (3); Signal peptide (1)		SUBCELLULAR LOCATION: Vacuole (By similarity).	defense response; hydrolase activity; lipid catabolic process	hydrolase activity; nutrient reservoir activity	vacuole	GO:0006952; GO:0016787; GO:0016042; GO:0045735; GO:0005773	DEVELOPMENTAL STAGE: Accumulates progressively during tuber formation from stolon.
Ca_02138	0	1	0	0	0	0	0	0	0	0	0	0	0	0	0	0	0	0	0	0	0	0	0	0	0	0	0	0	0	0	0	0	0	0	0	1	Q2MY58	Patatin group A-3 (EC 3.1.1.-)		Solanum tuberosum (Potato)	Active site (2); Chain (1); Coiled coil (1); Domain (1); Glycosylation (1); Motif (3); Signal peptide (1)		SUBCELLULAR LOCATION: Vacuole (By similarity).	defense response; hydrolase activity; lipid catabolic process	hydrolase activity; nutrient reservoir activity	vacuole	GO:0006952; GO:0016787; GO:0016042; GO:0045735; GO:0005773	DEVELOPMENTAL STAGE: Accumulates progressively during tuber formation from stolon.
Ca_02139	0	1	0	0	0	0	0	0	0	0	0	0	0	0	0	0	0	0	0	0	0	0	0	0	0	0	0	0	0	0	0	0	0	0	0	1	Q9FV50	Methionine aminopeptidase 1D, chloroplastic/mitochondrial (MAP 1D) (MetAP 1D) (EC 3.4.11.18) (Peptidase M 1D)	MAP1D At4g37040 C7A10.320	Arabidopsis thaliana (Mouse-ear cress)	Binding site (2); Chain (1); Erroneous gene model prediction (2); Initiator methionine (1); Metal binding (7); Modified residue (1); Transit peptide (1)		SUBCELLULAR LOCATION: Plastid, chloroplast. Mitochondrion.	metalloaminopeptidase activity; N-terminal protein amino acid modification; protein initiator methionine removal; response to abscisic acid	metal ion binding; metalloaminopeptidase activity	chloroplast; mitochondrion	GO:0031365; GO:0009507; GO:0046872; GO:0070006; GO:0005739; GO:0070084; GO:0009737
Ca_02140	0	1	0	0	0	0	0	0	0	0	0	0	0	0	0	0	0	0	0	0	0	0	0	0	0	0	0	0	0	0	0	0	0	0	0	1	Q94CL9	Cyclin-dependent kinase inhibitor 7 (Inhibitor/interactor of CDK protein 5) (KIP-related protein 7)	KRP7 ICK5 At1g49620 F14J22.14	Arabidopsis thaliana (Mouse-ear cress)	Chain (1); Sequence conflict (1)		SUBCELLULAR LOCATION: Nucleus, nucleoplasm. Note=Homogeneously distributed. Accumulates strongly in vegetative cell nuclei immediately after asymmetric division and disappears later.	cell cycle arrest; cyclin-dependent protein serine/threonine kinase inhibitor activity; negative regulation of cyclin-dependent protein serine/threonine kinase activity	cyclin-dependent protein serine/threonine kinase inhibitor activity; protein binding	male germ cell nucleus; nucleoplasm	GO:0007050; GO:0004861; GO:0001673; GO:0045736; GO:0005654; GO:0005515	DEVELOPMENTAL STAGE: Present in uninucleate microspore and bicellular pollen.
Ca_02144	0	1	0	0	0	0	0	0	0	0	0	0	0	0	0	0	0	0	0	0	0	0	0	0	0	0	0	0	0	0	0	0	0	0	0	1	Q4WX43	ATP-dependent RNA helicase eIF4A (EC 3.6.4.13) (Eukaryotic initiation factor 4A) (eIF-4A) (Translation initiation factor 1)	tif1 tif41 AFUA_3G08160	Neosartorya fumigata (strain ATCC MYA-4609 / Af293 / CBS 101355 / FGSC A1100) (Aspergillus fumigatus)	Chain (1); Domain (2); Motif (2); Nucleotide binding (1)		SUBCELLULAR LOCATION: Cytoplasm (By similarity).	ATP-dependent helicase activity; translation initiation factor activity	ATP binding; ATP-dependent helicase activity; translation initiation factor activity	cytoplasm; intracellular	GO:0005524; GO:0008026; GO:0005737; GO:0005622; GO:0003743
Ca_02145	0	1	0	0	0	0	0	0	0	0	0	0	0	0	0	0	0	0	0	0	0	0	0	0	0	0	0	0	0	0	0	0	0	0	0	1	Q7F0J0	Probable calcium-binding protein CML13 (Calmodulin-like protein 13)	CML13 Os07g0618800 LOC_Os07g42660 P0552F09.133 P0560B08.106	Oryza sativa subsp. japonica (Rice)	Calcium binding (4); Chain (1); Domain (4)				calcium ion binding		GO:0005509
Ca_02146	0	1	0	0	0	0	0	0	0	0	0	0	0	0	0	0	0	0	0	0	0	0	0	0	0	0	0	0	0	0	0	0	0	0	0	1	P22335	Heat shock factor protein HSF24 (Heat shock transcription factor 24) (HSTF 24) (Heat stress transcription factor)	HSF24	Solanum peruvianum (Peruvian tomato) (Lycopersicon peruvianum)	Chain (1); Compositional bias (1); DNA binding (1)		SUBCELLULAR LOCATION: Nucleus.	response to heat; sequence-specific DNA binding transcription factor activity; transcription, DNA-templated	sequence-specific DNA binding; sequence-specific DNA binding transcription factor activity	nucleus	GO:0005634; GO:0009408; GO:0043565; GO:0003700; GO:0006351
Ca_02148	0	1	0	0	0	0	0	0	0	0	0	0	0	0	0	0	0	0	0	0	0	0	0	0	0	0	0	0	0	0	0	0	0	0	0	1	A0JNI5	CLK4-associating serine/arginine rich protein (Splicing factor, arginine/serine-rich 16)	CLASRP SFRS16	Bos taurus (Bovine)	Chain (1); Coiled coil (1); Compositional bias (2); Modified residue (5)		SUBCELLULAR LOCATION: Nucleus (By similarity).	mRNA processing; RNA splicing		nucleus	GO:0008380; GO:0006397; GO:0005634
Ca_02149	0	1	0	0	0	0	0	0	0	0	0	0	0	0	0	0	0	0	0	0	0	0	0	0	0	0	0	0	0	0	0	0	0	0	0	1	G7K6P5	Putative uncharacterized protein	MTR_5g017410	Medicago truncatula (Barrel medic) (Medicago tribuloides)
Ca_02150	0	1	0	0	0	0	0	0	0	0	0	0	0	0	0	0	0	0	0	0	0	0	0	0	0	0	0	0	0	0	0	0	0	0	0	1	O81360	Zeaxanthin epoxidase, chloroplastic (EC 1.14.13.90) (PA-ZE)		Prunus armeniaca (Apricot)	Chain (1); Domain (1); Nucleotide binding (2); Transit peptide (1)	PATHWAY: Plant hormone biosynthesis; abscisate biosynthesis.	SUBCELLULAR LOCATION: Plastid, chloroplast (By similarity).	abscisic acid biosynthetic process; antheraxanthin epoxidase activity; zeaxanthin epoxidase [overall] activity; zeaxanthin epoxidase activity	antheraxanthin epoxidase activity; zeaxanthin epoxidase [overall] activity; zeaxanthin epoxidase activity	chloroplast; membrane	GO:0009688; GO:0052663; GO:0009507; GO:0016020; GO:0009540; GO:0052662
Ca_02151	0	1	0	0	0	0	0	0	0	0	0	0	0	0	0	0	0	0	0	0	0	0	0	0	0	0	0	0	0	0	0	0	0	0	0	1	G7K6N7	Remorin-like protein	MTR_5g017290	Medicago truncatula (Barrel medic) (Medicago tribuloides)
Ca_02152	0	1	0	0	0	0	0	0	0	0	0	0	0	0	0	0	0	0	0	0	0	0	0	0	0	0	0	0	0	0	0	0	0	0	0	1	O94432	Uncharacterized RNA-binding protein C660.15	SPBC660.15	Schizosaccharomyces pombe (strain 972 / ATCC 24843) (Fission yeast)	Chain (1); Compositional bias (1); Domain (2)		SUBCELLULAR LOCATION: Nucleus.	mRNA cleavage; mRNA polyadenylation	mRNA 3'-UTR binding; nucleotide binding; RNA binding	cytoplasm; mRNA cleavage factor complex; nucleus	GO:0003723; GO:0005737; GO:0003730; GO:0006379; GO:0005849; GO:0006378; GO:0000166; GO:0005634
Ca_02153	0	1	0	0	0	0	0	0	0	0	0	0	0	0	0	0	0	0	0	0	0	0	0	0	0	0	0	0	0	0	0	0	0	0	0	1	P19515	Lipase (EC 3.1.1.3) (Triacylglycerol lipase)		Rhizomucor miehei	Active site (3); Beta strand (14); Chain (1); Disulfide bond (3); Helix (10); Propeptide (1); Signal peptide (1); Turn (5)			lipid catabolic process; triglyceride lipase activity	triglyceride lipase activity		GO:0016042; GO:0004806
Ca_02157	0	1	0	0	0	0	0	0	0	0	0	0	0	0	0	0	0	0	0	0	0	0	0	0	0	0	0	0	0	0	0	0	0	0	0	1	Q40541	Mitogen-activated protein kinase kinase kinase NPK1 (EC 2.7.11.25) (Nicotiana protein kinase 1)	NPK1	Nicotiana tabacum (Common tobacco)	Active site (1); Binding site (1); Chain (1); Domain (1); Modified residue (3); Motif (1); Mutagenesis (3); Nucleotide binding (1)		SUBCELLULAR LOCATION: Cytoplasm. Nucleus. Cytoplasm, cytoskeleton, phragmoplast. Note=In interphase and prophase, detected in the nucleus. From prometaphase to metaphase, found in the cytoplasm in patches. At anaphase, distributed around the spindle midzone and on the phragmoplast equator at telophase and then redistributed to the newly forming daughter nuclei.	cell plate assembly; defense response; MAP kinase kinase kinase activity	ATP binding; MAP kinase kinase kinase activity; protein binding	cytoskeleton; nucleus; phragmoplast	GO:0005524; GO:0004709; GO:0000919; GO:0005856; GO:0006952; GO:0005634; GO:0009524; GO:0005515		INDUCTION: During the M phase of the cell cycle (at protein level).
Ca_02158	0	1	0	0	0	0	0	0	0	0	0	0	0	0	0	0	0	0	0	0	0	0	0	0	0	0	0	0	0	0	0	0	0	0	0	1	Q93XX5	PI-PLC X domain-containing protein At5g67130	At5g67130 K21H1.9	Arabidopsis thaliana (Mouse-ear cress)	Chain (1); Domain (1); Erroneous gene model prediction (1); Glycosylation (3); Lipidation (1); Propeptide (1); Signal peptide (1)		SUBCELLULAR LOCATION: Cell membrane; Lipid-anchor, GPI-anchor.	lipid metabolic process; phosphoric diester hydrolase activity	phosphoric diester hydrolase activity	anchored component of plasma membrane; plasma membrane	GO:0046658; GO:0006629; GO:0008081; GO:0005886
Ca_02159	0	1	0	0	0	0	0	0	0	0	0	0	0	0	0	0	0	0	0	0	0	0	0	0	0	0	0	0	0	0	0	0	0	0	0	1	Q3EDL4	Probable serine/threonine-protein kinase At1g01540 (EC 2.7.11.1)	At1g01540 F22L4.8	Arabidopsis thaliana (Mouse-ear cress)	Active site (1); Binding site (1); Chain (1); Domain (1); Erroneous termination (2); Modified residue (2); Nucleotide binding (1); Transmembrane (1)		SUBCELLULAR LOCATION: Membrane; Single-pass membrane protein (Potential).	protein autophosphorylation; protein serine/threonine kinase activity	ATP binding; protein serine/threonine kinase activity	integral component of membrane; plasma membrane	GO:0005524; GO:0016021; GO:0005886; GO:0046777; GO:0004674
Ca_02160	0	1	0	0	0	0	0	0	0	0	0	0	0	0	0	0	0	0	0	0	0	0	0	0	0	0	0	0	0	0	0	0	0	0	0	1	O48653	DNA polymerase alpha catalytic subunit (EC 2.7.7.7)	Os01g0868300 LOC_Os01g64820 P0677H08.20	Oryza sativa subsp. japonica (Rice)	Chain (1); Erroneous gene model prediction (1); Frameshift (1); Metal binding (8); Motif (1); Zinc finger (1)		SUBCELLULAR LOCATION: Nucleus (By similarity).	DNA-directed DNA polymerase activity; DNA primase activity; DNA replication, synthesis of RNA primer; DNA replication initiation; lagging strand elongation	4 iron, 4 sulfur cluster binding; DNA binding; DNA-directed DNA polymerase activity; DNA primase activity; metal ion binding; nucleoside binding; nucleotide binding	nucleus	GO:0051539; GO:0003677; GO:0003896; GO:0006270; GO:0006269; GO:0003887; GO:0006273; GO:0046872; GO:0001882; GO:0000166; GO:0005634
Ca_02161	0	1	0	0	0	0	0	0	0	0	0	0	0	0	0	0	0	0	0	0	0	0	0	0	0	0	0	0	0	0	0	0	0	0	0	1	Q9VQX4	Nicotinate phosphoribosyltransferase (NAPRTase) (EC 6.3.4.21)	CG3714	Drosophila melanogaster (Fruit fly)	Alternative sequence (1); Chain (1)	PATHWAY: Cofactor biosynthesis; NAD(+) biosynthesis; nicotinate D-ribonucleotide from nicotinate: step 1/1.		ligase activity; NAD biosynthetic process; nicotinate-nucleotide diphosphorylase (carboxylating) activity; nicotinate nucleotide salvage; nicotinate phosphoribosyltransferase activity; response to oxidative stress	ligase activity; nicotinate-nucleotide diphosphorylase (carboxylating) activity; nicotinate phosphoribosyltransferase activity	cytosol	GO:0009435; GO:0005829; GO:0016874; GO:0019358; GO:0004516; GO:0004514; GO:0006979
Ca_02162	0	1	0	0	0	0	0	0	0	0	0	0	0	0	0	0	0	0	0	0	0	0	0	0	0	0	0	0	0	0	0	0	0	0	0	1	Q9FUA4	Transcription factor SPATULA (Basic helix-loop-helix protein 24) (AtbHLH24) (bHLH 24) (Transcription factor EN 99) (bHLH transcription factor bHLH024)	SPT BHLH24 EN99 At4g36930 AP22.25 C7A10.430	Arabidopsis thaliana (Mouse-ear cress)	Chain (1); Compositional bias (1); Domain (1); Erroneous gene model prediction (2); Mutagenesis (1)		SUBCELLULAR LOCATION: Nucleus (Potential).	carpel development; circadian rhythm; fruit development; negative regulation of seed germination; response to cold; response to red light; sequence-specific DNA binding transcription factor activity; transcription, DNA-templated	DNA binding; protein binding; sequence-specific DNA binding transcription factor activity	nucleus	GO:0003677; GO:0048440; GO:0007623; GO:0010154; GO:0010187; GO:0005634; GO:0005515; GO:0009409; GO:0010114; GO:0003700; GO:0006351	DEVELOPMENTAL STAGE: During flower initiation, expressed in the peripheral zone of the shoot apical meristem. Confined to the anlagen of successive flower buds yet to arise. Later expressed in abaxial and adaxial sepal primordia, but not in sepals. When sepals initiate, localized in the region interior to them. Within the gynoecium, detected in the initiating and developing medial regions, and th…	INDUCTION: Down-regulated by the A class gene AP2 in the first whorl and by ARF3/ETT in gynoecium.
Ca_02163	0	1	0	0	0	0	0	0	0	0	0	0	0	0	0	0	0	0	0	0	0	0	0	0	0	0	0	0	0	0	0	0	0	0	0	1	Q8L649	E3 ubiquitin ligase BIG BROTHER (EC 6.3.2.-) (Protein ENHANCER OF DA1-1)	BB EOD1 At3g63530 TEL3S.1	Arabidopsis thaliana (Mouse-ear cress)	Alternative sequence (2); Chain (1); Mutagenesis (2); Sequence conflict (1); Zinc finger (1)	PATHWAY: Protein modification; protein ubiquitination.		floral organ development; ligase activity; negative regulation of organ growth; protein autoubiquitination; protein ubiquitination; ubiquitin-protein transferase activity	ligase activity; ubiquitin conjugating enzyme binding; ubiquitin-protein transferase activity; zinc ion binding		GO:0048437; GO:0016874; GO:0046621; GO:0051865; GO:0016567; GO:0031624; GO:0004842; GO:0008270	DEVELOPMENTAL STAGE: Confined to proliferating cells. Mainly present in proliferating tissues (e.g. root, shoot and floral meristems, and young organs) and vasculature. During petal growth, gradually restricted to the distal part of the petal. Expressed in developing embryos.	INDUCTION: Rapid turn-over by proteasome-mediated degradation (at protein level).
Ca_02164	0	1	0	0	0	0	0	0	0	0	0	0	0	0	0	0	0	0	0	0	0	0	0	0	0	0	0	0	0	0	0	0	0	0	0	1	Q9FH99	F-box protein At5g67140	At5g67140 K21H1.10	Arabidopsis thaliana (Mouse-ear cress)	Chain (1); Domain (1)
Ca_02165	0	1	0	0	0	0	0	0	0	0	0	0	0	0	0	0	0	0	0	0	0	0	0	0	0	0	0	0	0	0	0	0	0	0	0	1	Q93XX5	PI-PLC X domain-containing protein At5g67130	At5g67130 K21H1.9	Arabidopsis thaliana (Mouse-ear cress)	Chain (1); Domain (1); Erroneous gene model prediction (1); Glycosylation (3); Lipidation (1); Propeptide (1); Signal peptide (1)		SUBCELLULAR LOCATION: Cell membrane; Lipid-anchor, GPI-anchor.	lipid metabolic process; phosphoric diester hydrolase activity	phosphoric diester hydrolase activity	anchored component of plasma membrane; plasma membrane	GO:0046658; GO:0006629; GO:0008081; GO:0005886
Ca_02166	0	1	0	0	0	0	0	0	0	0	0	0	0	0	0	0	0	0	0	0	0	0	0	0	0	0	0	0	0	0	0	0	0	0	0	1	P93831	Histone-lysine N-methyltransferase CLF (EC 2.1.1.43) (Polycomb group protein CURLY LEAF) (Protein INCURVATA 1) (Protein SET DOMAIN GROUP 1) (Protein photoperiod insensitive flowering)	CLF ICU1 PIF1 PIF2 SDG1 SET1 At2g23380 F26B6.3	Arabidopsis thaliana (Mouse-ear cress)	Chain (1); Compositional bias (1); Domain (3); Sequence conflict (6)		SUBCELLULAR LOCATION: Nucleus.	cell differentiation; DNA mediated transformation; flower development; histone-lysine N-methyltransferase activity; histone methylation; leaf morphogenesis; negative regulation of molecular function, epigenetic; regulation of gene expression by genetic imprinting; sequence-specific DNA binding transcription factor activity; transcription, DNA-templated; vegetative to reproductive phase transition…	histone-lysine N-methyltransferase activity; protein binding; sequence-specific DNA binding transcription factor activity; single-stranded RNA binding	nucleus; PcG protein complex	GO:0009294; GO:0031519; GO:0030154; GO:0009908; GO:0016571; GO:0018024; GO:0009965; GO:0045857; GO:0005634; GO:0005515; GO:0006349; GO:0003700; GO:0003727; GO:0006351; GO:0010228	DEVELOPMENTAL STAGE: Expressed in all four whorls throughout flower development.
Ca_02167	0	1	0	0	0	0	0	0	0	0	0	0	0	0	0	0	0	0	0	0	0	0	0	0	0	0	0	0	0	0	0	0	0	0	0	1	Q9SLN1	Filament-like plant protein 7 (AtFPP7)	FPP7 At2g23360 F26B6.1	Arabidopsis thaliana (Mouse-ear cress)	Chain (1); Coiled coil (3); Erroneous initiation (1)
Ca_02168	0	1	0	0	0	0	0	0	0	0	0	0	0	0	0	0	0	0	0	0	0	0	0	0	0	0	0	0	0	0	0	0	0	0	0	1	P47927	Floral homeotic protein APETALA 2	AP2 At4g36920 AP22.49 C7A10.440	Arabidopsis thaliana (Mouse-ear cress)	Chain (1); Compositional bias (1); DNA binding (2); Erroneous initiation (1); Motif (1); Mutagenesis (3)		SUBCELLULAR LOCATION: Nucleus (Probable).	cell differentiation; flower development; meristem maintenance; ovule development; seed development; sequence-specific DNA binding transcription factor activity; specification of floral organ identity; transcription, DNA-templated	DNA binding; sequence-specific DNA binding transcription factor activity	nucleus	GO:0003677; GO:0030154; GO:0009908; GO:0010073; GO:0005634; GO:0048481; GO:0048316; GO:0003700; GO:0010093; GO:0006351	DEVELOPMENTAL STAGE: It is detectable at low levels throughout the shoot apex and at enhanced levels in the inflorescence meristem, young floral buds and throughout the early stages of flower development and organogenesis. During floral organ differentiation it becomes spatially restricted to specific organ, tissue and cell types within the flower.	INDUCTION: Negatively regulated by the C class floral homeotic protein AGAMOUS in stamens and carpels. MicroRNA 172 (miRNA172) negatively regulates APETALA2 at the translational level and may modulate its expression pattern. Seems not to be influenced by jasmonate and Alternaria brassicicola.
Ca_02169	0	1	0	0	0	0	0	0	0	0	0	0	0	0	0	0	0	0	0	0	0	0	0	0	0	0	0	0	0	0	0	0	0	0	0	1	O23193	CBS domain-containing protein CBSX1, chloroplastic (CBS domain-containing protein 2) (AtCDCP2) (Protein LOSS OF THE TIMING OF ET AND JA BIOSYNTHESIS 2) (AtLEJ2)	CBSX1 CDCP2 At4g36910 AP22.61 C7A10.450	Arabidopsis thaliana (Mouse-ear cress)	Beta strand (7); Chain (1); Domain (2); Helix (7); Transit peptide (1)		SUBCELLULAR LOCATION: Plastid, chloroplast.	cell redox homeostasis	adenyl nucleotide binding	chloroplast	GO:0030554; GO:0045454; GO:0009507
Ca_02171	0	1	0	0	0	0	0	0	0	0	0	0	0	0	0	0	0	0	0	0	0	0	0	0	0	0	0	0	0	0	0	0	0	0	0	1	Q8VC52	RNA-binding protein with multiple splicing 2	Rbpms2	Mus musculus (Mouse)	Chain (1); Domain (1); Initiator methionine (1); Modified residue (1)				nucleic acid binding; nucleotide binding		GO:0003676; GO:0000166
Ca_02172	0	1	0	0	0	0	0	0	0	0	0	0	0	0	0	0	0	0	0	0	0	0	0	0	0	0	0	0	0	0	0	0	0	0	0	1	D4Q9Z4	Soyasapogenol B glucuronide galactosyltransferase (EC 2.4.1.272) (Soyasaponin glycosyltransferase 2) (UDP-galactose:SBMG-galactosyltransferase)	GmSGT2	Glycine max (Soybean) (Glycine hispida)	Chain (1)			transferase activity, transferring hexosyl groups	transferase activity, transferring hexosyl groups		GO:0016758
Ca_02173	0	1	0	0	0	0	0	0	0	0	0	0	0	0	0	0	0	0	0	0	0	0	0	0	0	0	0	0	0	0	0	0	0	0	0	1	Q42551	SUMO-conjugating enzyme SCE1 (EC 6.3.2.-) (Protein EMBRYO DEFECTIVE 1637) (Protein hus5 homolog) (SUMO-conjugating enzyme 1) (AtSCE1)	SCE1 AHUS5 EMB1637 At3g57870 T10K17.80	Arabidopsis thaliana (Mouse-ear cress)	Active site (1); Chain (1); Initiator methionine (1); Modified residue (1); Mutagenesis (1); Sequence conflict (1)	PATHWAY: Protein modification; protein sumoylation.		embryo development ending in seed dormancy; protein sumoylation; response to abscisic acid; SUMO ligase activity	ATP binding; protein binding; SUMO ligase activity	nucleus	GO:0005524; GO:0019789; GO:0009793; GO:0005634; GO:0005515; GO:0016925; GO:0009737
Ca_02174	0	1	0	0	0	0	0	0	0	0	0	0	0	0	0	0	0	0	0	0	0	0	0	0	0	0	0	0	0	0	0	0	0	0	0	1	Q9FH90	Probable beta-1,4-xylosyltransferase IRX14H (EC 2.4.2.-) (Protein IRREGULAR XYLEM 14 homolog) (Xylan xylosyltransferase IRX14H)	IRX14H At5g67230 K21H1.19	Arabidopsis thaliana (Mouse-ear cress)	Chain (1); Glycosylation (3); Topological domain (2); Transmembrane (1)		SUBCELLULAR LOCATION: Golgi apparatus membrane; Single-pass type II membrane protein (Probable).	galactosylgalactosylxylosylprotein 3-beta-glucuronosyltransferase activity; glucuronoxylan biosynthetic process; xylosyltransferase activity	galactosylgalactosylxylosylprotein 3-beta-glucuronosyltransferase activity; xylosyltransferase activity	Golgi apparatus; Golgi membrane; integral component of membrane	GO:0005794; GO:0000139; GO:0015018; GO:0010417; GO:0016021; GO:0042285
Ca_02175	0	1	0	0	0	0	0	0	0	0	0	0	0	0	0	0	0	0	0	0	0	0	0	0	0	0	0	0	0	0	0	0	0	0	0	1	O65751	40S ribosomal protein SA (p40)	RAP40	Cicer arietinum (Chickpea) (Garbanzo)	Chain (1); Compositional bias (1)		SUBCELLULAR LOCATION: Cytoplasm.	ribosomal small subunit assembly; translation	structural constituent of ribosome	cytosolic small ribosomal subunit	GO:0022627; GO:0000028; GO:0003735; GO:0006412
Ca_02176	0	1	0	0	0	0	0	0	0	0	0	0	0	0	0	0	0	0	0	0	0	0	0	0	0	0	0	0	0	0	0	0	0	0	0	1	Q9SD53	UPF0481 protein At3g47200	At3g47200 F13I12.250	Arabidopsis thaliana (Mouse-ear cress)	Chain (1); Compositional bias (3); Sequence conflict (1); Transmembrane (2)		SUBCELLULAR LOCATION: Cell membrane; Multi-pass membrane protein.			integral component of membrane; plasma membrane	GO:0016021; GO:0005886
Ca_02177	0	1	0	0	0	0	0	0	0	0	0	0	0	0	0	0	0	0	0	0	0	0	0	0	0	0	0	0	0	0	0	0	0	0	0	1	O48670	Protein RER1A (AtRER1A)	RER1A At4g39220 T22F8.120	Arabidopsis thaliana (Mouse-ear cress)	Chain (1); Modified residue (1); Transmembrane (4)		SUBCELLULAR LOCATION: Membrane; Multi-pass membrane protein (Potential).	retrograde vesicle-mediated transport, Golgi to ER		Golgi apparatus; integral component of membrane	GO:0005794; GO:0016021; GO:0006890
Ca_02178	0	1	0	0	0	0	0	0	0	0	0	0	0	0	0	0	0	0	0	0	0	0	0	0	0	0	0	0	0	0	0	0	0	0	0	1	O08586	Phosphatidylinositol 3,4,5-trisphosphate 3-phosphatase and dual-specificity protein phosphatase PTEN (EC 3.1.3.16) (EC 3.1.3.48) (EC 3.1.3.67) (Mutated in multiple advanced cancers 1) (Phosphatase and tensin homolog)	Pten Mmac1	Mus musculus (Mouse)	Active site (1); Chain (1); Cross-link (2); Domain (2); Initiator methionine (1); Modified residue (10); Region (1); Sequence conflict (1)		SUBCELLULAR LOCATION: Cytoplasm (By similarity). Nucleus (By similarity). Nucleus, PML body (By similarity). Note=Monoubiquitinated form is nuclear (By similarity). Nonubiquitinated form is cytoplasmic. Colocalized with PML and USP7 in PML nuclear bodies. XIAP/BIRC4 promotes its nuclear localization.	activation of mitotic anaphase-promoting complex activity; aging; angiogenesis; apoptotic process; brain morphogenesis; canonical Wnt signaling pathway; cardiac muscle tissue development; cell migration; central nervous system development; central nervous system myelin maintenance; central nervous system neuron axonogenesis; dendritic spine morphogenesis; dentate gyrus development; endothelial ce…	inositol-1,3,4,5-tetrakisphosphate 3-phosphatase activity; magnesium ion binding; PDZ domain binding; phosphatidylinositol-3,4,5-trisphosphate 3-phosphatase activity; phosphatidylinositol-3,4-bisphosphate 3-phosphatase activity; phosphatidylinositol-3-phosphatase activity; protein binding; protein kinase binding; protein serine/threonine phosphatase activity; protein tyrosine/serine/threonine pho…	cytoplasm; cytoplasmic side of plasma membrane; dendritic spine; mitochondrion; myelin sheath adaxonal region; neuron projection; nucleus; PML body; postsynaptic membrane; Schmidt-Lanterman incisure	GO:0030165; GO:0016605; GO:0043220; GO:0007092; GO:0007568; GO:0001525; GO:0006915; GO:0048854; GO:0060070; GO:0048738; GO:0016477; GO:0007417; GO:0032286; GO:0021955; GO:0005737; GO:0009898; GO:0043197; GO:0060997; GO:0021542; GO:0043542; GO:0048853; GO:0007507; GO:0046855; GO:0051717; GO:0007611; GO:0045475; GO:0007626; GO:0060292; GO:0060291; GO:0000287; GO:0060179; GO:0042711; GO:0007613; GO:…
Ca_02179	0	1	0	0	0	0	0	0	0	0	0	0	0	0	0	0	0	0	0	0	0	0	0	0	0	0	0	0	0	0	0	0	0	0	0	1	Q06396	ADP-ribosylation factor 1 (13 kDa cold-induced protein)	Os01g0813400 LOC_Os01g59790 OSJNBa0085D07.10 P0425G02.41 P0432B10.14	Oryza sativa subsp. japonica (Rice)	Chain (1); Erroneous gene model prediction (1); Frameshift (1); Initiator methionine (1); Lipidation (1); Nucleotide binding (3); Sequence caution (1)		SUBCELLULAR LOCATION: Golgi apparatus.	protein transport; small GTPase mediated signal transduction; vesicle-mediated transport	GTP binding	Golgi apparatus	GO:0005525; GO:0005794; GO:0015031; GO:0007264; GO:0016192
Ca_02181	0	1	0	0	0	0	0	0	0	0	0	0	0	0	0	0	0	0	0	0	0	0	0	0	0	0	0	0	0	0	0	0	0	0	0	1	Q9FGQ6	Microtubule-associated protein RP/EB family member 1C (APC-binding protein EB1C) (End-binding protein 1C) (AtEB1C) (Protein ATEB1 homolog 1) (AtEB1H1)	EB1C At5g67270 K3G17.3	Arabidopsis thaliana (Mouse-ear cress)	Chain (1); Domain (2); Mutagenesis (2); Region (1)		SUBCELLULAR LOCATION: Nucleus. Cytoplasm, cytoskeleton, spindle. Cytoplasm, cytoskeleton, phragmoplast. Note=During mitosis, accumulates in the prophase nucleus, and after the nuclear envelope disintegration is associated with whole spindle microtubules, plus end of microtubules, phragmoplast and finally is actively recruited to the nucleus. Localizes in the microtubule network in elongating poll…	cortical cytoskeleton organization; mitotic nuclear division; thigmotropism	microtubule binding	cell wall; microtubule; nucleolus; nucleus; phragmoplast; spindle	GO:0005618; GO:0030865; GO:0005874; GO:0008017; GO:0007067; GO:0005730; GO:0005634; GO:0009524; GO:0005819; GO:0009652
Ca_02183	0	1	0	0	0	0	0	0	0	0	0	0	0	0	0	0	0	0	0	0	0	0	0	0	0	0	0	0	0	0	0	0	0	0	0	1	O22182	UDP-glycosyltransferase 84B1 (EC 2.4.1.-)	UGT84B1 At2g23260 T20D16.11	Arabidopsis thaliana (Mouse-ear cress)	Binding site (1); Chain (1); Region (3)			indole-3-acetate beta-glucosyltransferase activity; quercetin 7-O-glucosyltransferase activity	indole-3-acetate beta-glucosyltransferase activity; quercetin 7-O-glucosyltransferase activity		GO:0047215; GO:0080044
Ca_02185	0	1	0	0	0	0	0	0	0	0	0	0	0	0	0	0	0	0	0	0	0	0	0	0	0	0	0	0	0	0	0	0	0	0	0	1	P93147	Isoflavone 2'-hydroxylase (EC 1.14.13.89) (CYP GE-3) (Cytochrome P450 81E1) (Cytochrome P450 91A4)	CYP81E1 CYP91A4	Glycyrrhiza echinata (Licorice)	Chain (1); Metal binding (1)		SUBCELLULAR LOCATION: Membrane (Potential).	isoflavone 2'-hydroxylase activity	heme binding; iron ion binding; isoflavone 2'-hydroxylase activity	membrane	GO:0020037; GO:0005506; GO:0033773; GO:0016020		INDUCTION: By fungal elicitor.
Ca_02186	0	1	0	0	0	0	0	0	0	0	0	0	0	0	0	0	0	0	0	0	0	0	0	0	0	0	0	0	0	0	0	0	0	0	0	1	P93147	Isoflavone 2'-hydroxylase (EC 1.14.13.89) (CYP GE-3) (Cytochrome P450 81E1) (Cytochrome P450 91A4)	CYP81E1 CYP91A4	Glycyrrhiza echinata (Licorice)	Chain (1); Metal binding (1)		SUBCELLULAR LOCATION: Membrane (Potential).	isoflavone 2'-hydroxylase activity	heme binding; iron ion binding; isoflavone 2'-hydroxylase activity	membrane	GO:0020037; GO:0005506; GO:0033773; GO:0016020		INDUCTION: By fungal elicitor.
Ca_02187	0	1	0	0	0	0	0	0	0	0	0	0	0	0	0	0	0	0	0	0	0	0	0	0	0	0	0	0	0	0	0	0	0	0	0	1	Q5HZ00	Solanesyl diphosphate synthase 3, chloroplastic/mitochondrial (EC 2.5.1.85) (All-trans-nonaprenyl-diphosphate synthase 3 (geranylgeranyl-diphosphate specific)) (Geranyl diphosphate synthase 1) (Trans-type polyprenyl pyrophosphate synthase) (AtPPPS)	SPS3 GPS1 At2g34630 T31E10.3	Arabidopsis thaliana (Mouse-ear cress)	Alternative sequence (2); Beta strand (1); Binding site (9); Chain (1); Compositional bias (1); Erroneous gene model prediction (1); Helix (18); Metal binding (5); Mutagenesis (6); Sequence conflict (1); Transit peptide (1); Turn (6)		SUBCELLULAR LOCATION: Plastid, chloroplast. Mitochondrion.	all-trans-nonaprenyl-diphosphate synthase (geranylgeranyl-diphosphate specific) activity; isoprenoid biosynthetic process; prenyltransferase activity; trans-octaprenyltranstransferase activity; ubiquinone biosynthetic process	all-trans-nonaprenyl-diphosphate synthase (geranylgeranyl-diphosphate specific) activity; metal ion binding; prenyltransferase activity; trans-octaprenyltranstransferase activity	chloroplast; mitochondrion; plastid	GO:0052924; GO:0009507; GO:0008299; GO:0046872; GO:0005739; GO:0009536; GO:0004659; GO:0050347; GO:0006744
Ca_02188	0	1	0	0	0	0	0	0	0	0	0	0	0	0	0	0	0	0	0	0	0	0	0	0	0	0	0	0	0	0	0	0	0	0	0	1	Q8BHJ5	F-box-like/WD repeat-containing protein TBL1XR1 (Nuclear receptor corepressor/HDAC3 complex subunit TBLR1) (TBL1-related protein 1) (Transducin beta-like 1X-related protein 1)	Tbl1xr1 Ira1 Tblr1	Mus musculus (Mouse)	Chain (1); Compositional bias (1); Domain (2); Initiator methionine (1); Modified residue (2); Repeat (8); Sequence conflict (3)		SUBCELLULAR LOCATION: Nucleus (By similarity).	canonical Wnt signaling pathway; chromatin modification; negative regulation of transcription, DNA-templated; negative regulation of transcription from RNA polymerase II promoter; positive regulation of transcription from RNA polymerase II promoter; proteasome-mediated ubiquitin-dependent protein catabolic process; transcription, DNA-templated; transcription corepressor activity	DNA binding; protein binding; transcription corepressor activity; transcription regulatory region DNA binding	histone deacetylase complex; nucleoplasm; nucleus; spindle microtubule; transcriptional repressor complex	GO:0003677; GO:0060070; GO:0016568; GO:0000118; GO:0000122; GO:0045892; GO:0005654; GO:0005634; GO:0045944; GO:0043161; GO:0005515; GO:0005876; GO:0003714; GO:0044212; GO:0006351; GO:0017053
Ca_02190	0	1	0	0	0	0	0	0	0	0	0	0	0	0	0	0	0	0	0	0	0	0	0	0	0	0	0	0	0	0	0	0	0	0	0	1	O82333	Probable indole-3-acetic acid-amido synthetase GH3.1 (EC 6.3.2.-) (Auxin-responsive GH3-like protein 1) (AtGH3-1)	GH3.1 At2g14960 T26I20.12	Arabidopsis thaliana (Mouse-ear cress)	Chain (1)			ligase activity; response to auxin	ligase activity		GO:0016874; GO:0009733		INDUCTION: By auxin.
Ca_02191	0	1	0	0	0	0	0	0	0	0	0	0	0	0	0	0	0	0	0	0	0	0	0	0	0	0	0	0	0	0	0	0	0	0	0	1	Q9SNV9	Metal transporter Nramp3 (AtNramp3)	NRAMP3 At2g23150 F21P24.21	Arabidopsis thaliana (Mouse-ear cress)	Chain (1); Sequence conflict (1); Transmembrane (12)		SUBCELLULAR LOCATION: Vacuole membrane; Multi-pass membrane protein.	defense response to bacterium; iron ion homeostasis; manganese ion transport; positive regulation of reactive oxygen species metabolic process; response to bacterium; response to zinc ion; transporter activity	transporter activity	Golgi apparatus; integral component of membrane; plasmodesma; vacuolar membrane; vacuole	GO:0005794; GO:0042742; GO:0016021; GO:0055072; GO:0006828; GO:0009506; GO:2000379; GO:0009617; GO:0010043; GO:0005215; GO:0005774; GO:0005773		INDUCTION: By iron starvation and infection with the bacterial pathogens P.syringae and E.chrysanthemi.
Ca_02192	0	1	0	0	0	0	0	0	0	0	0	0	0	0	0	0	0	0	0	0	0	0	0	0	0	0	0	0	0	0	0	0	0	0	0	1	Q9S9K4	Aspartic proteinase-like protein 2 (EC 3.4.23.-)	At1g65240 T23K8.15	Arabidopsis thaliana (Mouse-ear cress)	Active site (2); Chain (1); Erroneous gene model prediction (1); Glycosylation (4); Lipidation (1); Propeptide (1); Signal peptide (1)		SUBCELLULAR LOCATION: Cell membrane; Lipid-anchor, GPI-anchor.	aspartic-type endopeptidase activity	aspartic-type endopeptidase activity	anchored component of membrane; anchored component of plasma membrane; plasma membrane	GO:0031225; GO:0046658; GO:0004190; GO:0005886
Ca_02193	0	1	0	0	0	0	0	0	0	0	0	0	0	0	0	0	0	0	0	0	0	0	0	0	0	0	0	0	0	0	0	0	0	0	0	1	Q9FPR2	Lysine-rich arabinogalactan protein 18 (Lys-rich AGP 18)	AGP18 At4g37450 F6G17.100	Arabidopsis thaliana (Mouse-ear cress)	Chain (1); Compositional bias (1); Erroneous gene model prediction (2); Frameshift (1); Lipidation (1); Propeptide (1); Signal peptide (1)		SUBCELLULAR LOCATION: Cell membrane; Lipid-anchor, GPI-anchor (Potential).			anchored component of membrane; plasma membrane	GO:0031225; GO:0005886
Ca_02194	0	1	0	0	0	0	0	0	0	0	0	0	0	0	0	0	0	0	0	0	0	0	0	0	0	0	0	0	0	0	0	0	0	0	0	1	O81098	DNA-directed RNA polymerases II and IV subunit 5A (RPB5a) (DNA-directed RNA polymerase II subunit E) (RNA polymerase I, II and III 24.3 kDa subunit) (AtRPB24.3)	NRPB5A NRPD5A RPABC24.3 At3g22320 MCB17.4 MCB17_5	Arabidopsis thaliana (Mouse-ear cress)	Chain (1)		SUBCELLULAR LOCATION: Nucleus.	DNA-directed RNA polymerase activity; transcription, DNA-templated	DNA binding; DNA-directed RNA polymerase activity	DNA-directed RNA polymerase II, core complex; DNA-directed RNA polymerase IV complex	GO:0003677; GO:0005665; GO:0000418; GO:0003899; GO:0006351
Ca_02195	0	1	0	0	0	0	0	0	0	0	0	0	0	0	0	0	0	0	0	0	0	0	0	0	0	0	0	0	0	0	0	0	0	0	0	1	Q8NBP0	Tetratricopeptide repeat protein 13 (TPR repeat protein 13)	TTC13 PSEC0076	Homo sapiens (Human)	Alternative sequence (2); Chain (1); Repeat (7); Sequence conflict (2)
Ca_02196	0	1	0	0	0	0	0	0	0	0	0	0	0	0	0	0	0	0	0	0	0	0	0	0	0	0	0	0	0	0	0	0	0	0	0	1	Q10J20	Probable esterase D14L (Protein DWARF-14-like) (Protein D14-like)	D14L Os03g0437600 LOC_Os03g32270	Oryza sativa subsp. japonica (Rice)	Active site (3); Chain (1)			de-etiolation; hydrolase activity; response to karrikin	hydrolase activity		GO:0009704; GO:0016787; GO:0080167
Ca_02197	0	1	0	0	0	0	0	0	0	0	0	0	0	0	0	0	0	0	0	0	0	0	0	0	0	0	0	0	0	0	0	0	0	0	0	1	O65351	Subtilisin-like protease (EC 3.4.21.-) (Cucumisin-like serine protease)	ARA12 ASP48 At5g67360 K8K14.8	Arabidopsis thaliana (Mouse-ear cress)	Active site (3); Chain (1); Domain (1); Glycosylation (6); Mass spectrometry (1); Propeptide (1); Sequence conflict (5); Signal peptide (1)		SUBCELLULAR LOCATION: Secreted, cell wall. Note=Intracellular spaces and cell wall.	mucilage extrusion from seed coat; mucilage metabolic process involved in seed coat development; seed coat development; serine-type endopeptidase activity	serine-type endopeptidase activity	apoplast; cell wall; extracellular region; plant-type cell wall	GO:0048046; GO:0005618; GO:0005576; GO:0080001; GO:0048359; GO:0009505; GO:0010214; GO:0004252	DEVELOPMENTAL STAGE: Highest levels of expression detected during silique development.
Ca_02199	0	1	0	0	0	0	0	0	0	0	0	0	0	0	0	0	0	0	0	0	0	0	0	0	0	0	0	0	0	0	0	0	0	0	0	1	O65351	Subtilisin-like protease (EC 3.4.21.-) (Cucumisin-like serine protease)	ARA12 ASP48 At5g67360 K8K14.8	Arabidopsis thaliana (Mouse-ear cress)	Active site (3); Chain (1); Domain (1); Glycosylation (6); Mass spectrometry (1); Propeptide (1); Sequence conflict (5); Signal peptide (1)		SUBCELLULAR LOCATION: Secreted, cell wall. Note=Intracellular spaces and cell wall.	mucilage extrusion from seed coat; mucilage metabolic process involved in seed coat development; seed coat development; serine-type endopeptidase activity	serine-type endopeptidase activity	apoplast; cell wall; extracellular region; plant-type cell wall	GO:0048046; GO:0005618; GO:0005576; GO:0080001; GO:0048359; GO:0009505; GO:0010214; GO:0004252	DEVELOPMENTAL STAGE: Highest levels of expression detected during silique development.
Ca_02200	0	1	0	0	0	0	0	0	0	0	0	0	0	0	0	0	0	0	0	0	0	0	0	0	0	0	0	0	0	0	0	0	0	0	0	1	Q9PQ82	Chaperone protein DnaJ	dnaJ UU407	Ureaplasma parvum serovar 3 (strain ATCC 700970)	Chain (1); Compositional bias (1); Domain (1); Metal binding (8); Repeat (4); Zinc finger (1)		SUBCELLULAR LOCATION: Cytoplasm (By similarity).	DNA replication; protein folding; response to heat	ATP binding; zinc ion binding	cytoplasm	GO:0005524; GO:0006260; GO:0005737; GO:0006457; GO:0009408; GO:0008270
Ca_02201	0	1	0	0	0	0	0	0	0	0	0	0	0	0	0	0	0	0	0	0	0	0	0	0	0	0	0	0	0	0	0	0	0	0	0	1	P51273	Uncharacterized protein ycf36	ycf36	Porphyra purpurea (Red seaweed)	Chain (1)		SUBCELLULAR LOCATION: Plastid, chloroplast.			chloroplast	GO:0009507
Ca_02202	0	1	0	0	0	0	0	0	0	0	0	0	0	0	0	0	0	0	0	0	0	0	0	0	0	0	0	0	0	0	0	0	0	0	0	1	P54001	Prolyl 4-hydroxylase subunit alpha-1 (4-PH alpha-1) (EC 1.14.11.2) (Procollagen-proline,2-oxoglutarate-4-dioxygenase subunit alpha-1)	P4ha1 P4ha	Rattus norvegicus (Rat)	Binding site (1); Chain (1); Domain (1); Glycosylation (2); Metal binding (3); Repeat (1); Sequence conflict (1); Signal peptide (1)		SUBCELLULAR LOCATION: Endoplasmic reticulum lumen (By similarity).	collagen fibril organization; oxidoreductase activity, acting on single donors with incorporation of molecular oxygen, incorporation of two atoms of oxygen; peptidyl-proline hydroxylation to 4-hydroxy-L-proline; procollagen-proline 4-dioxygenase activity	iron ion binding; L-ascorbic acid binding; oxidoreductase activity, acting on single donors with incorporation of molecular oxygen, incorporation of two atoms of oxygen; procollagen-proline 4-dioxygenase activity	endoplasmic reticulum lumen; mitochondrion	GO:0031418; GO:0030199; GO:0005788; GO:0005506; GO:0005739; GO:0016702; GO:0018401; GO:0004656
Ca_02203	0	1	0	0	0	0	0	0	0	0	0	0	0	0	0	0	0	0	0	0	0	0	0	0	0	0	0	0	0	0	0	0	0	0	0	1	I1J9C5	Uncharacterized protein		Glycine max (Soybean) (Glycine hispida)				oxidoreductase activity, acting on paired donors, with incorporation or reduction of molecular oxygen, 2-oxoglutarate as one donor, and incorporation of one atom each of oxygen into both donors	iron ion binding; L-ascorbic acid binding; oxidoreductase activity, acting on paired donors, with incorporation or reduction of molecular oxygen, 2-oxoglutarate as one donor, and incorporation of one atom each of oxygen into both donors		GO:0031418; GO:0005506; GO:0016706
Ca_02204	0	1	0	0	0	0	0	0	0	0	0	0	0	0	0	0	0	0	0	0	0	0	0	0	0	0	0	0	0	0	0	0	0	0	0	1	Q1KKV8	Molybdate-anion transporter (Major facilitator superfamily domain-containing protein 5) (Molybdate transporter 2 homolog)	mfsd5	Takifugu rubripes (Japanese pufferfish) (Fugu rubripes)	Chain (1); Transmembrane (12)		SUBCELLULAR LOCATION: Cell membrane; Multi-pass membrane protein (By similarity).	ion transport		integral component of membrane; plasma membrane	GO:0016021; GO:0006811; GO:0005886
Ca_02205	0	1	0	0	0	0	0	0	0	0	0	0	0	0	0	0	0	0	0	0	0	0	0	0	0	0	0	0	0	0	0	0	0	0	0	1	A9VT87	Ribonuclease 3 (EC 3.1.26.3) (Ribonuclease III) (RNase III)	rnc BcerKBAB4_3672	Bacillus weihenstephanensis (strain KBAB4)	Active site (2); Chain (1); Domain (2); Metal binding (3)		SUBCELLULAR LOCATION: Cytoplasm (By similarity).	mRNA processing; ribonuclease III activity; rRNA catabolic process; rRNA processing; tRNA processing	metal ion binding; ribonuclease III activity; rRNA binding	cytoplasm	GO:0005737; GO:0006397; GO:0046872; GO:0019843; GO:0016075; GO:0006364; GO:0004525; GO:0008033
Ca_02206	0	1	0	0	0	0	0	0	0	0	0	0	0	0	0	0	0	0	0	0	0	0	0	0	0	0	0	0	0	0	0	0	0	0	0	1	Q66GP0	BTB/POZ domain-containing protein At5g67385	At5g67385 K8K14	Arabidopsis thaliana (Mouse-ear cress)	Chain (1); Coiled coil (1); Domain (2); Sequence conflict (3)	PATHWAY: Protein modification; protein ubiquitination.		protein ubiquitination			GO:0016567
Ca_02207	0	1	0	0	0	0	0	0	0	0	0	0	0	0	0	0	0	0	0	0	0	0	0	0	0	0	0	0	0	0	0	0	0	0	0	1	Q9SZE7	Peroxidase 51 (Atperox P51) (EC 1.11.1.7) (ATP37)	PER51 P51 At4g37530 F19F18.20 F6G17.2	Arabidopsis thaliana (Mouse-ear cress)	Active site (1); Binding site (1); Chain (1); Disulfide bond (4); Glycosylation (1); Metal binding (10); Sequence conflict (1); Signal peptide (1); Site (1)		SUBCELLULAR LOCATION: Secreted (By similarity).	hydrogen peroxide catabolic process; peroxidase activity; response to salt stress	heme binding; metal ion binding; peroxidase activity; protein binding	extracellular region	GO:0005576; GO:0020037; GO:0042744; GO:0046872; GO:0004601; GO:0005515; GO:0009651
Ca_02209	0	1	0	0	0	0	0	0	0	0	0	0	0	0	0	0	0	0	0	0	0	0	0	0	0	0	0	0	0	0	0	0	0	0	0	1	Q9LNG5	Serine/threonine-protein phosphatase 7 long form homolog (EC 3.1.3.16)	At1g48120 F21D18.16	Arabidopsis thaliana (Mouse-ear cress)	Active site (1); Chain (1); Metal binding (3)			phosphoprotein phosphatase activity	metal ion binding; phosphoprotein phosphatase activity		GO:0046872; GO:0004721
Ca_02210	0	1	0	0	0	0	0	0	0	0	0	0	0	0	0	0	0	0	0	0	0	0	0	0	0	0	0	0	0	0	0	0	0	0	0	1	Q54II8	UPF0553 protein	DDB_G0288723	Dictyostelium discoideum (Slime mold)	Chain (1)
Ca_02212	0	1	0	0	0	0	0	0	0	0	0	0	0	0	0	0	0	0	0	0	0	0	0	0	0	0	0	0	0	0	0	0	0	0	0	1	O64816	Casein kinase II subunit alpha, chloroplastic (EC 2.7.11.1)	At2g23070 F21P24.13	Arabidopsis thaliana (Mouse-ear cress)	Active site (1); Binding site (1); Chain (1); Compositional bias (1); Domain (1); Nucleotide binding (1); Transit peptide (1)		SUBCELLULAR LOCATION: Plastid, chloroplast (Potential).	protein serine/threonine kinase activity	ATP binding; protein serine/threonine kinase activity	chloroplast; cytosol	GO:0005524; GO:0009507; GO:0005829; GO:0004674
Ca_02213	0	1	0	0	0	0	0	0	0	0	0	0	0	0	0	0	0	0	0	0	0	0	0	0	0	0	0	0	0	0	0	0	0	0	0	1	O64816	Casein kinase II subunit alpha, chloroplastic (EC 2.7.11.1)	At2g23070 F21P24.13	Arabidopsis thaliana (Mouse-ear cress)	Active site (1); Binding site (1); Chain (1); Compositional bias (1); Domain (1); Nucleotide binding (1); Transit peptide (1)		SUBCELLULAR LOCATION: Plastid, chloroplast (Potential).	protein serine/threonine kinase activity	ATP binding; protein serine/threonine kinase activity	chloroplast; cytosol	GO:0005524; GO:0009507; GO:0005829; GO:0004674
Ca_02214	0	1	0	0	0	0	0	0	0	0	0	0	0	0	0	0	0	0	0	0	0	0	0	0	0	0	0	0	0	0	0	0	0	0	0	1	O64815	Probable N-acetyltransferase HLS1-like (EC 2.3.1.-)	At2g23060 F21P24.12	Arabidopsis thaliana (Mouse-ear cress)	Chain (1); Domain (1)			N-acetyltransferase activity	N-acetyltransferase activity		GO:0008080
Ca_02215	0	1	0	0	0	0	0	0	0	0	0	0	0	0	0	0	0	0	0	0	0	0	0	0	0	0	0	0	0	0	0	0	0	0	0	1	O80970	BTB/POZ domain-containing protein NPY2 (Protein NAKED PINS IN YUC MUTANTS 2)	NPY2 At2g14820 F26C24.4	Arabidopsis thaliana (Mouse-ear cress)	Chain (1); Compositional bias (1); Domain (2); Sequence conflict (1)	PATHWAY: Protein modification; protein ubiquitination.		positive gravitropism; protein ubiquitination		cell periphery	GO:0071944; GO:0009958; GO:0016567
Ca_02216	0	1	0	0	0	0	0	0	0	0	0	0	0	0	0	0	0	0	0	0	0	0	0	0	0	0	0	0	0	0	0	0	0	0	0	1	Q9FJX6	Formin-like protein 6 (AtFH6) (AtFORMIN-6)	FH6 At5g67470 K9I9.3	Arabidopsis thaliana (Mouse-ear cress)	Chain (1); Compositional bias (3); Domain (1); Signal peptide (1); Transmembrane (1)		SUBCELLULAR LOCATION: Membrane; Single-pass membrane protein.		actin binding	cell wall; cytoplasm; integral component of membrane; nucleolus; nucleus; phragmoplast; plasma membrane; spindle	GO:0003779; GO:0005618; GO:0005737; GO:0016021; GO:0005730; GO:0005634; GO:0009524; GO:0005886; GO:0005819		INDUCTION: Up-regulated during gall formation induced by root-knot nematodes.
Ca_02217	0	1	0	0	0	0	0	0	0	0	0	0	0	0	0	0	0	0	0	0	0	0	0	0	0	0	0	0	0	0	0	0	0	0	0	1	Q9FJX5	BTB/POZ and TAZ domain-containing protein 4 (BTB and TAZ domain protein 4)	BT4 At5g67480 K9I9.4	Arabidopsis thaliana (Mouse-ear cress)	Alternative sequence (1); Chain (1); Domain (1); Region (1); Zinc finger (1)	PATHWAY: Protein modification; protein ubiquitination.	SUBCELLULAR LOCATION: Cytoplasm.	histone acetyltransferase activity; protein ubiquitination; regulation of transcription, DNA-templated; response to auxin; response to gibberellin; response to hydrogen peroxide; response to jasmonic acid; response to salicylic acid; response to salt stress; response to wounding; transcription cofactor activity	calmodulin binding; histone acetyltransferase activity; protein binding; transcription cofactor activity; zinc ion binding	cytoplasm; nucleus; vacuolar membrane	GO:0005516; GO:0005737; GO:0004402; GO:0005634; GO:0005515; GO:0016567; GO:0006355; GO:0009733; GO:0009739; GO:0042542; GO:0009753; GO:0009751; GO:0009651; GO:0009611; GO:0003712; GO:0005774; GO:0008270		INDUCTION: Up-regulated by auxin (IAA), salicylic acid (SA), methyl jasmonate (MeJA), hydrogen peroxide, wounding and NaCl.
Ca_02218	0	1	0	0	0	0	0	0	0	0	0	0	0	0	0	0	0	0	0	0	0	0	0	0	0	0	0	0	0	0	0	0	0	0	0	1	Q10QA2	Cyclin-D5-3 (G1/S-specific cyclin-D5-3) (CycD5;3)	CYCD5-3 Os03g0203800 LOC_Os03g10650	Oryza sativa subsp. japonica (Rice)	Chain (1)			cell cycle; cell division	protein binding	nucleus	GO:0007049; GO:0051301; GO:0005634; GO:0005515
Ca_02219	0	1	0	0	0	0	0	0	0	0	0	0	0	0	0	0	0	0	0	0	0	0	0	0	0	0	0	0	0	0	0	0	0	0	0	1	Q2TAW0	Condensin-2 complex subunit G2 (Chromosome-associated protein G2) (Non-SMC condensin II complex subunit G2) (XCAP-G2)	ncapg2	Xenopus laevis (African clawed frog)	Chain (1); Repeat (1); Sequence conflict (2)		SUBCELLULAR LOCATION: Nucleus (By similarity).	chromosome condensation; mitotic nuclear division		nucleus	GO:0030261; GO:0007067; GO:0005634
Ca_02220	0	1	0	0	0	0	0	0	0	0	0	0	0	0	0	0	0	0	0	0	0	0	0	0	0	0	0	0	0	0	0	0	0	0	0	1	O81108	Calcium-transporting ATPase 2, plasma membrane-type (EC 3.6.3.8) (Ca(2+)-ATPase isoform 2)	ACA2 At4g37640 F19F18.130	Arabidopsis thaliana (Mouse-ear cress)	Active site (1); Chain (1); Helix (1); Metal binding (2); Modified residue (1); Region (1); Topological domain (11); Transmembrane (10); Turn (1)		SUBCELLULAR LOCATION: Endoplasmic reticulum membrane; Multi-pass membrane protein.	calcium ion transmembrane transporter activity; calcium-transporting ATPase activity; transport	ATP binding; calcium ion transmembrane transporter activity; calcium-transporting ATPase activity; calmodulin binding; metal ion binding	endoplasmic reticulum; endoplasmic reticulum membrane; integral component of membrane; membrane; plasma membrane	GO:0005524; GO:0015085; GO:0005388; GO:0005516; GO:0005783; GO:0005789; GO:0016021; GO:0016020; GO:0046872; GO:0005886; GO:0006810
Ca_02221	0	1	0	0	0	0	0	0	0	0	0	0	0	0	0	0	0	0	0	0	0	0	0	0	0	0	0	0	0	0	0	0	0	0	0	1	Q9FJX3	Mitochondrial outer membrane protein porin 2 (Voltage-dependent anion-selective channel protein 2) (AtVDAC2) (VDAC-2)	VDAC2 At5g67500 K9I9.6	Arabidopsis thaliana (Mouse-ear cress)	Chain (1); Initiator methionine (1); Mutagenesis (1)		SUBCELLULAR LOCATION: Mitochondrion outer membrane. Note=Also localized in other unidentified cellular compartments.	ion transport; porin activity; regulation of growth	porin activity	mitochondrial outer membrane; pore complex	GO:0006811; GO:0005741; GO:0046930; GO:0015288; GO:0040008		INDUCTION: By the bacterial pathogen P.syringae pv. tomato. Down-regulated by abscisic acid (ABA).
Ca_02223	0	1	0	0	0	0	0	0	0	0	0	0	0	0	0	0	0	0	0	0	0	0	0	0	0	0	0	0	0	0	0	0	0	0	0	1	Q9M2W8	BTB/POZ domain-containing protein At3g49900	At3g49900 T16K5.250	Arabidopsis thaliana (Mouse-ear cress)	Chain (1); Compositional bias (1); Domain (2)	PATHWAY: Protein modification; protein ubiquitination.		protein ubiquitination			GO:0016567
Ca_02224	0	1	0	0	0	0	0	0	0	0	0	0	0	0	0	0	0	0	0	0	0	0	0	0	0	0	0	0	0	0	0	0	0	0	0	1	O49204	Adenylyl-sulfate kinase, chloroplastic (EC 2.7.1.25) (ATP adenosine-5'-phosphosulfate 3'-phosphotransferase) (Adenosine-5'-phosphosulfate kinase) (APS kinase)	AKN	Catharanthus roseus (Madagascar periwinkle) (Vinca rosea)	Active site (1); Chain (1); Nucleotide binding (1); Transit peptide (1)	PATHWAY: Sulfur metabolism; hydrogen sulfide biosynthesis; sulfite from sulfate: step 2/3.	SUBCELLULAR LOCATION: Plastid, chloroplast (By similarity).	adenylylsulfate kinase activity; cysteine biosynthetic process; hydrogen sulfide biosynthetic process; sulfate assimilation	adenylylsulfate kinase activity; ATP binding	chloroplast	GO:0005524; GO:0004020; GO:0009507; GO:0019344; GO:0070814; GO:0000103
Ca_02225	0	1	0	0	0	0	0	0	0	0	0	0	0	0	0	0	0	0	0	0	0	0	0	0	0	0	0	0	0	0	0	0	0	0	0	1	Q9FJX0	Peptidyl-prolyl cis-trans isomerase CYP65 (AtCYP65) (PPIase CYP65) (EC 5.2.1.8) (Cyclophilin-65) (Peptidyl-prolyl cis-trans isomerase-like 2) (Plant U-box protein 49) (Rotamase) (U-box domain-containing protein 49)	CYP65 PUB49 At5g67530 K9I9.9	Arabidopsis thaliana (Mouse-ear cress)	Chain (1); Compositional bias (1); Domain (2); Sequence conflict (2)		SUBCELLULAR LOCATION: Nucleus (By similarity).	peptidyl-prolyl cis-trans isomerase activity; protein folding; ubiquitin-protein transferase activity	peptidyl-prolyl cis-trans isomerase activity; ubiquitin-protein transferase activity	nucleus; ubiquitin ligase complex	GO:0005634; GO:0003755; GO:0006457; GO:0000151; GO:0004842
Ca_02226	0	1	0	0	0	0	0	0	0	0	0	0	0	0	0	0	0	0	0	0	0	0	0	0	0	0	0	0	0	0	0	0	0	0	0	1	Q9SZF7	Protein SHORT-ROOT (AtSHR) (GRAS family protein 26) (AtGRAS-26) (Protein SHOOT GRAVITROPISM 7)	SHR SGR7 At4g37650 F19F18.140	Arabidopsis thaliana (Mouse-ear cress)	Chain (1); Compositional bias (5); Motif (1); Mutagenesis (1); Sequence conflict (1)		SUBCELLULAR LOCATION: Cytoplasm. Nucleus. Note=Cytoplasm and nucleus in the stele. Restricted to the nucleus in adjacent cells.	asymmetric cell division; iron ion homeostasis; leaf development; negative regulation of mitotic cell cycle; radial pattern formation; regulation of hormone metabolic process; sequence-specific DNA binding transcription factor activity; transcription, DNA-templated	protein binding; sequence-specific DNA binding; sequence-specific DNA binding transcription factor activity	cytoplasm; nucleus	GO:0008356; GO:0005737; GO:0055072; GO:0048366; GO:0045930; GO:0005634; GO:0005515; GO:0009956; GO:0032350; GO:0043565; GO:0003700; GO:0006351	DEVELOPMENTAL STAGE: Expressed in the procambium during embryogenesis.
Ca_02227	0	1	0	0	0	0	0	0	0	0	0	0	0	0	0	0	0	0	0	0	0	0	0	0	0	0	0	0	0	0	0	0	0	0	0	1	G7K2I2	Putative uncharacterized protein	MTR_5g015460	Medicago truncatula (Barrel medic) (Medicago tribuloides)				carbohydrate metabolic process; hydrolase activity, hydrolyzing O-glycosyl compounds	hydrolase activity, hydrolyzing O-glycosyl compounds	Golgi apparatus	GO:0005794; GO:0005975; GO:0004553
Ca_02228	0	1	0	0	0	0	0	0	0	0	0	0	0	0	0	0	0	0	0	0	0	0	0	0	0	0	0	0	0	0	0	0	0	0	0	1	G7K2H5	Putative uncharacterized protein	MTR_5g015390	Medicago truncatula (Barrel medic) (Medicago tribuloides)
Ca_02229	0	1	0	0	0	0	0	0	0	0	0	0	0	0	0	0	0	0	0	0	0	0	0	0	0	0	0	0	0	0	0	0	0	0	0	1	Q8VEH3	ADP-ribosylation factor-like protein 8A (ADP-ribosylation factor-like protein 10B) (Novel small G protein indispensable for equal chromosome segregation 2)	Arl8a Arl10b Gie2	Mus musculus (Mouse)	Chain (1); Intramembrane (1); Nucleotide binding (3)		SUBCELLULAR LOCATION: Late endosome membrane (By similarity). Lysosome membrane (By similarity).	chromosome segregation; mitotic nuclear division; small GTPase mediated signal transduction	GTP binding	late endosome membrane; lysosomal membrane; midbody; spindle midzone	GO:0005525; GO:0007059; GO:0031902; GO:0005765; GO:0030496; GO:0007067; GO:0007264; GO:0051233
Ca_02230	0	1	0	0	0	0	0	0	0	0	0	0	0	0	0	0	0	0	0	0	0	0	0	0	0	0	0	0	0	0	0	0	0	0	0	1
Ca_02232	0	1	0	0	0	0	0	0	0	0	0	0	0	0	0	0	0	0	0	0	0	0	0	0	0	0	0	0	0	0	0	0	0	0	0	1	Q9FJW5	Telomere repeat-binding factor 2 (AtTRB2) (MYB transcription factor) (Telomere-binding protein 3) (AtTBP3)	TRB2 TBP3 At5g67580 K9I9.15	Arabidopsis thaliana (Mouse-ear cress)	Chain (1); Coiled coil (1); Compositional bias (1); DNA binding (1); Domain (2); Sequence conflict (1)		SUBCELLULAR LOCATION: Nucleus. Nucleus, nucleolus. Chromosome. Note=Localized to the nucleolus during interphase.	nucleosome assembly; response to abscisic acid; response to auxin; response to cadmium ion; response to ethylene; response to gibberellin; response to jasmonic acid; response to salicylic acid; response to salt stress; sequence-specific DNA binding transcription factor activity; transcription, DNA-templated	chromatin binding; double-stranded telomeric DNA binding; protein binding; protein homodimerization activity; sequence-specific DNA binding transcription factor activity; single-stranded telomeric DNA binding; telomeric DNA binding	chromatin; nucleolus; nucleosome; nucleus	GO:0000785; GO:0003682; GO:0003691; GO:0005730; GO:0000786; GO:0006334; GO:0005634; GO:0005515; GO:0042803; GO:0009737; GO:0009733; GO:0046686; GO:0009723; GO:0009739; GO:0009753; GO:0009751; GO:0009651; GO:0003700; GO:0043047; GO:0042162; GO:0006351
Ca_02233	0	1	0	0	0	0	0	0	0	0	0	0	0	0	0	0	0	0	0	0	0	0	0	0	0	0	0	0	0	0	0	0	0	0	0	1	B5X4Z4	Probable amino-acid acetyltransferase NAGS2, chloroplastic (EC 2.3.1.1) (N-acetylglutamate synthase 2)	NAGS2 At4g37670 F19F18.160	Arabidopsis thaliana (Mouse-ear cress)	Chain (1); Domain (1); Transit peptide (1)	PATHWAY: Amino-acid biosynthesis; L-arginine biosynthesis; N(2)-acetyl-L-ornithine from L-glutamate: step 1/4.	SUBCELLULAR LOCATION: Plastid, chloroplast (Potential).	acetyl-CoA:L-glutamate N-acetyltransferase activity; arginine biosynthetic process	acetyl-CoA:L-glutamate N-acetyltransferase activity	chloroplast	GO:0004042; GO:0006526; GO:0009507
Ca_02234	0	1	0	0	0	0	0	0	0	0	0	0	0	0	0	0	0	0	0	0	0	0	0	0	0	0	0	0	0	0	0	0	0	0	0	1	G7K2G6	Profilin	MTR_5g015280	Medicago truncatula (Barrel medic) (Medicago tribuloides)
Ca_02235	0	1	0	0	0	0	0	0	0	0	0	0	0	0	0	0	0	0	0	0	0	0	0	0	0	0	0	0	0	0	0	0	0	0	0	1	Q86V24	Adiponectin receptor protein 2 (Progestin and adipoQ receptor family member II)	ADIPOR2 PAQR2	Homo sapiens (Human)	Chain (1); Erroneous initiation (1); Natural variant (1); Sequence conflict (1); Topological domain (8); Transmembrane (7)		SUBCELLULAR LOCATION: Membrane; Multi-pass membrane protein. Note=Localized to the cell membrane and intracellular organelles.	adiponectin-activated signaling pathway; fatty acid oxidation; female pregnancy; heart development; hormone-mediated signaling pathway; negative regulation of cell growth; positive regulation of glucose import; response to nutrient	hormone binding; receptor activity	integral component of membrane; plasma membrane	GO:0033211; GO:0019395; GO:0007565; GO:0007507; GO:0042562; GO:0009755; GO:0016021; GO:0030308; GO:0005886; GO:0046326; GO:0004872; GO:0007584
Ca_02236	0	1	0	0	0	0	0	0	0	0	0	0	0	0	0	0	0	0	0	0	0	0	0	0	0	0	0	0	0	0	0	0	0	0	0	1	Q564G7	Galactomannan galactosyltransferase 1 (EC 2.4.1.-)	GMGT1	Cyamopsis tetragonoloba (Guar) (Cluster bean)	Chain (1); Coiled coil (1); Glycosylation (2); Topological domain (2); Transmembrane (1)		SUBCELLULAR LOCATION: Golgi apparatus membrane; Single-pass type II membrane protein (Potential).	transferase activity, transferring hexosyl groups	transferase activity, transferring hexosyl groups	Golgi membrane; integral component of membrane	GO:0000139; GO:0016021; GO:0016758
Ca_02237	0	1	0	0	0	0	0	0	0	0	0	0	0	0	0	0	0	0	0	0	0	0	0	0	0	0	0	0	0	0	0	0	0	0	0	1	G7K2G0	Putative uncharacterized protein	MTR_5g015230	Medicago truncatula (Barrel medic) (Medicago tribuloides)
Ca_02238	0	1	0	0	0	0	0	0	0	0	0	0	0	0	0	0	0	0	0	0	0	0	0	0	0	0	0	0	0	0	0	0	0	0	0	1	Q058P4	U-box domain-containing protein 30 (EC 6.3.2.-) (Plant U-box protein 30)	PUB30 At3g49810 T16K5.160	Arabidopsis thaliana (Mouse-ear cress)	Chain (1); Domain (1); Erroneous gene model prediction (1); Repeat (2); Sequence conflict (2)	PATHWAY: Protein modification; protein ubiquitination.		ligase activity; ubiquitin-protein transferase activity	ligase activity; ubiquitin-protein transferase activity	ubiquitin ligase complex	GO:0016874; GO:0000151; GO:0004842
Ca_02240	0	1	0	0	0	0	0	0	0	0	0	0	0	0	0	0	0	0	0	0	0	0	0	0	0	0	0	0	0	0	0	0	0	0	0	1	I1LH45	Uncharacterized protein		Glycine max (Soybean) (Glycine hispida)
Ca_02241	0	1	0	0	0	0	0	0	0	0	0	0	0	0	0	0	0	0	0	0	0	0	0	0	0	0	0	0	0	0	0	0	0	0	0	1	Q8RQD1	Bifunctional uridylyltransferase/uridylyl-removing enzyme (UTase/UR) (Bifunctional [protein-PII] modification enzyme) (Bifunctional nitrogen sensor protein) [Includes: [Protein-PII] uridylyltransferase (PII uridylyltransferase) (UTase) (EC 2.7.7.59); [Protein-PII]-UMP uridylyl-removing enzyme (UR) (EC 3.1.4.-)]	glnD	Azospirillum brasilense	Chain (1); Domain (3); Region (2)			[protein-PII] uridylyltransferase activity; nitrogen fixation; phosphoric diester hydrolase activity; regulation of nitrogen utilization	[protein-PII] uridylyltransferase activity; amino acid binding; metal ion binding; phosphoric diester hydrolase activity		GO:0008773; GO:0016597; GO:0046872; GO:0009399; GO:0008081; GO:0006808
Ca_02242	0	1	0	0	0	0	0	0	0	0	0	0	0	0	0	0	0	0	0	0	0	0	0	0	0	0	0	0	0	0	0	0	0	0	0	1	Q9SY57	Protein PHLOEM PROTEIN 2-LIKE A10 (AtPP2-A10)	PP2A10 At1g10150 F14N23.3	Arabidopsis thaliana (Mouse-ear cress)	Chain (1); Sequence conflict (2); Transmembrane (2)		SUBCELLULAR LOCATION: Membrane; Multi-pass membrane protein (Potential).		carbohydrate binding	integral component of membrane	GO:0030246; GO:0016021
Ca_02244	0	1	0	0	0	0	0	0	0	0	0	0	0	0	0	0	0	0	0	0	0	0	0	0	0	0	0	0	0	0	0	0	0	0	0	1	Q2HRG6	RNA-binding region RNP-1 (RNA recognition motif)	MTR_7g090650 MtrDRAFT_AC158502g16v2	Medicago truncatula (Barrel medic) (Medicago tribuloides)					nucleic acid binding; nucleotide binding		GO:0003676; GO:0000166
Ca_02245	0	1	0	0	0	0	0	0	0	0	0	0	0	0	0	0	0	0	0	0	0	0	0	0	0	0	0	0	0	0	0	0	0	0	0	1	Q38914	AP2-like ethylene-responsive transcription factor ANT (Complementing a protein kinase C mutant protein 1) (Protein AINTEGUMENTA) (Protein DRAGON) (Protein OVULE MUTANT)	ANT CKC1 DRG OVM At4g37750 T28I19.30	Arabidopsis thaliana (Mouse-ear cress)	Chain (1); Compositional bias (2); DNA binding (2); Mutagenesis (39); Sequence conflict (1)		SUBCELLULAR LOCATION: Nucleus (Probable).	flower development; maintenance of shoot apical meristem identity; regulation of cell proliferation; sequence-specific DNA binding transcription factor activity; transcription, DNA-templated	DNA binding; sequence-specific DNA binding transcription factor activity	nucleus	GO:0003677; GO:0009908; GO:0010492; GO:0005634; GO:0042127; GO:0003700; GO:0006351	DEVELOPMENTAL STAGE: Expressed in floral primordia, in STM-negative region, then in sepal primordia. As sepal develops, progressively confined to a basal core before disappearing. Present in stamen primordia, then confined to a central region as they become stalked and develop locules. Later reduced to procambial cells as stamen mature. From petal primordia, expressed on the lateral edges of deve…
Ca_02246	0	1	0	0	0	0	0	0	0	0	0	0	0	0	0	0	0	0	0	0	0	0	0	0	0	0	0	0	0	0	0	0	0	0	0	1	C0L2U2	Putative mutator sub-class protein		Arachis hypogaea (Peanut)
Ca_02248	0	1	0	0	0	0	0	0	0	0	0	0	0	0	0	0	0	0	0	0	0	0	0	0	0	0	0	0	0	0	0	0	0	0	0	1	Q00257	1-aminocyclopropane-1-carboxylate synthase CMA101 (ACC synthase) (EC 4.4.1.14) (S-adenosyl-L-methionine methylthioadenosine-lyase)	ACS2 PCVV4A	Cucurbita maxima (Pumpkin) (Winter squash)	Chain (1); Modified residue (1)	PATHWAY: Alkene biosynthesis; ethylene biosynthesis via S-adenosyl-L-methionine; ethylene from S-adenosyl-L-methionine: step 1/2.		1-aminocyclopropane-1-carboxylate biosynthetic process; 1-aminocyclopropane-1-carboxylate synthase activity; ethylene biosynthetic process; fruit ripening	1-aminocyclopropane-1-carboxylate synthase activity; pyridoxal phosphate binding		GO:0042218; GO:0016847; GO:0009693; GO:0009835; GO:0030170		INDUCTION: By tissue wounding and auxin.
Ca_02249	0	1	0	0	0	0	0	0	0	0	0	0	0	0	0	0	0	0	0	0	0	0	0	0	0	0	0	0	0	0	0	0	0	0	0	1	Q9M2Y9	Transcription factor RAX3 (Myb-related protein 84) (AtMYB84) (Protein REGULATOR OF AXILLARY MERISTEMS 3)	RAX3 MYB84 At3g49690 T16K5.40	Arabidopsis thaliana (Mouse-ear cress)	Chain (1); DNA binding (2); Domain (2); Natural variant (3)		SUBCELLULAR LOCATION: Nucleus (By similarity).	multicellular organismal development; response to salicylic acid; sequence-specific DNA binding transcription factor activity; transcription, DNA-templated	chromatin binding; DNA binding; sequence-specific DNA binding transcription factor activity	nucleus	GO:0003677; GO:0003682; GO:0007275; GO:0005634; GO:0009751; GO:0003700; GO:0006351	DEVELOPMENTAL STAGE: Accumulates in an adaxial ball-shaped set of cells in three to five cell layers around the L3 layer of the shoot apical meristem (SAM) in youg plantlets. In the inflorescence meristem, confined to the axils of flower primordia.
Ca_02250	0	1	0	0	0	0	0	0	0	0	0	0	0	0	0	0	0	0	0	0	0	0	0	0	0	0	0	0	0	0	0	0	0	0	0	1	Q9FYA6	Branched-chain-amino-acid aminotransferase 5, chloroplastic (Atbcat-5) (EC 2.6.1.42)	BCAT5 At5g65780 F6H11.110 MPA24.13	Arabidopsis thaliana (Mouse-ear cress)	Chain (1); Erroneous gene model prediction (2); Modified residue (1); Transit peptide (1)	PATHWAY: Amino-acid biosynthesis; L-isoleucine biosynthesis; L-isoleucine from 2-oxobutanoate: step 4/4.; PATHWAY: Amino-acid biosynthesis; L-leucine biosynthesis; L-leucine from 3-methyl-2-oxobutanoate: step 4/4.; PATHWAY: Amino-acid biosynthesis; L-valine biosynthesis; L-valine from pyruvate: step 4/4.	SUBCELLULAR LOCATION: Plastid, chloroplast.	isoleucine biosynthetic process; leucine biosynthetic process; L-isoleucine transaminase activity; L-leucine transaminase activity; L-valine transaminase activity; valine biosynthetic process	L-isoleucine transaminase activity; L-leucine transaminase activity; L-valine transaminase activity	chloroplast	GO:0052656; GO:0052654; GO:0052655; GO:0009507; GO:0009097; GO:0009098; GO:0009099
Ca_02448	0	0	0	0	0	0	1	0	0	0	0	0	0	0	0	0	0	0	0	0	0	0	0	0	0	0	0	0	0	0	0	0	0	0	0	1	O49453	Uncharacterized protein At4g28440	At4g28440 F20O9.120	Arabidopsis thaliana (Mouse-ear cress)	Beta strand (6); Chain (1); Helix (1); Initiator methionine (1); Modified residue (1); Turn (1)					cytosol	GO:0005829
Ca_02449	0	0	0	0	0	0	1	0	0	0	0	0	0	0	0	0	0	0	0	0	0	0	0	0	0	0	0	0	0	0	0	0	0	0	0	1	K7LW43	Uncharacterized protein		Glycine max (Soybean) (Glycine hispida)
Ca_02450	0	0	0	0	0	0	1	0	0	0	0	0	0	0	0	0	0	0	0	0	0	0	0	0	0	0	0	0	0	0	0	0	0	0	0	1	Q9XFD1	Nuclear cap-binding protein subunit 2 (20 kDa nuclear cap-binding protein) (NCBP 20 kDa subunit) (AtCBP20)	CBP20 At5g44200 MLN1.12	Arabidopsis thaliana (Mouse-ear cress)	Binding site (2); Chain (1); Domain (1); Modified residue (1); Motif (2); Region (3)		SUBCELLULAR LOCATION: Nucleus. Cytoplasm. Note=Predominantly nuclear.	7-methylguanosine mRNA capping; mRNA cis splicing, via spliceosome; primary miRNA processing; RNA metabolic process; RNA splicing, via endonucleolytic cleavage and ligation	nucleotide binding; protein binding; RNA cap binding	cytoplasm; mRNA cap binding complex; nuclear cap binding complex; nucleus	GO:0006370; GO:0000339; GO:0016070; GO:0000394; GO:0005737; GO:0005845; GO:0045292; GO:0005846; GO:0000166; GO:0005634; GO:0031053; GO:0005515
Ca_02452	0	0	0	0	0	0	1	0	0	0	0	0	0	0	0	0	0	0	0	0	0	0	0	0	0	0	0	0	0	0	0	0	0	0	0	1	Q9SIV3	Transcription activator GLK1 (GBF'S PRO-RICH REGION-INTERACTING factor 1) (Golden2-like protein 1) (AtGLK1)	GLK1 GPRI1 At2g20570 F23N11.11	Arabidopsis thaliana (Mouse-ear cress)	Chain (1); DNA binding (1)		SUBCELLULAR LOCATION: Nucleus (Probable).	regulation of transcription, DNA-templated; transcription, DNA-templated	chromatin binding; DNA binding	nucleus	GO:0003677; GO:0003682; GO:0005634; GO:0006355; GO:0006351		INDUCTION: By light. Repressed by BZR2.
Ca_02455	0	0	0	0	0	0	1	0	0	0	0	0	0	0	0	0	0	0	0	0	0	0	0	0	0	0	0	0	0	0	0	0	0	0	0	1	Q80Y75	DnaJ homolog subfamily B member 13 (Testis and spermatogenesis cell-related protein 6) (Testis spermatocyte apoptosis-related gene 6 protein) (Testis spermatogenesis apoptosis-related gene 3 protein) (Testis spermatogenesis apoptosis-related gene 6 protein)	Dnajb13 Tsarg Tsarg3 Tsarg6	Mus musculus (Mouse)	Chain (1); Domain (1); Sequence conflict (1)			protein folding			GO:0006457
Ca_02456	0	0	0	0	0	0	1	0	0	0	0	0	0	0	0	0	0	0	0	0	0	0	0	0	0	0	0	0	0	0	0	0	0	0	0	1	Q9SGP2	Receptor-like protein kinase HSL1 (EC 2.7.11.1) (Protein HAESA-LIKE1)	HSL1 At1g28440 F3M18.12	Arabidopsis thaliana (Mouse-ear cress)	Active site (1); Binding site (1); Chain (1); Domain (1); Glycosylation (10); Modified residue (1); Nucleotide binding (1); Repeat (22); Signal peptide (1); Topological domain (2); Transmembrane (1)		SUBCELLULAR LOCATION: Cell membrane; Single-pass type I membrane protein (Potential).	protein serine/threonine kinase activity	ATP binding; protein serine/threonine kinase activity	integral component of membrane; plasma membrane	GO:0005524; GO:0016021; GO:0005886; GO:0004674	DEVELOPMENTAL STAGE: Decreased expression shortly before the onset of abscission.
Ca_02457	0	0	0	0	0	0	1	0	0	0	0	0	0	0	0	0	0	0	0	0	0	0	0	0	0	0	0	0	0	0	0	0	0	0	0	1	Q6NQK2	NAC domain-containing protein 8 (ANAC008)	NAC008 At1g25580 F14G11.2 F2J7.1	Arabidopsis thaliana (Mouse-ear cress)	Chain (1); DNA binding (1); Domain (1); Erroneous gene model prediction (2)		SUBCELLULAR LOCATION: Nucleus (Probable).	DNA damage checkpoint; regulation of meiosis; response to gamma radiation; sequence-specific DNA binding transcription factor activity; transcription, DNA-templated	DNA binding; sequence-specific DNA binding transcription factor activity	nucleus	GO:0003677; GO:0000077; GO:0005634; GO:0040020; GO:0010332; GO:0003700; GO:0006351
Ca_02459	0	0	0	0	0	0	1	0	0	0	0	0	0	0	0	0	0	0	0	0	0	0	0	0	0	0	0	0	0	0	0	0	0	0	0	1	Q9ZWA6	Zinc finger protein MAGPIE	MGP At1g03840 F11M21.23	Arabidopsis thaliana (Mouse-ear cress)	Alternative sequence (1); Chain (1); Compositional bias (5); Zinc finger (2)		SUBCELLULAR LOCATION: Nucleus.	regulation of transcription, DNA-templated; sequence-specific DNA binding transcription factor activity; transcription, DNA-templated	DNA binding; metal ion binding; protein binding; sequence-specific DNA binding transcription factor activity	nucleus	GO:0003677; GO:0046872; GO:0005634; GO:0005515; GO:0006355; GO:0003700; GO:0006351
Ca_02499	0	0	0	0	0	0	0	0	1	0	0	0	0	0	0	0	0	0	0	0	0	0	0	0	0	0	0	0	0	0	0	0	0	0	0	1	Q9SK03	Ethylene-responsive transcription factor RAP2-7 (Protein RELATED TO APETALA2 7) (Protein TARGET OF EAT 1)	RAP2-7 TOE1 At2g28550 T17D12.11	Arabidopsis thaliana (Mouse-ear cress)	Alternative sequence (2); Chain (1); DNA binding (2)		SUBCELLULAR LOCATION: Nucleus (Probable).	ethylene-activated signaling pathway; sequence-specific DNA binding transcription factor activity; transcription, DNA-templated	DNA binding; sequence-specific DNA binding transcription factor activity	nucleus	GO:0003677; GO:0009873; GO:0005634; GO:0003700; GO:0006351		INDUCTION: Repressed by miR172a-2/EAT.
Ca_02500	0	0	0	0	0	0	0	0	1	0	0	0	0	0	0	0	0	0	0	0	0	0	0	0	0	0	0	0	0	0	0	0	0	0	0	1	O95628	CCR4-NOT transcription complex subunit 4 (EC 6.3.2.-) (CCR4-associated factor 4) (E3 ubiquitin-protein ligase CNOT4) (Potential transcriptional repressor NOT4Hp)	CNOT4 NOT4	Homo sapiens (Human)	Alternative sequence (8); Chain (1); Coiled coil (1); Domain (1); Erroneous initiation (1); Frameshift (2); Helix (1); Modified residue (4); Mutagenesis (11); Natural variant (1); Sequence caution (1); Sequence conflict (6); Turn (3); Zinc finger (2)	PATHWAY: Protein modification; protein ubiquitination.	SUBCELLULAR LOCATION: Cytoplasm (Probable). Nucleus (Probable).	gene expression; ligase activity; mRNA metabolic process; nuclear-transcribed mRNA catabolic process, deadenylation-dependent decay; nuclear-transcribed mRNA poly(A) tail shortening; protein autoubiquitination; RNA metabolic process; ubiquitin-protein transferase activity	ligase activity; nucleotide binding; poly(A) RNA binding; protein binding; ubiquitin-protein transferase activity; zinc ion binding	cytosol; nucleus	GO:0016070; GO:0005829; GO:0010467; GO:0016874; GO:0016071; GO:0000288; GO:0000289; GO:0000166; GO:0005634; GO:0044822; GO:0051865; GO:0005515; GO:0004842; GO:0008270
Ca_02501	0	0	0	0	0	0	0	0	1	0	0	0	0	0	0	0	0	0	0	0	0	0	0	0	0	0	0	0	0	0	0	0	0	0	0	1
Ca_02502	0	0	0	0	0	0	0	0	1	0	0	0	0	0	0	0	0	0	0	0	0	0	0	0	0	0	0	0	0	0	0	0	0	0	0	1	Q9M1E2	Protein NRT1/ PTR FAMILY 2.7 (AtNPF2.7) (Nitrate excretion transporter 1)	NPF2.7 NAXT1 At3g45650 F9K21.230	Arabidopsis thaliana (Mouse-ear cress)	Alternative sequence (1); Chain (1); Frameshift (1); Transmembrane (12)		SUBCELLULAR LOCATION: Cell membrane; Multi-pass membrane protein.	nitrate assimilation; nitrate efflux transmembrane transporter activity; nitrate transport; response to acidity	nitrate efflux transmembrane transporter activity	integral component of membrane; plasma membrane	GO:0016021; GO:0042128; GO:0010542; GO:0015706; GO:0005886; GO:0010447		INDUCTION: Not regulated by light or plant N status. Up-regulated at the protein level but not at the transcript level by medium acidification.
Ca_02503	0	0	0	0	0	0	0	0	1	0	0	0	0	0	0	0	0	0	0	0	0	0	0	0	0	0	0	0	0	0	0	0	0	0	0	1	Q8N7N5	DDB1- and CUL4-associated factor 8 (WD repeat-containing protein 42A)	Dcaf8 D1Ucla4 H326 Wdr42a	Mus musculus (Mouse)	Alternative sequence (2); Chain (1); Erroneous initiation (1); Modified residue (4); Repeat (7)	PATHWAY: Protein modification; protein ubiquitination.		protein ubiquitination		Cul4-RING E3 ubiquitin ligase complex	GO:0080008; GO:0016567	DEVELOPMENTAL STAGE: Expressed in the brain at E8.5 E9.5 and E10.5.
Ca_02504	0	0	0	0	0	0	0	0	1	0	0	0	0	0	0	0	0	0	0	0	0	0	0	0	0	0	0	0	0	0	0	0	0	0	0	1	Q8RWZ7	Vacuolar proton ATPase a1 (V-type proton ATPase 95 kDa subunit a isoform 1) (V-ATPase 95 kDa isoform a1) (Vacuolar proton pump subunit a1) (Vacuolar proton translocating ATPase 95 kDa subunit a isoform 1)	VHA-a1 At2g28520 T17D12.8	Arabidopsis thaliana (Mouse-ear cress)	Chain (1); Coiled coil (1); Erroneous gene model prediction (1); Initiator methionine (1); Topological domain (7); Transmembrane (6)		SUBCELLULAR LOCATION: Golgi apparatus, trans-Golgi network membrane; Multi-pass membrane protein.	ATP hydrolysis coupled proton transport; hydrogen ion transmembrane transporter activity; proton-transporting V-type ATPase complex assembly	hydrogen ion transmembrane transporter activity	endosome; Golgi apparatus; integral component of membrane; trans-Golgi network; trans-Golgi network transport vesicle membrane; vacuolar proton-transporting V-type ATPase, V0 domain; vacuole	GO:0015991; GO:0005794; GO:0005768; GO:0015078; GO:0016021; GO:0070070; GO:0005802; GO:0012510; GO:0000220; GO:0005773
Ca_02505	0	0	0	0	0	0	0	0	1	0	0	0	0	0	0	0	0	0	0	0	0	0	0	0	0	0	0	0	0	0	0	0	0	0	0	1	O64885	Protein BCCIP homolog	At2g44510 F4I1.32	Arabidopsis thaliana (Mouse-ear cress)	Chain (1); Modified residue (1)					nucleolus	GO:0005730
Ca_02506	0	0	0	0	0	0	0	0	1	0	0	0	0	0	0	0	0	0	0	0	0	0	0	0	0	0	0	0	0	0	0	0	0	0	0	1	Q05045	Chaperonin CPN60-1, mitochondrial (HSP60-1)	CPN60-1	Cucurbita maxima (Pumpkin) (Winter squash)	Chain (1); Transit peptide (1)		SUBCELLULAR LOCATION: Mitochondrion.	protein refolding; response to stress	ATP binding	mitochondrion	GO:0005524; GO:0005739; GO:0042026; GO:0006950		INDUCTION: By heat shock.
Ca_02507	0	0	0	0	0	0	0	0	1	0	0	0	0	0	0	0	0	0	0	0	0	0	0	0	0	0	0	0	0	0	0	0	0	0	0	1	Q9SK08	LOB domain-containing protein 11 (ASYMMETRIC LEAVES 2-like protein 7) (AS2-like protein 7)	LBD11 ASL7 At2g28500 T17D12.6	Arabidopsis thaliana (Mouse-ear cress)	Chain (1); Compositional bias (2); Domain (1); Erroneous initiation (2)
Ca_02508	0	0	0	0	0	0	0	0	1	0	0	0	0	0	0	0	0	0	0	0	0	0	0	0	0	0	0	0	0	0	0	0	0	0	0	1	Q42601	Carbamoyl-phosphate synthase large chain, chloroplastic (EC 6.3.5.5) (Carbamoyl-phosphate synthetase ammonia chain) (Protein VENOSA 6)	CARB VEN3 At1g29900 F1N18.6	Arabidopsis thaliana (Mouse-ear cress)	Chain (1); Domain (2); Metal binding (8); Mutagenesis (4); Nucleotide binding (2); Transit peptide (1)	PATHWAY: Amino-acid biosynthesis; L-arginine biosynthesis; carbamoyl phosphate from bicarbonate: step 1/1.; PATHWAY: Pyrimidine metabolism; UMP biosynthesis via de novo pathway; (S)-dihydroorotate from bicarbonate: step 1/3.	SUBCELLULAR LOCATION: Plastid, chloroplast (Potential).	'de novo' UMP biosynthetic process; arginine biosynthetic process; carbamoyl-phosphate synthase (glutamine-hydrolyzing) activity; cellular response to phosphate starvation	ATP binding; carbamoyl-phosphate synthase (glutamine-hydrolyzing) activity; metal ion binding	carbamoyl-phosphate synthase complex; chloroplast; chloroplast stroma; membrane	GO:0044205; GO:0005524; GO:0006526; GO:0004088; GO:0005951; GO:0016036; GO:0009507; GO:0009570; GO:0016020; GO:0046872		INDUCTION: By phosphate starvation in shoot.
Ca_02509	0	0	0	0	0	0	0	0	1	0	0	0	0	0	0	0	0	0	0	0	0	0	0	0	0	0	0	0	0	0	0	0	0	0	0	1	Q9LSS5	Interactor of constitutive active ROPs 3 (ROP-interactive partner 5)	ICR3 RIP5 At5g60210 F15L12.15	Arabidopsis thaliana (Mouse-ear cress)	Chain (1); Coiled coil (2); Compositional bias (1); Modified residue (1)					plasma membrane	GO:0005886
Ca_02510	0	0	0	0	0	0	0	0	1	0	0	0	0	0	0	0	0	0	0	0	0	0	0	0	0	0	0	0	0	0	0	0	0	0	0	1	Q8LE43	Dof zinc finger protein DOF2.1 (AtDOF2.1)	DOF2.1 At2g28510 T17D12.7	Arabidopsis thaliana (Mouse-ear cress)	Chain (1); Compositional bias (1); Sequence conflict (1); Zinc finger (1)		SUBCELLULAR LOCATION: Nucleus (Probable).	regulation of transcription, DNA-templated; sequence-specific DNA binding transcription factor activity; transcription, DNA-templated	DNA binding; metal ion binding; sequence-specific DNA binding transcription factor activity	nucleolus	GO:0003677; GO:0046872; GO:0005730; GO:0006355; GO:0003700; GO:0006351
Ca_02511	0	0	0	0	0	0	0	0	1	0	0	0	0	0	0	0	0	0	0	0	0	0	0	0	0	0	0	0	0	0	0	0	0	0	0	1	Q9FJI1	Adenylate kinase isoenzyme 6 homolog (AK6) (EC 2.7.4.3) (Dual activity adenylate kinase/ATPase) (AK/ATPase)	AAK6 At5g60340 K9B18.5	Arabidopsis thaliana (Mouse-ear cress)	Alternative sequence (2); Binding site (4); Chain (1); Nucleotide binding (1); Region (2)		SUBCELLULAR LOCATION: Nucleus.	adenylate kinase activity; ATPase activity; developmental vegetative growth; multicellular organismal development; nucleotide phosphorylation; regulation of growth	adenylate kinase activity; ATPase activity; ATP binding; protein binding	nucleus	GO:0005524; GO:0016887; GO:0004017; GO:0080186; GO:0007275; GO:0046939; GO:0005634; GO:0005515; GO:0040008
Ca_02512	0	0	0	0	0	0	0	0	1	0	0	0	0	0	0	0	0	0	0	0	0	0	0	0	0	0	0	0	0	0	0	0	0	0	0	1	Q9SPL5	Vicilin-like antimicrobial peptides 2-1 (MiAMP2) [Cleaved into: Antimicrobial peptide 2a (MiAMP2a); Antimicrobial peptide 2b (MiAMP2b); Antimicrobial peptide 2c-1 (MiAMP2c-1); Antimicrobial peptide 2c-2 (MiAMP2c-2); Antimicrobial peptide 2c-3 (MiAMP2c-3); Antimicrobial peptide 2d (MiAMP2d)]	AMP2-1	Macadamia integrifolia (Macadamia nut)	Chain (1); Peptide (6); Signal peptide (1)		SUBCELLULAR LOCATION: Secreted (By similarity).	defense response to bacterium; defense response to fungus; killing of cells of other organism	nutrient reservoir activity	extracellular region	GO:0042742; GO:0050832; GO:0005576; GO:0031640; GO:0045735
Ca_02515	0	0	0	0	0	0	0	0	1	0	0	0	0	0	0	0	0	0	0	0	0	0	0	0	0	0	0	0	0	0	0	0	0	0	0	1	Q680Q4	E3 SUMO-protein ligase SIZ1 (EC 6.3.2.-)	SIZ1 At5g60410 At5g60420 MUF9.5 MUF9.70	Arabidopsis thaliana (Mouse-ear cress)	Alternative sequence (5); Beta strand (3); Chain (1); Compositional bias (1); Cross-link (2); Domain (1); Helix (2); Mutagenesis (2); Sequence conflict (4); Turn (2); Zinc finger (2)	PATHWAY: Protein modification; protein sumoylation.	SUBCELLULAR LOCATION: Nucleus speckle.	cell division; cell growth; cellular response to phosphate starvation; defense response; detection of phosphate ion; developmental growth; embryo sac development; flower development; heat acclimation; metabolic process; negative regulation of flower development; negative regulation of systemic acquired resistance; ovule development; pollen tube guidance; protein sumoylation; regulation of abscisi…	nucleic acid binding; protein binding; SUMO ligase activity; zinc ion binding	nuclear speck; nucleus	GO:0019789; GO:0051301; GO:0016049; GO:0016036; GO:0006952; GO:0010247; GO:0048589; GO:0009553; GO:0009908; GO:0010286; GO:0008152; GO:0009910; GO:0010113; GO:0016607; GO:0003676; GO:0005634; GO:0048481; GO:0010183; GO:0005515; GO:0016925; GO:0009787; GO:0040008; GO:0090352; GO:2000070; GO:0010337; GO:0050826; GO:0009414; GO:0008270
Ca_02516	0	0	0	0	0	0	0	0	1	0	0	0	0	0	0	0	0	0	0	0	0	0	0	0	0	0	0	0	0	0	0	0	0	0	0	1	Q9ZTX9	Auxin response factor 4	ARF4 At5g60450 MUF9.8	Arabidopsis thaliana (Mouse-ear cress)	Chain (1); Compositional bias (1); DNA binding (1); Domain (1)		SUBCELLULAR LOCATION: Nucleus.	abaxial cell fate specification; auxin-activated signaling pathway; sequence-specific DNA binding transcription factor activity; transcription, DNA-templated; vegetative phase change	DNA binding; protein binding; sequence-specific DNA binding transcription factor activity	nucleus	GO:0003677; GO:0010158; GO:0009734; GO:0005634; GO:0005515; GO:0003700; GO:0006351; GO:0010050
Ca_02517	0	0	0	0	0	0	0	0	1	0	0	0	0	0	0	0	0	0	0	0	0	0	0	0	0	0	0	0	0	0	0	0	0	0	0	1	Q94KB7	MLO-like protein 6 (AtMlo6)	MLO6 At1g61560 T25B24.9	Arabidopsis thaliana (Mouse-ear cress)	Chain (1); Region (1); Topological domain (8); Transmembrane (7)		SUBCELLULAR LOCATION: Membrane; Multi-pass membrane protein (By similarity).	defense response to fungus, incompatible interaction		integral component of membrane; plasma membrane	GO:0009817; GO:0016021; GO:0005886
Ca_02519	0	0	0	0	0	0	0	0	1	0	0	0	0	0	0	0	0	0	0	0	0	0	0	0	0	0	0	0	0	0	0	0	0	0	0	1	Q9SF29	Syntaxin-71 (AtSYP71)	SYP71 At3g09740 F11F8_33	Arabidopsis thaliana (Mouse-ear cress)	Chain (1); Coiled coil (1); Domain (1); Modified residue (1); Topological domain (2); Transmembrane (1)		SUBCELLULAR LOCATION: Membrane; Single-pass type IV membrane protein (By similarity).	intracellular protein transport; protein targeting to membrane; protein transporter activity	protein transporter activity	endoplasmic reticulum; integral component of membrane; plasma membrane; plasmodesma	GO:0005783; GO:0016021; GO:0006886; GO:0005886; GO:0009506; GO:0006612; GO:0008565
Ca_02520	0	0	0	0	0	0	0	0	1	0	0	0	0	0	0	0	0	0	0	0	0	0	0	0	0	0	0	0	0	0	0	0	0	0	0	1	A0SPJ9	NAC transcription factor NAM-2 (HvNAM-2)	NAM-2	Hordeum vulgare var. distichum (Two-rowed barley)	Chain (1); Compositional bias (3); DNA binding (1); Domain (1)		SUBCELLULAR LOCATION: Nucleus (Probable).	regulation of transcription, DNA-templated; transcription, DNA-templated	DNA binding	nucleus	GO:0003677; GO:0005634; GO:0006355; GO:0006351
Ca_02524	0	0	0	0	0	0	0	0	1	0	0	0	0	0	0	0	0	0	0	0	0	0	0	0	0	0	0	0	0	0	0	0	0	0	0	1	Q9SCV4	Beta-galactosidase 8 (Lactase 8) (EC 3.2.1.23) (Protein AR782)	BGAL8 At2g28470 T17D12.3	Arabidopsis thaliana (Mouse-ear cress)	Active site (2); Chain (1); Domain (1); Erroneous gene model prediction (1); Glycosylation (5); Sequence conflict (2); Signal peptide (1)		SUBCELLULAR LOCATION: Secreted, extracellular space, apoplast (Potential).	beta-galactosidase activity; carbohydrate metabolic process	beta-galactosidase activity; carbohydrate binding	apoplast; cell wall	GO:0048046; GO:0004565; GO:0030246; GO:0005975; GO:0005618
Ca_02525	0	0	0	0	0	0	0	0	1	0	0	0	0	0	0	0	0	0	0	0	0	0	0	0	0	0	0	0	0	0	0	0	0	0	0	1	Q5HZ38	Serine/threonine-protein kinase GRIK2 (EC 2.7.11.1) (Protein GEMINIVIRUS REP INTERACTING KINASE 2) (Protein GRIK2) (SnRK1-activating protein kinase 1) (AtSnAK1)	GRIK2 SNAK1 At5g60550 MUF9.18	Arabidopsis thaliana (Mouse-ear cress)	Active site (1); Binding site (1); Chain (1); Compositional bias (1); Domain (1); Erroneous gene model prediction (1); Modified residue (2); Mutagenesis (3); Nucleotide binding (1); Sequence conflict (1)			kinase activity; protein kinase activity; protein phosphorylation; protein serine/threonine kinase activity; response to virus; viral process	ATP binding; kinase activity; protein binding; protein kinase activity; protein serine/threonine kinase activity		GO:0005524; GO:0016301; GO:0005515; GO:0004672; GO:0006468; GO:0004674; GO:0009615; GO:0016032	DEVELOPMENTAL STAGE: Highly expressed in young leaf and floral tissues but not expressed in mature tissues (at protein level).	INDUCTION: By geminivirus (CaLCuV or BCTV) infection (at the protein level).
Ca_02526	0	0	0	0	0	0	0	0	1	0	0	0	0	0	0	0	0	0	0	0	0	0	0	0	0	0	0	0	0	0	0	0	0	0	0	1	Q9FKJ0	F-box/kelch-repeat protein At5g60570	At5g60570 MUF9.20	Arabidopsis thaliana (Mouse-ear cress)	Chain (1); Domain (1); Erroneous initiation (1); Repeat (5)					nucleus	GO:0005634
Ca_02579	0	0	0	0	0	0	0	0	0	0	0	0	0	0	0	0	0	0	0	0	0	0	0	0	0	0	0	0	0	0	0	0	0	1	0	1	Q9SK53	Zinc finger protein CONSTANS-LIKE 3	COL3 At2g24790 F27C12.29	Arabidopsis thaliana (Mouse-ear cress)	Chain (1); Domain (1); Sequence conflict (2); Zinc finger (2)		SUBCELLULAR LOCATION: Nucleus (Potential).	red light signaling pathway; regulation of photomorphogenesis; regulation of transcription, DNA-templated; sequence-specific DNA binding transcription factor activity	protein binding; sequence-specific DNA binding transcription factor activity; zinc ion binding	nucleus	GO:0005634; GO:0005515; GO:0010161; GO:0010099; GO:0006355; GO:0003700; GO:0008270
Ca_02580	0	0	0	0	0	0	0	0	0	0	0	0	0	0	0	0	0	0	0	0	0	0	0	0	0	0	0	0	0	0	0	0	0	1	0	1	Q3SZ21	Ribonuclease P protein subunit p30 (RNaseP protein p30) (EC 3.1.26.5) (RNase P subunit 2)	RPP30 RNASEP2	Bos taurus (Bovine)	Chain (1); Initiator methionine (1); Modified residue (2)		SUBCELLULAR LOCATION: Nucleus, nucleolus (By similarity).	ribonuclease P activity; tRNA processing	ribonuclease P activity	nucleolus	GO:0005730; GO:0004526; GO:0008033
Ca_02582	0	0	0	0	0	0	0	0	0	0	0	0	0	0	0	0	0	0	0	0	0	0	0	0	0	0	0	0	0	0	0	0	0	1	0	1	Q9LX66	Receptor-like protein kinase HERK 1 (EC 2.7.11.-) (Protein HERCULES RECEPTOR KINASE 1)	HERK1 At3g46290 F12M12.260 F18L15.10	Arabidopsis thaliana (Mouse-ear cress)	Active site (1); Binding site (1); Chain (1); Compositional bias (1); Domain (1); Erroneous gene model prediction (1); Glycosylation (5); Mutagenesis (1); Nucleotide binding (1); Signal peptide (1); Topological domain (2); Transmembrane (1)		SUBCELLULAR LOCATION: Cell membrane; Single-pass type I membrane protein.	brassinosteroid mediated signaling pathway; post-embryonic development; protein kinase activity; protein serine/threonine kinase activity; regulation of unidimensional cell growth; response to brassinosteroid; unidimensional cell growth	ATP binding; protein kinase activity; protein serine/threonine kinase activity	integral component of membrane; plasma membrane; plasmodesma	GO:0005524; GO:0009742; GO:0016021; GO:0005886; GO:0009506; GO:0009791; GO:0004672; GO:0004674; GO:0051510; GO:0009741; GO:0009826		INDUCTION: By brassinosteroids (BR).
Ca_02624	0	0	0	0	0	0	0	0	0	0	0	0	0	1	0	0	0	0	0	0	0	0	0	0	0	0	0	0	0	0	0	0	0	0	0	1	Q9C7B1	Telomere repeat-binding protein 3 (Protein TRF-LIKE 9) (Telomeric DNA-binding protein 2) (AtTBP2)	TRP3 TBP2 TRFL9 At3g12560 T2E22.13	Arabidopsis thaliana (Mouse-ear cress)	Chain (1); DNA binding (1); Domain (2); Erroneous gene model prediction (1); Sequence conflict (2)		SUBCELLULAR LOCATION: Nucleus (By similarity).	regulation of transcription, DNA-templated; response to abscisic acid; transcription, DNA-templated	chromatin binding; DNA binding, bending; telomeric DNA binding	nucleus	GO:0008301; GO:0003682; GO:0005634; GO:0006355; GO:0009737; GO:0042162; GO:0006351
Ca_02625	0	0	0	0	0	0	0	0	0	0	0	0	0	1	0	0	0	0	0	0	0	0	0	0	0	0	0	0	0	0	0	0	0	0	0	1	Q9XE58	Scarecrow-like protein 14 (AtSCL14) (GRAS family protein 2) (AtGRAS-2)	SCL14 At1g07530 F22G5.9	Arabidopsis thaliana (Mouse-ear cress)	Chain (1); Compositional bias (4); Erroneous gene model prediction (1); Frameshift (1); Motif (1); Sequence conflict (5)		SUBCELLULAR LOCATION: Nucleus.	positive regulation of transcription, DNA-templated; regulation of transcription, DNA-templated; response to xenobiotic stimulus; sequence-specific DNA binding transcription factor activity; transcription, DNA-templated	sequence-specific DNA binding transcription factor activity	cytosol; nucleus	GO:0005829; GO:0005634; GO:0045893; GO:0006355; GO:0009410; GO:0003700; GO:0006351
Ca_02626	0	0	0	0	0	0	0	0	0	0	0	0	0	1	0	0	0	0	0	0	0	0	0	0	0	0	0	0	0	0	0	0	0	0	0	1	P0C883	Scarecrow-like protein 33 (AtSCL33) (GRAS family protein 12) (AtGRAS-12)	SCL33 At2g29060 T9I4.14	Arabidopsis thaliana (Mouse-ear cress)	Chain (1); Erroneous gene model prediction (1); Motif (1)		SUBCELLULAR LOCATION: Nucleus (Potential).	regulation of transcription, DNA-templated; transcription, DNA-templated		nucleus	GO:0005634; GO:0006355; GO:0006351
Ca_02627	0	0	0	0	0	0	0	0	0	0	0	0	0	1	0	0	0	0	0	0	0	0	0	0	0	0	0	0	0	0	0	0	0	0	0	1	I1MDD8	Uncharacterized protein		Glycine max (Soybean) (Glycine hispida)
Ca_02628	0	0	0	0	0	0	0	0	0	0	0	0	0	1	0	0	0	0	0	0	0	0	0	0	0	0	0	0	0	0	0	0	0	0	0	1	Q09893	Uncharacterized protein C24B11.05	SPAC24B11.05	Schizosaccharomyces pombe (strain 972 / ATCC 24843) (Fission yeast)	Chain (1)			dephosphorylation; nucleotidase activity; pyrimidine-5'-nucleotide nucleosidase activity; pyrimidine nucleobase metabolic process	nucleotidase activity; pyrimidine-5'-nucleotide nucleosidase activity	cytoplasm; cytosol; nucleus	GO:0005737; GO:0005829; GO:0016311; GO:0008252; GO:0005634; GO:0006206; GO:0047405
Ca_02630	0	0	0	0	0	0	0	0	0	0	0	0	0	1	0	0	0	0	0	0	0	0	0	0	0	0	0	0	0	0	0	0	0	0	0	1	Q94DG6	Zinc transporter 1 (ZRT/IRT-like protein 1) (OsZIP1)	ZIP1 Os01g0972200 LOC_Os01g74110 P0518C01.26	Oryza sativa subsp. japonica (Rice)	Chain (1); Signal peptide (1); Topological domain (9); Transmembrane (8)		SUBCELLULAR LOCATION: Cell membrane; Multi-pass membrane protein (Potential).	copper ion transmembrane transporter activity; zinc ion transport	copper ion transmembrane transporter activity	integral component of membrane; plasma membrane	GO:0005375; GO:0016021; GO:0005886; GO:0006829		INDUCTION: By zinc deficiency in roots and shoots.
Ca_02632	0	0	0	0	0	0	0	0	0	0	0	0	0	1	0	0	0	0	0	0	0	0	0	0	0	0	0	0	0	0	0	0	0	0	0	1	Q9ZW06	Pumilio homolog 2 (APUM-2) (AtPUM2)	APUM2 At2g29190 F16P2.43	Arabidopsis thaliana (Mouse-ear cress)	Chain (1); Domain (1); Modified residue (2); Repeat (8); Sequence conflict (1)		SUBCELLULAR LOCATION: Cytoplasm (Probable).	regulation of translation	mRNA 3'-UTR binding; mRNA binding; RNA binding	cytosol	GO:0003723; GO:0005829; GO:0003730; GO:0003729; GO:0006417
Ca_02634	0	0	0	0	0	0	0	0	0	0	0	0	0	1	0	0	0	0	0	0	0	0	0	0	0	0	0	0	0	0	0	0	0	0	0	1	Q114R3	Chaperone protein DnaJ	dnaJ Tery_1751	Trichodesmium erythraeum (strain IMS101)	Chain (1); Compositional bias (1); Domain (1); Metal binding (8); Repeat (4); Zinc finger (1)		SUBCELLULAR LOCATION: Cytoplasm (By similarity).	DNA replication; protein folding; response to heat	ATP binding; zinc ion binding	cytoplasm	GO:0005524; GO:0006260; GO:0005737; GO:0006457; GO:0009408; GO:0008270
Ca_02635	0	0	0	0	0	0	0	0	0	0	0	0	0	1	0	0	0	0	0	0	0	0	0	0	0	0	0	0	0	0	0	0	0	0	0	1	Q43715	Protein TOC75, chloroplastic (75 kDa chloroplast outer envelope protein) (75 kDa translocon at the outer-envelope membrane of chloroplasts) (Import intermediate-associated protein of 75 kDa)	TOC75 IAP75 OEP75	Pisum sativum (Garden pea)	Chain (1); Compositional bias (1); Mutagenesis (7); Topological domain (17); Transit peptide (2); Transmembrane (16)		SUBCELLULAR LOCATION: Plastid, chloroplast outer membrane; Multi-pass membrane protein.	intracellular protein transport; P-P-bond-hydrolysis-driven protein transmembrane transporter activity	P-P-bond-hydrolysis-driven protein transmembrane transporter activity; protein binding	chloroplast outer membrane; integral component of membrane	GO:0015450; GO:0009707; GO:0016021; GO:0006886; GO:0005515
Ca_02636	0	0	0	0	0	0	0	0	0	0	0	0	0	1	0	0	0	0	0	0	0	0	0	0	0	0	0	0	0	0	0	0	0	0	0	1	Q2HS33	Eukaryotic RNA polymerase II heptapeptide repeat	MtrDRAFT_AC157503g16v2	Medicago truncatula (Barrel medic) (Medicago tribuloides)
Ca_02637	0	0	0	0	0	0	0	0	0	0	0	0	0	1	0	0	0	0	0	0	0	0	0	0	0	0	0	0	0	0	0	0	0	0	0	1	Q54G80	Transcription initiation factor IIA subunit 1 (General transcription factor IIA subunit 1)	gtf2a1 tfiial DDB_G0290327	Dictyostelium discoideum (Slime mold)	Chain (1); Compositional bias (8)		SUBCELLULAR LOCATION: Nucleus (By similarity).	regulation of transcription, DNA-templated; transcription initiation from RNA polymerase II promoter		transcription factor TFIIA complex	GO:0006355; GO:0005672; GO:0006367
Ca_02639	0	0	0	0	0	0	0	0	0	0	0	0	0	1	0	0	0	0	0	0	0	0	0	0	0	0	0	0	0	0	0	0	0	0	0	1	Q2HS23	T-snare	MTR_2g097780 MtrDRAFT_AC157503g26v2	Medicago truncatula (Barrel medic) (Medicago tribuloides)
Ca_02640	0	0	0	0	0	0	0	0	0	0	0	0	0	1	0	0	0	0	0	0	0	0	0	0	0	0	0	0	0	0	0	0	0	0	0	1	Q2HS22	IMP dehydrogenase/GMP reductase, putative	MTR_2g097800 MtrDRAFT_AC157503g27v2	Medicago truncatula (Barrel medic) (Medicago tribuloides)
Ca_02641	0	0	0	0	0	0	0	0	0	0	0	0	0	1	0	0	0	0	0	0	0	0	0	0	0	0	0	0	0	0	0	0	0	0	0	1	G7IRZ2	Putative uncharacterized protein	MTR_2g097850	Medicago truncatula (Barrel medic) (Medicago tribuloides)
Ca_02642	0	0	0	0	0	0	0	0	0	0	0	0	0	1	0	0	0	0	0	0	0	0	0	0	0	0	0	0	0	0	0	0	0	0	0	1	Q9ZW33	Mitochondrial import inner membrane translocase subunit TIM10	TIM10 At2g29530 F16P2.9	Arabidopsis thaliana (Mouse-ear cress)	Chain (1); Disulfide bond (2); Initiator methionine (1); Modified residue (1); Motif (1)		SUBCELLULAR LOCATION: Mitochondrion intermembrane space.	protein import into mitochondrial inner membrane	metal ion binding	mitochondrial intermembrane space	GO:0046872; GO:0005758; GO:0045039
Ca_02643	0	0	0	0	0	0	0	0	0	0	0	0	0	1	0	0	0	0	0	0	0	0	0	0	0	0	0	0	0	0	0	0	0	0	0	1	Q9SYD6	MATE efflux family protein 1 (Aluminum-activated citrate transporter) (FRD-like protein) (MATE citrate transporter) (Multidrug and toxin extrusion protein) (AtMATE) (Protein DTX42)	MATE DTX42 FRDL At1g51340 F11M15.20	Arabidopsis thaliana (Mouse-ear cress)	Alternative sequence (1); Chain (1); Erroneous gene model prediction (1); Topological domain (13); Transmembrane (12)		SUBCELLULAR LOCATION: Cell membrane; Multi-pass membrane protein (Potential).	antiporter activity; drug transmembrane transporter activity; ion transport	antiporter activity; drug transmembrane transporter activity	integral component of membrane; plasma membrane	GO:0015297; GO:0015238; GO:0016021; GO:0006811; GO:0005886		INDUCTION: Up-regulated by aluminum. The STOP1 transcription factor is required for MATE expression.
Ca_02644	0	0	0	0	0	0	0	0	0	0	0	0	0	1	0	0	0	0	0	0	0	0	0	0	0	0	0	0	0	0	0	0	0	0	0	1	Q70E96	Aldehyde dehydrogenase family 3 member F1 (EC 1.2.1.3)	ALDH3F1 At4g36250 F23E13.140	Arabidopsis thaliana (Mouse-ear cress)	Active site (2); Chain (1); Erroneous gene model prediction (2); Nucleotide binding (1); Sequence conflict (2); Site (1)			aldehyde dehydrogenase (NAD) activity; aldehyde dehydrogenase [NAD(P)+] activity; cellular aldehyde metabolic process	aldehyde dehydrogenase (NAD) activity; aldehyde dehydrogenase [NAD(P)+] activity	endoplasmic reticulum; membrane	GO:0004029; GO:0004030; GO:0006081; GO:0005783; GO:0016020		INDUCTION: Not induced by abscisic acid (ABA), dehydration and salt stress.
Ca_02645	0	0	0	0	0	0	0	0	0	0	0	0	0	1	0	0	0	0	0	0	0	0	0	0	0	0	0	0	0	0	0	0	0	0	0	1	Q8VXZ9	Polyadenylate-binding protein RBP47B' (Poly(A)-binding protein RBP47B') (RNA-binding protein 47B') (AtRBP47B prime) (AtRBP47B')	RBP47B' At5g19350 F7K24.100	Arabidopsis thaliana (Mouse-ear cress)	Alternative sequence (1); Chain (1); Compositional bias (1); Domain (3)		SUBCELLULAR LOCATION: Nucleus (By similarity). Cytoplasmic granule (By similarity).	cellular response to heat; mRNA processing	nucleotide binding; poly(A) binding	cytoplasmic stress granule; nucleus	GO:0034605; GO:0010494; GO:0006397; GO:0000166; GO:0005634; GO:0008143
Ca_02646	0	0	0	0	0	0	0	0	0	0	0	0	0	1	0	0	0	0	0	0	0	0	0	0	0	0	0	0	0	0	0	0	0	0	0	1	Q9SYC8	1-acyl-sn-glycerol-3-phosphate acyltransferase 3 (EC 2.3.1.51) (Lysophosphatidyl acyltransferase 3)	LPAT3 LPAAT3 At1g51260 F11M15.12	Arabidopsis thaliana (Mouse-ear cress)	Chain (1); Erroneous termination (1); Motif (1); Sequence conflict (1); Transmembrane (5)	PATHWAY: Phospholipid metabolism; CDP-diacylglycerol biosynthesis; CDP-diacylglycerol from sn-glycerol 3-phosphate: step 2/3.	SUBCELLULAR LOCATION: Membrane; Multi-pass membrane protein (Potential).	1-acylglycerol-3-phosphate O-acyltransferase activity; CDP-diacylglycerol biosynthetic process	1-acylglycerol-3-phosphate O-acyltransferase activity	integral component of membrane	GO:0003841; GO:0016024; GO:0016021
Ca_02647	0	0	0	0	0	0	0	0	0	0	0	0	0	1	0	0	0	0	0	0	0	0	0	0	0	0	0	0	0	0	0	0	0	0	0	1	Q8GUQ8	Xanthine dehydrogenase 1 (AtXDH1) (EC 1.17.1.4)	XDH1 At4g34890 T11I11.130	Arabidopsis thaliana (Mouse-ear cress)	Active site (1); Binding site (8); Chain (1); Domain (2); Erroneous gene model prediction (2); Metal binding (12); Mutagenesis (5); Nucleotide binding (2)			purine nucleobase catabolic process; response to reactive oxygen species; response to water deprivation; superoxide anion generation; UDP-N-acetylmuramate dehydrogenase activity; xanthine dehydrogenase activity; xanthine metabolic process	2 iron, 2 sulfur cluster binding; electron carrier activity; flavin adenine dinucleotide binding; iron ion binding; UDP-N-acetylmuramate dehydrogenase activity; xanthine dehydrogenase activity	cytosol	GO:0051537; GO:0008762; GO:0005829; GO:0009055; GO:0050660; GO:0005506; GO:0006145; GO:0000302; GO:0009414; GO:0042554; GO:0004854; GO:0046110		INDUCTION: By salt and drought stresses, and abscisic (ABA) treatment. Down-regulated by cold and freezing stresses.
Ca_02648	0	0	0	0	0	0	0	0	0	0	0	0	0	1	0	0	0	0	0	0	0	0	0	0	0	0	0	0	0	0	0	0	0	0	0	1	G7IUC3	Putative uncharacterized protein	MTR_2g098060	Medicago truncatula (Barrel medic) (Medicago tribuloides)
Ca_02649	0	0	0	0	0	0	0	0	0	0	0	0	0	1	0	0	0	0	0	0	0	0	0	0	0	0	0	0	0	0	0	0	0	0	0	1	P25083	ADP,ATP carrier protein, mitochondrial (ADP/ATP translocase) (Adenine nucleotide translocator) (ANT)	ANT	Solanum tuberosum (Potato)	Binding site (1); Chain (1); Motif (1); Repeat (3); Transit peptide (1); Transmembrane (6)		SUBCELLULAR LOCATION: Mitochondrion inner membrane; Multi-pass membrane protein.	ATP:ADP antiporter activity	ATP:ADP antiporter activity; copper ion binding	chloroplast envelope; integral component of membrane; mitochondrial inner membrane; vacuolar membrane	GO:0005471; GO:0009941; GO:0005507; GO:0016021; GO:0005743; GO:0005774
Ca_02650	0	0	0	0	0	0	0	0	0	0	0	0	0	1	0	0	0	0	0	0	0	0	0	0	0	0	0	0	0	0	0	0	0	0	0	1	G7IUC5	Putative uncharacterized protein	MTR_2g098080	Medicago truncatula (Barrel medic) (Medicago tribuloides)
Ca_02651	0	0	0	0	0	0	0	0	0	0	0	0	0	1	0	0	0	0	0	0	0	0	0	0	0	0	0	0	0	0	0	0	0	0	0	1	Q9C5J8	Outer envelope protein 80, chloroplastic (Chloroplastic outer envelope protein of 80 kDa) (AtOEP80) (Protein TOC75-V) (AtToc75-V)	OEP80 At5g19620 T29J13.40	Arabidopsis thaliana (Mouse-ear cress)	Chain (1); Compositional bias (2)		SUBCELLULAR LOCATION: Plastid, chloroplast outer membrane.	chloroplast organization		chloroplast; chloroplast envelope; chloroplast outer membrane; membrane; mitochondrion; plastid	GO:0009507; GO:0009941; GO:0009658; GO:0009707; GO:0016020; GO:0005739; GO:0009536	DEVELOPMENTAL STAGE: Expressed throughout development.
Ca_02652	0	0	0	0	0	0	0	0	0	0	0	0	0	1	0	0	0	0	0	0	0	0	0	0	0	0	0	0	0	0	0	0	0	0	0	1	Q8VWG3	Protein TRANSPARENT TESTA 1 (TTL1) (Zinc finger protein TT1)	TT1 At1g34790 F11O6.15	Arabidopsis thaliana (Mouse-ear cress)	Chain (1); Coiled coil (1); Compositional bias (2); Natural variant (2); Zinc finger (2)		SUBCELLULAR LOCATION: Nucleus.	flavonoid biosynthetic process; sequence-specific DNA binding transcription factor activity; transcription, DNA-templated	metal ion binding; sequence-specific DNA binding transcription factor activity	nucleus	GO:0009813; GO:0046872; GO:0005634; GO:0003700; GO:0006351	DEVELOPMENTAL STAGE: Developing ovules and young seeds.
Ca_02653	0	0	0	0	0	0	0	0	0	0	0	0	0	1	0	0	0	0	0	0	0	0	0	0	0	0	0	0	0	0	0	0	0	0	0	1	Q940Q3	Zinc transporter ZTP29 (Zinc transporter 29)	ZTP29 At3g20870 MOE17.18	Arabidopsis thaliana (Mouse-ear cress)	Chain (1); Erroneous gene model prediction (1); Topological domain (9); Transmembrane (8)		SUBCELLULAR LOCATION: Endoplasmic reticulum membrane; Multi-pass membrane protein.	metal ion transmembrane transporter activity; response to stress; zinc ion transport	metal ion transmembrane transporter activity	endoplasmic reticulum membrane; integral component of membrane	GO:0005789; GO:0016021; GO:0046873; GO:0006950; GO:0006829		INDUCTION: By treatment with high concentrations of salt.
Ca_02657	0	0	0	0	0	0	0	0	0	0	0	0	0	1	0	0	0	0	0	0	0	0	0	0	0	0	0	0	0	0	0	0	0	0	0	1	Q5YGP7	AP2-like ethylene-responsive transcription factor PLT2 (Protein AINTEGUMENTA-LIKE 4) (Protein PLETHORA 2)	PLT2 AIL4 At1g51190 F11M15.6	Arabidopsis thaliana (Mouse-ear cress)	Chain (1); DNA binding (2); Erroneous gene model prediction (1); Sequence conflict (1)		SUBCELLULAR LOCATION: Nucleus.	auxin-activated signaling pathway; ethylene-activated signaling pathway; pattern specification process; regulation of cell division; root development; sequence-specific DNA binding transcription factor activity; stem cell maintenance; transcription, DNA-templated	DNA binding; sequence-specific DNA binding transcription factor activity	nucleus	GO:0003677; GO:0009734; GO:0009873; GO:0005634; GO:0007389; GO:0051302; GO:0048364; GO:0003700; GO:0019827; GO:0006351	DEVELOPMENTAL STAGE: Accumulates in the basal embryo region that gives rise to hypocotyl, root, and root stem cells. Expressed in the root meristem throughout embryo development.	INDUCTION: By auxin accumulation.
Ca_02658	0	0	0	0	0	0	0	0	0	0	0	0	0	1	0	0	0	0	0	0	0	0	0	0	0	0	0	0	0	0	0	0	0	0	0	1	P10978	Retrovirus-related Pol polyprotein from transposon TNT 1-94 [Includes: Protease (EC 3.4.23.-); Reverse transcriptase (EC 2.7.7.49); Endonuclease]		Nicotiana tabacum (Common tobacco)	Active site (1); Chain (1); Domain (1); Zinc finger (1)			aspartic-type endopeptidase activity; DNA integration; endonuclease activity; RNA-directed DNA polymerase activity	aspartic-type endopeptidase activity; endonuclease activity; nucleic acid binding; RNA-directed DNA polymerase activity; zinc ion binding		GO:0015074; GO:0003964; GO:0004190; GO:0004519; GO:0003676; GO:0008270
Ca_02659	0	0	0	0	0	0	0	0	0	0	0	0	0	1	0	0	0	0	0	0	0	0	0	0	0	0	0	0	0	0	0	0	0	0	0	1	Q9LSF1	Serine/threonine-protein kinase OXI1 (EC 2.7.11.1) (Protein OXIDATIVE SIGNAL-INDUCIBLE 1)	OXI1 AGC2-1 At3g25250 MJL12.21	Arabidopsis thaliana (Mouse-ear cress)	Active site (1); Binding site (1); Chain (1); Domain (2); Modified residue (1); Motif (1); Mutagenesis (4); Nucleotide binding (1); Region (1)			defense response; kinase activity; protein kinase activity; protein phosphorylation; protein serine/threonine kinase activity; response to oxidative stress; response to wounding	ATP binding; kinase activity; protein binding; protein kinase activity; protein kinase binding; protein serine/threonine kinase activity		GO:0005524; GO:0006952; GO:0016301; GO:0005515; GO:0004672; GO:0019901; GO:0006468; GO:0004674; GO:0006979; GO:0009611	DEVELOPMENTAL STAGE: Highly expressed in fast-growing organs and dividing cells.	INDUCTION: By wounding, hydrogen peroxide and cellulase elicitor.
Ca_02660	0	0	0	0	0	0	0	0	0	0	0	0	0	1	0	0	0	0	0	0	0	0	0	0	0	0	0	0	0	0	0	0	0	0	0	1	Q00874	DNA-damage-repair/toleration protein DRT100	DRT100 At3g12610 MMF12.5 T2E22.8 T2E22_107	Arabidopsis thaliana (Mouse-ear cress)	Chain (1); Frameshift (1); Repeat (9); Signal peptide (1)			DNA repair; response to drug; response to UV	nucleotide binding	chloroplast	GO:0006281; GO:0009507; GO:0000166; GO:0009411; GO:0042493
Ca_02661	0	0	0	0	0	0	0	0	0	0	0	0	0	1	0	0	0	0	0	0	0	0	0	0	0	0	0	0	0	0	0	0	0	0	0	1	Q6NQJ7	Protein FAR1-RELATED SEQUENCE 4	FRS4 At1g76320 F15M4.18 T23E18.25	Arabidopsis thaliana (Mouse-ear cress)	Alternative sequence (1); Chain (1); Domain (2); Erroneous gene model prediction (1); Sequence conflict (2); Zinc finger (1)		SUBCELLULAR LOCATION: Nucleus. Note=The nuclear localization is independent of the light treatment.		zinc ion binding	nucleus	GO:0005634; GO:0008270		INDUCTION: Up-regulated in hypocotyls by far-red light treatment.
Ca_02662	0	0	0	0	0	0	0	0	0	0	0	0	0	1	0	0	0	0	0	0	0	0	0	0	0	0	0	0	0	0	0	0	0	0	0	1	Q9C690	Transcription factor bHLH122 (Basic helix-loop-helix protein 122) (AtbHLH122) (bHLH 122) (Transcription factor EN 70) (bHLH transcription factor bHLH122)	BHLH122 EN70 At1g51140 F23H24.3	Arabidopsis thaliana (Mouse-ear cress)	Chain (1); Domain (1); Modified residue (3)		SUBCELLULAR LOCATION: Nucleus (Potential).	photoperiodism, flowering; regulation of transcription, DNA-templated; sequence-specific DNA binding transcription factor activity; transcription, DNA-templated	DNA binding; sequence-specific DNA binding transcription factor activity	nucleus	GO:0003677; GO:0005634; GO:0048573; GO:0006355; GO:0003700; GO:0006351
Ca_02663	0	0	0	0	0	0	0	0	0	0	0	0	0	1	0	0	0	0	0	0	0	0	0	0	0	0	0	0	0	0	0	0	0	0	0	1	G7IUE9	Putative uncharacterized protein	MTR_2g098330	Medicago truncatula (Barrel medic) (Medicago tribuloides)
Ca_02664	0	0	0	0	0	0	0	0	0	0	0	0	0	1	0	0	0	0	0	0	0	0	0	0	0	0	0	0	0	0	0	0	0	0	0	1	G7IUF0	Putative uncharacterized protein	MTR_2g098340	Medicago truncatula (Barrel medic) (Medicago tribuloides)
Ca_02665	0	0	0	0	0	0	0	0	0	0	0	0	0	1	0	0	0	0	0	0	0	0	0	0	0	0	0	0	0	0	0	0	0	0	0	1	P25011	G2/mitotic-specific cyclin S13-6 (B-like cyclin)		Glycine max (Soybean) (Glycine hispida)	Chain (1)			mitotic nuclear division; regulation of cyclin-dependent protein serine/threonine kinase activity		nucleus	GO:0007067; GO:0005634; GO:0000079	DEVELOPMENTAL STAGE: Accumulates steadily during G2 and is abruptly destroyed at mitosis.
Ca_02666	0	0	0	0	0	0	0	0	0	0	0	0	0	1	0	0	0	0	0	0	0	0	0	0	0	0	0	0	0	0	0	0	0	0	0	1	G7IUF8	Putative uncharacterized protein	MTR_2g098420	Medicago truncatula (Barrel medic) (Medicago tribuloides)
Ca_02667	0	0	0	0	0	0	0	0	0	0	0	0	0	1	0	0	0	0	0	0	0	0	0	0	0	0	0	0	0	0	0	0	0	0	0	1	Q9LXV0	UDP-glycosyltransferase 92A1 (EC 2.4.1.-)	UGT92A1 At5g12890 T24H18.60	Arabidopsis thaliana (Mouse-ear cress)	Binding site (1); Chain (1); Region (3); Sequence conflict (1)			transferase activity, transferring hexosyl groups	transferase activity, transferring hexosyl groups		GO:0016758
Ca_02668	0	0	0	0	0	0	0	0	0	0	0	0	0	1	0	0	0	0	0	0	0	0	0	0	0	0	0	0	0	0	0	0	0	0	0	1	O48790	Cyclin-B1-4 (G2/mitotic-specific cyclin-B1-4) (CycB1;4)	CYCB1-4 At2g26760 F18A8.13	Arabidopsis thaliana (Mouse-ear cress)	Chain (1)			cell cycle; cell division; regulation of cyclin-dependent protein serine/threonine kinase activity	protein binding	nucleus	GO:0007049; GO:0051301; GO:0005634; GO:0005515; GO:0000079
Ca_02669	0	0	0	0	0	0	0	0	0	0	0	0	0	1	0	0	0	0	0	0	0	0	0	0	0	0	0	0	0	0	0	0	0	0	0	1	O23116	ETHYLENE INSENSITIVE 3-like 3 protein	EIL3 At1g73730 F25P22.15	Arabidopsis thaliana (Mouse-ear cress)	Beta strand (2); Chain (1); Coiled coil (1); DNA binding (1); Helix (8); Turn (4)		SUBCELLULAR LOCATION: Nucleus (By similarity).	cellular response to iron ion; ethylene-activated signaling pathway; regulation of sulfur metabolic process; regulation of transcription, DNA-templated; sequence-specific DNA binding transcription factor activity; transcription, DNA-templated	DNA binding; sequence-specific DNA binding transcription factor activity	nucleus	GO:0003677; GO:0071281; GO:0009873; GO:0005634; GO:0042762; GO:0006355; GO:0003700; GO:0006351
Ca_02670	0	0	0	0	0	0	0	0	0	0	0	0	0	1	0	0	0	0	0	0	0	0	0	0	0	0	0	0	0	0	0	0	0	0	0	1	B2HIM0	Long-chain-fatty-acid--AMP ligase FadD28 (FAAL) (EC 6.2.1.-) (Acyl-AMP synthetase)	fadD28 MMAR_1765	Mycobacterium marinum (strain ATCC BAA-535 / M)	Chain (1)	PATHWAY: Lipid metabolism; fatty acid biosynthesis.		fatty acid biosynthetic process; ligase activity	ATP binding; ligase activity		GO:0005524; GO:0006633; GO:0016874
Ca_02705	0	0	0	0	0	0	0	0	0	0	0	0	0	1	0	0	0	0	0	0	0	0	0	0	0	0	0	0	0	0	0	0	0	0	0	1	Q9NU19	TBC1 domain family member 22B	TBC1D22B C6orf197	Homo sapiens (Human)	Beta strand (1); Chain (1); Domain (1); Erroneous initiation (1); Helix (21); Sequence conflict (1); Turn (1)			Rab GTPase activator activity	Rab GTPase activator activity		GO:0005097
Ca_02706	0	0	0	0	0	0	0	0	0	0	0	0	0	1	0	0	0	0	0	0	0	0	0	0	0	0	0	0	0	0	0	0	0	0	0	1	Q9STF9	Pentatricopeptide repeat-containing protein At3g46870	At3g46870 T6H20.100	Arabidopsis thaliana (Mouse-ear cress)	Beta strand (1); Chain (1); Helix (11); Repeat (2); Turn (2)				zinc ion binding	chloroplast	GO:0009507; GO:0008270
Ca_02709	0	0	0	0	0	0	0	0	0	0	0	0	0	1	0	0	0	0	0	0	0	0	0	0	0	0	0	0	0	0	0	0	0	0	0	1	P27054	Endochitinase PR4 (EC 3.2.1.14)	CHI4	Phaseolus vulgaris (Kidney bean) (French bean)	Chain (1); Disulfide bond (7); Domain (1); Signal peptide (1)			cell wall macromolecule catabolic process; chitinase activity; chitin catabolic process; defense response; polysaccharide catabolic process	chitinase activity; chitin binding		GO:0016998; GO:0008061; GO:0006032; GO:0004568; GO:0006952; GO:0000272
Ca_02710	0	0	0	0	0	0	0	0	0	0	0	0	0	1	0	0	0	0	0	0	0	0	0	0	0	0	0	0	0	0	0	0	0	0	0	1	Q7Y211	Pentatricopeptide repeat-containing protein At3g57430, chloroplastic	PCMP-H81 At3g57430 T8H10.30	Arabidopsis thaliana (Mouse-ear cress)	Chain (1); Erroneous initiation (1); Region (3); Repeat (18); Sequence conflict (1); Transit peptide (1)		SUBCELLULAR LOCATION: Plastid, chloroplast (Potential).	chloroplast RNA processing		chloroplast	GO:0009507; GO:0031425
Ca_02711	0	0	0	0	0	0	0	0	0	0	0	0	0	1	0	0	0	0	0	0	0	0	0	0	0	0	0	0	0	0	0	0	0	0	0	1	Q9USW1	Uncharacterized protein C21B10.03c	SPBC21B10.03c	Schizosaccharomyces pombe (strain 972 / ATCC 24843) (Fission yeast)	Chain (1); Compositional bias (1)		SUBCELLULAR LOCATION: Cytoplasm. Note=Localizes at the barrier septum.	mRNA polyadenylation; regulation of cytoplasmic translation		cell division site; cytoplasm; cytosol; mitochondrion; nucleus	GO:0032153; GO:0005737; GO:0005829; GO:0006378; GO:0005739; GO:0005634; GO:2000765
Ca_02712	0	0	0	0	0	0	0	0	0	0	0	0	0	1	0	0	0	0	0	0	0	0	0	0	0	0	0	0	0	0	0	0	0	0	0	1	A8MQA3	Pentatricopeptide repeat-containing protein At4g21065	PCMP-H28 At4g21065 T13K14.230	Arabidopsis thaliana (Mouse-ear cress)	Alternative sequence (1); Chain (1); Compositional bias (1); Erroneous gene model prediction (2); Region (3); Repeat (9); Sequence caution (2)
Ca_02713	0	0	0	0	0	0	0	0	0	0	0	0	0	1	0	0	0	0	0	0	0	0	0	0	0	0	0	0	0	0	0	0	0	0	0	1	Q93ZH2	Nuclear transcription factor Y subunit A-3 (AtNF-YA-3) (Transcriptional activator HAP2C)	NFYA3 HAP2C At1g72830 F28P22.32 F3N23.3	Arabidopsis thaliana (Mouse-ear cress)	Chain (1); DNA binding (1); Frameshift (1); Motif (1); Sequence conflict (2)		SUBCELLULAR LOCATION: Nucleus (Probable).	sequence-specific DNA binding transcription factor activity; transcription, DNA-templated	DNA binding; sequence-specific DNA binding transcription factor activity	CCAAT-binding factor complex	GO:0016602; GO:0003677; GO:0003700; GO:0006351
Ca_02714	0	0	0	0	0	0	0	0	0	0	0	0	0	1	0	0	0	0	0	0	0	0	0	0	0	0	0	0	0	0	0	0	0	0	0	1	Q5XEM9	PHD finger protein ALFIN-LIKE 5 (Protein AL5) [Cleaved into: PHD finger protein ALFIN-LIKE 5, N-terminally processed]	AL5 At5g20510 F7C8.100	Arabidopsis thaliana (Mouse-ear cress)	Binding site (4); Chain (2); Compositional bias (1); Initiator methionine (1); Modified residue (1); Zinc finger (1)		SUBCELLULAR LOCATION: Nucleus.	chromatin modification; regulation of transcription, DNA-templated; transcription, DNA-templated	zinc ion binding	nucleus	GO:0016568; GO:0005634; GO:0006355; GO:0006351; GO:0008270
Ca_02715	0	0	0	0	0	0	0	0	0	0	0	0	0	1	0	0	0	0	0	0	0	0	0	0	0	0	0	0	0	0	0	0	0	0	0	1	Q9MT28	Threonine synthase, chloroplastic (TS) (EC 4.2.3.1)		Solanum tuberosum (Potato)	Binding site (1); Chain (1); Modified residue (1); Region (1); Transit peptide (1)	PATHWAY: Amino-acid biosynthesis; L-threonine biosynthesis; L-threonine from L-aspartate: step 5/5.	SUBCELLULAR LOCATION: Plastid, chloroplast (By similarity).	threonine biosynthetic process; threonine synthase activity	pyridoxal phosphate binding; threonine synthase activity	chloroplast	GO:0009507; GO:0030170; GO:0009088; GO:0004795
Ca_02716	0	0	0	0	0	0	0	0	0	0	0	0	0	1	0	0	0	0	0	0	0	0	0	0	0	0	0	0	0	0	0	0	0	0	0	1	Q9SW11	U-box domain-containing protein 35 (Plant U-box protein 35) [Includes: E3 ubiquitin ligase (EC 6.3.2.-); Serine/threonine-protein kinase (EC 2.7.11.-)]	PUB35 At4g25160 F13M23.300 F24A6.13	Arabidopsis thaliana (Mouse-ear cress)	Active site (1); Binding site (1); Chain (1); Coiled coil (1); Compositional bias (1); Domain (2); Erroneous gene model prediction (2); Frameshift (1); Nucleotide binding (1)	PATHWAY: Protein modification; protein ubiquitination.		ligase activity; protein serine/threonine kinase activity; response to stress; ubiquitin-protein transferase activity	ATP binding; ligase activity; protein binding; protein serine/threonine kinase activity; ubiquitin-protein transferase activity	ubiquitin ligase complex	GO:0005524; GO:0016874; GO:0005515; GO:0004674; GO:0006950; GO:0000151; GO:0004842
Ca_02720	0	0	0	0	0	0	0	0	0	0	0	0	0	1	0	0	0	0	0	0	0	0	0	0	0	0	0	0	0	0	0	0	0	0	0	1	P14856	Seed linoleate 9S-lipoxygenase-2 (EC 1.13.11.58) (Lipoxygenase-2)	LOX1.2	Pisum sativum (Garden pea)	Chain (1); Domain (2); Metal binding (5); Sequence conflict (3)	PATHWAY: Lipid metabolism; oxylipin biosynthesis.	SUBCELLULAR LOCATION: Cytoplasm.	linoleate 13S-lipoxygenase activity; oxylipin biosynthetic process	iron ion binding; linoleate 13S-lipoxygenase activity	cytoplasm	GO:0005737; GO:0005506; GO:0016165; GO:0031408
Ca_02721	0	0	0	0	0	0	0	0	0	0	0	0	0	1	0	0	0	0	0	0	0	0	0	0	0	0	0	0	0	0	0	0	0	0	0	1	P09918	Seed linoleate 9S-lipoxygenase-3 (EC 1.13.11.58) (Lipoxygenase-3)	LOX1.3	Pisum sativum (Garden pea)	Chain (1); Domain (2); Metal binding (5)	PATHWAY: Lipid metabolism; oxylipin biosynthesis.	SUBCELLULAR LOCATION: Cytoplasm.	linoleate 13S-lipoxygenase activity; oxylipin biosynthetic process	iron ion binding; linoleate 13S-lipoxygenase activity	cytoplasm	GO:0005737; GO:0005506; GO:0016165; GO:0031408
Ca_02722	0	0	0	0	0	0	0	0	0	0	0	0	0	1	0	0	0	0	0	0	0	0	0	0	0	0	0	0	0	0	0	0	0	0	0	1	F4I7L1	Telomere repeat-binding factor 4 (MYB transcription factor)	At1g17520 F1L3.23	Arabidopsis thaliana (Mouse-ear cress)	Chain (1); Coiled coil (1); Compositional bias (1); DNA binding (1); Domain (2); Erroneous gene model prediction (1); Sequence conflict (2)		SUBCELLULAR LOCATION: Nucleus (By similarity). Chromosome (By similarity).	nucleosome assembly; response to auxin; response to cadmium ion; response to ethylene; response to jasmonic acid; response to salicylic acid; response to salt stress; sequence-specific DNA binding transcription factor activity; transcription, DNA-templated	chromatin binding; DNA binding; sequence-specific DNA binding transcription factor activity	nucleosome; nucleus	GO:0003677; GO:0003682; GO:0000786; GO:0006334; GO:0005634; GO:0009733; GO:0046686; GO:0009723; GO:0009753; GO:0009751; GO:0009651; GO:0003700; GO:0006351
Ca_02724	0	0	0	0	0	0	0	0	0	0	0	0	0	1	0	0	0	0	0	0	0	0	0	0	0	0	0	0	0	0	0	0	0	0	0	1	P41382	Eukaryotic initiation factor 4A-10 (eIF-4A-10) (EC 3.6.4.13) (ATP-dependent RNA helicase eIF4A-10)		Nicotiana tabacum (Common tobacco)	Chain (1); Domain (2); Motif (2); Nucleotide binding (1)			ATP-dependent helicase activity; translation initiation factor activity	ATP binding; ATP-dependent helicase activity; translation initiation factor activity		GO:0005524; GO:0008026; GO:0003743
Ca_02726	0	0	0	0	0	0	0	0	0	0	0	0	0	1	0	0	0	0	0	0	0	0	0	0	0	0	0	0	0	0	0	0	0	0	0	1	P42158	Casein kinase I isoform delta-like (CKI-delta) (EC 2.7.11.1)	At4g26100 F20B18.210	Arabidopsis thaliana (Mouse-ear cress)	Active site (1); Binding site (1); Chain (1); Domain (1); Frameshift (1); Nucleotide binding (1); Sequence conflict (9)		SUBCELLULAR LOCATION: Cytoplasm (By similarity).	protein serine/threonine kinase activity	ATP binding; protein serine/threonine kinase activity	cytoplasm; plasmodesma	GO:0005524; GO:0005737; GO:0009506; GO:0004674
Ca_02727	0	0	0	0	0	0	0	0	0	0	0	0	0	1	0	0	0	0	0	0	0	0	0	0	0	0	0	0	0	0	0	0	0	0	0	1	Q9LNQ4	Putative phospholipid-transporting ATPase 4 (AtALA4) (EC 3.6.3.1) (Aminophospholipid flippase 4)	ALA4 At1g17500 F1L3.21	Arabidopsis thaliana (Mouse-ear cress)	Active site (1); Chain (1); Erroneous gene model prediction (1); Metal binding (2); Topological domain (11); Transmembrane (10)		SUBCELLULAR LOCATION: Membrane; Multi-pass membrane protein.	cation-transporting ATPase activity; phospholipid-translocating ATPase activity	ATP binding; cation-transporting ATPase activity; magnesium ion binding; phospholipid-translocating ATPase activity	integral component of membrane; plasma membrane	GO:0005524; GO:0019829; GO:0016021; GO:0000287; GO:0004012; GO:0005886
Ca_02728	0	0	0	0	0	0	0	0	0	0	0	0	0	1	0	0	0	0	0	0	0	0	0	0	0	0	0	0	0	0	0	0	0	0	0	1	Q9FN02	Serine/threonine-protein phosphatase 7 (EC 3.1.3.16)	PP7 At5g63870 MGI19.7	Arabidopsis thaliana (Mouse-ear cress)	Active site (1); Alternative sequence (2); Chain (1); Disulfide bond (1); Metal binding (7); Mutagenesis (3); Sequence conflict (1)		SUBCELLULAR LOCATION: Nucleus, nucleoplasm.	blue light signaling pathway; dephosphorylation; protein serine/threonine phosphatase activity; response to heat	metal ion binding; protein serine/threonine phosphatase activity	nucleoplasm; nucleus	GO:0009785; GO:0016311; GO:0046872; GO:0005654; GO:0005634; GO:0004722; GO:0009408		INDUCTION: By heat shock.
Ca_02729	0	0	0	0	0	0	0	0	0	0	0	0	0	1	0	0	0	0	0	0	0	0	0	0	0	0	0	0	0	0	0	0	0	0	0	1	A1VY14	5'-nucleotidase SurE (EC 3.1.3.5) (Nucleoside 5'-monophosphate phosphohydrolase)	surE CJJ81176_0317	Campylobacter jejuni subsp. jejuni serotype O:23/36 (strain 81-176)	Chain (1); Metal binding (4)		SUBCELLULAR LOCATION: Cytoplasm (Potential).	5'-nucleotidase activity	5'-nucleotidase activity; metal ion binding; nucleotide binding	cytoplasm	GO:0008253; GO:0005737; GO:0046872; GO:0000166
Ca_02730	0	0	0	0	0	0	0	0	0	0	0	0	0	1	0	0	0	0	0	0	0	0	0	0	0	0	0	0	0	0	0	0	0	0	0	1	Q8LPH6	Transcription factor MYB86 (Myb homolog 4) (AtMyb4) (Myb-related protein 86) (AtMYB86)	MYB86 MYB4 At5g26660 F21E10.4	Arabidopsis thaliana (Mouse-ear cress)	Chain (1); DNA binding (2); Domain (2); Erroneous gene model prediction (1); Sequence conflict (3)		SUBCELLULAR LOCATION: Nucleus (Probable).	regulation of transcription, DNA-templated; transcription, DNA-templated	chromatin binding; DNA binding	nucleus	GO:0003677; GO:0003682; GO:0005634; GO:0006355; GO:0006351
Ca_02731	0	0	0	0	0	0	0	0	0	0	0	0	0	1	0	0	0	0	0	0	0	0	0	0	0	0	0	0	0	0	0	0	0	0	0	1	Q9SF32	Protein IQ-DOMAIN 1	IQD1 At3g09710 F11F8.30	Arabidopsis thaliana (Mouse-ear cress)	Chain (1); Compositional bias (1); Domain (1)		SUBCELLULAR LOCATION: Nucleus.			nucleus	GO:0005634		INDUCTION: By mechanical stimuli and aphid infestation, but not by jasmonate, salicylic acid, 1-aminocyclopropane-1-carboxylate (ACC) ou auxin (IAA).
Ca_02732	0	0	0	0	0	0	0	0	0	0	0	0	0	1	0	0	0	0	0	0	0	0	0	0	0	0	0	0	0	0	0	0	0	0	0	1	Q2HVD1	IQ calmodulin-binding region	MTR_2g099790 MtrDRAFT_AC148918g20v2	Medicago truncatula (Barrel medic) (Medicago tribuloides)				polar nucleus fusion; regulation of stomatal movement; response to chitin		cytoplasm; nucleus	GO:0005737; GO:0005634; GO:0010197; GO:0010119; GO:0010200
Ca_02734	0	0	0	0	0	0	0	0	0	0	0	0	0	1	0	0	0	0	0	0	0	0	0	0	0	0	0	0	0	0	0	0	0	0	0	1	G7IS52	Putative uncharacterized protein	MTR_2g099820	Medicago truncatula (Barrel medic) (Medicago tribuloides)
Ca_02735	0	0	0	0	0	0	0	0	0	0	0	0	0	1	0	0	0	0	0	0	0	0	0	0	0	0	0	0	0	0	0	0	0	0	0	1	F4I907	Glyoxylate/succinic semialdehyde reductase 2, chloroplastic (AtGLYR2) (AtGR2) (SSA reductase 2) (EC 1.1.1.79) (EC 1.1.1.n11)	GLYR2 GR2 At1g17650 F11A6.12	Arabidopsis thaliana (Mouse-ear cress)	Active site (1); Binding site (1); Chain (1); Nucleotide binding (1); Transit peptide (1)		SUBCELLULAR LOCATION: Plastid, chloroplast stroma (Probable).	glyoxylate reductase (NADP) activity; pentose-phosphate shunt; phosphogluconate dehydrogenase (decarboxylating) activity; response to stress	glyoxylate reductase (NADP) activity; NAD binding; phosphogluconate dehydrogenase (decarboxylating) activity	chloroplast; chloroplast stroma	GO:0051287; GO:0009507; GO:0009570; GO:0030267; GO:0006098; GO:0004616; GO:0006950		INDUCTION: By cold and heat stresses. Down-regulated by ozone.
Ca_02736	0	0	0	0	0	0	0	0	0	0	0	0	0	1	0	0	0	0	0	0	0	0	0	0	0	0	0	0	0	0	0	0	0	0	0	1	B8AW64	Nucleosome assembly protein 1;2 (OsNAP1;2) (Nucleosome assembly protein 1-like 2) (OsNAP1_L2)	NAP1;2 NAP1_L2 OsI_20803	Oryza sativa subsp. indica (Rice)	Chain (1); Coiled coil (1); Compositional bias (1); Lipidation (1); Motif (2); Propeptide (1)		SUBCELLULAR LOCATION: Nucleus (By similarity). Cytoplasm.	cell differentiation; cell proliferation; DNA mediated transformation; DNA repair; nucleosome assembly; response to cadmium ion; somatic cell DNA recombination	chromatin binding	cytosol; nucleus; plasma membrane	GO:0009294; GO:0006281; GO:0030154; GO:0008283; GO:0003682; GO:0005829; GO:0006334; GO:0005634; GO:0005886; GO:0046686; GO:0016444
Ca_02737	0	0	0	0	0	0	0	0	0	0	0	0	0	1	0	0	0	0	0	0	0	0	0	0	0	0	0	0	0	0	0	0	0	0	0	1	Q43089	Beta-fructofuranosidase, cell wall isozyme (EC 3.2.1.26) (Acid invertase) (Sucrose hydrolase)	BFRUCT1	Pisum sativum (Garden pea)	Active site (2); Binding site (4); Chain (1); Disulfide bond (1); Glycosylation (3); Region (3); Signal peptide (1)			carbohydrate metabolic process; sucrose alpha-glucosidase activity	sucrose alpha-glucosidase activity		GO:0005975; GO:0004575
Ca_02738	0	0	0	0	0	0	0	0	0	0	0	0	0	1	0	0	0	0	0	0	0	0	0	0	0	0	0	0	0	0	0	0	0	0	0	1	Q9FGQ3	F-box/FBD/LRR-repeat protein At5g53840	At5g53840 K6O8.1	Arabidopsis thaliana (Mouse-ear cress)	Chain (1); Domain (2); Repeat (11)
Ca_02739	0	0	0	0	0	0	0	0	0	0	0	0	0	1	0	0	0	0	0	0	0	0	0	0	0	0	0	0	0	0	0	0	0	0	0	1	Q700D2	Zinc finger protein JACKDAW (ID1-like zinc finger protein 3)	JKD IDZ3 At5g03150 F15A17.180	Arabidopsis thaliana (Mouse-ear cress)	Chain (1); Compositional bias (2); Erroneous gene model prediction (2); Sequence conflict (1); Zinc finger (2)		SUBCELLULAR LOCATION: Nucleus.	regulation of cell division; regulation of epidermal cell differentiation; regulation of meristem growth; regulation of transcription, DNA-templated; root development; sequence-specific DNA binding transcription factor activity; transcription, DNA-templated	DNA binding; metal ion binding; protein binding; protein homodimerization activity; sequence-specific DNA binding transcription factor activity	nucleus	GO:0003677; GO:0046872; GO:0005634; GO:0005515; GO:0042803; GO:0051302; GO:0045604; GO:0010075; GO:0006355; GO:0048364; GO:0003700; GO:0006351	DEVELOPMENTAL STAGE: Start to accumulate during the 16- to 32-cell stage of embryogenesis.
Ca_02740	0	0	0	0	0	0	0	0	0	0	0	0	0	1	0	0	0	0	0	0	0	0	0	0	0	0	0	0	0	0	0	0	0	0	0	1	Q93Z24	Beta-galactosidase 17 (Lactase 17) (EC 3.2.1.23)	BGAL17 At1g72990 F3N23.19	Arabidopsis thaliana (Mouse-ear cress)	Active site (2); Alternative sequence (1); Chain (1); Erroneous gene model prediction (1); Glycosylation (5); Signal peptide (1)		SUBCELLULAR LOCATION: Secreted, extracellular space, apoplast (Potential).	beta-galactosidase activity; carbohydrate metabolic process	beta-galactosidase activity	apoplast	GO:0048046; GO:0004565; GO:0005975
Ca_02742	0	0	0	0	0	0	0	0	0	0	0	0	0	1	0	0	0	0	0	0	0	0	0	0	0	0	0	0	0	0	0	0	0	0	0	1	O23304	Serine/threonine-protein kinase BLUS1 (EC 2.7.11.1) (Protein BLUE LIGHT SIGNALING 1)	BLUS1 At4g14480 dl3280c	Arabidopsis thaliana (Mouse-ear cress)	Active site (1); Binding site (1); Chain (1); Coiled coil (1); Compositional bias (1); Domain (1); Modified residue (1); Mutagenesis (4); Nucleotide binding (1)		SUBCELLULAR LOCATION: Cytoplasm, cytosol.	protein kinase activity	ATP binding; metal ion binding; protein kinase activity	cytosol	GO:0005524; GO:0005829; GO:0046872; GO:0004672
Ca_02744	0	0	0	0	0	0	0	0	0	0	0	0	0	1	0	0	0	0	0	0	0	0	0	0	0	0	0	0	0	0	0	0	0	0	0	1	Q8RWW0	Receptor-like serine/threonine-protein kinase ALE2 (EC 2.7.11.1) (Protein ABNORMAL LEAF SHAPE 2)	ALE2 At2g20300 F11A3.15	Arabidopsis thaliana (Mouse-ear cress)	Active site (1); Binding site (1); Chain (1); Domain (1); Erroneous gene model prediction (1); Glycosylation (5); Mutagenesis (1); Nucleotide binding (1); Signal peptide (1); Topological domain (2); Transmembrane (1)		SUBCELLULAR LOCATION: Cell membrane; Single-pass type I membrane protein (By similarity).	cell differentiation; cuticle development; kinase activity; organ formation; protein autophosphorylation; protein serine/threonine kinase activity; protoderm histogenesis; shoot system development	ATP binding; kinase activity; protein serine/threonine kinase activity	integral component of membrane; plasma membrane	GO:0005524; GO:0030154; GO:0042335; GO:0016021; GO:0016301; GO:0048645; GO:0005886; GO:0046777; GO:0004674; GO:0010068; GO:0048367
Ca_02745	0	0	0	0	0	0	0	0	0	0	0	0	0	1	0	0	0	0	0	0	0	0	0	0	0	0	0	0	0	0	0	0	0	0	0	1	Q9S746	Protein HOTHEAD (Protein ADHESION OF CALYX EDGES)	HTH ACE At1g72970 F3N23.17	Arabidopsis thaliana (Mouse-ear cress)	Active site (1); Chain (1); Compositional bias (2); Mutagenesis (8); Natural variant (1); Nucleotide binding (1); Signal peptide (1)			alcohol metabolic process; cell-cell signaling; choline dehydrogenase activity; embryo sac development; fatty acid omega-oxidation; mandelonitrile lyase activity	choline dehydrogenase activity; flavin adenine dinucleotide binding; mandelonitrile lyase activity	extracellular region	GO:0006066; GO:0007267; GO:0008812; GO:0009553; GO:0005576; GO:0010430; GO:0050660; GO:0046593
Ca_02746	0	0	0	0	0	0	0	0	0	0	0	0	0	1	0	0	0	0	0	0	0	0	0	0	0	0	0	0	0	0	0	0	0	0	0	1	O22607	WD-40 repeat-containing protein MSI4 (Altered cold-responsive gene 1 protein)	MSI4 ACG1 FVE At2g19520 F3P11.12	Arabidopsis thaliana (Mouse-ear cress)	Chain (1); Compositional bias (1); Erroneous initiation (1); Frameshift (1); Motif (1); Mutagenesis (2); Repeat (6); Sequence conflict (7)		SUBCELLULAR LOCATION: Nucleus.	cell differentiation; chromatin modification; DNA repair; flower development; regulation of transcription, DNA-templated; response to UV-B; transcription, DNA-templated	metal ion binding	Cul4-RING E3 ubiquitin ligase complex; cytoplasm; cytosol; nucleolus; nucleus	GO:0080008; GO:0006281; GO:0030154; GO:0016568; GO:0005737; GO:0005829; GO:0009908; GO:0046872; GO:0005730; GO:0005634; GO:0006355; GO:0010224; GO:0006351
Ca_02747	0	0	0	0	0	0	0	0	0	0	0	0	0	1	0	0	0	0	0	0	0	0	0	0	0	0	0	0	0	0	0	0	0	0	0	1	Q9SCW1	Beta-galactosidase 1 (Lactase 1) (EC 3.2.1.23)	BGAL1 At3g13750 MMM17.1	Arabidopsis thaliana (Mouse-ear cress)	Active site (2); Chain (1); Domain (1); Glycosylation (1); Sequence conflict (1); Signal peptide (1)		SUBCELLULAR LOCATION: Secreted, extracellular space, apoplast (Potential).	beta-galactosidase activity; carbohydrate metabolic process	beta-galactosidase activity; carbohydrate binding	apoplast; cell wall; plant-type cell wall; plasmodesma	GO:0048046; GO:0004565; GO:0030246; GO:0005975; GO:0005618; GO:0009505; GO:0009506
Ca_02748	0	0	0	0	0	0	0	0	0	0	0	0	0	1	0	0	0	0	0	0	0	0	0	0	0	0	0	0	0	0	0	0	0	0	0	1	P0C8R0	Putative pentatricopeptide repeat-containing protein At5g43820	At5g43820 MQD19.18	Arabidopsis thaliana (Mouse-ear cress)	Chain (1); Erroneous gene model prediction (1); Repeat (11)
Ca_02749	0	0	0	0	0	0	0	0	0	0	0	0	0	1	0	0	0	0	0	0	0	0	0	0	0	0	0	0	0	0	0	0	0	0	0	1	P74327	Mini-ribonuclease 3 (Mini-3) (Mini-RNase 3) (EC 3.1.26.-) (Mini-RNase III) (Mini-III)	mrnC slr0954	Synechocystis sp. (strain PCC 6803 / Kazusa)	Active site (1); Chain (1)		SUBCELLULAR LOCATION: Cytoplasm (By similarity).	ribonuclease III activity; rRNA processing	ribonuclease III activity; rRNA binding	cytoplasm	GO:0005737; GO:0019843; GO:0006364; GO:0004525
Ca_02750	0	0	0	0	0	0	0	0	0	0	0	0	0	1	0	0	0	0	0	0	0	0	0	0	0	0	0	0	0	0	0	0	0	0	0	1	Q5QMN3	DEAD-box ATP-dependent RNA helicase 20 (EC 3.6.4.13)	Os01g0197200 LOC_Os01g10050 P0419B01.12	Oryza sativa subsp. japonica (Rice)	Chain (1); Domain (2); Erroneous gene model prediction (2); Motif (2); Nucleotide binding (1)		SUBCELLULAR LOCATION: Nucleus (By similarity).	ATP-dependent helicase activity; nuclear-transcribed mRNA catabolic process, nonsense-mediated decay; rRNA processing	ATP binding; ATP-dependent helicase activity; RNA binding	cytosol; nucleus	GO:0005524; GO:0008026; GO:0003723; GO:0005829; GO:0000184; GO:0005634; GO:0006364
Ca_02751	0	0	0	0	0	0	0	0	0	0	0	0	0	1	0	0	0	0	0	0	0	0	0	0	0	0	0	0	0	0	0	0	0	0	0	1	Q9C717	Protein FLX-like 3 (AtFLXL3)	FLXL3 FLL3 At1g55170 F7A10.21 T7N22.12	Arabidopsis thaliana (Mouse-ear cress)	Chain (1); Coiled coil (1); Compositional bias (1); Erroneous gene model prediction (1)			cell differentiation; flower development			GO:0030154; GO:0009908
Ca_02754	0	0	0	0	0	0	0	0	0	0	0	0	0	1	0	0	0	0	0	0	0	0	0	0	0	0	0	0	0	0	0	0	0	0	0	1	Q9C888	Phospholipase D epsilon (AtPLDepsilon) (PLD epsilon) (EC 3.1.4.4) (PLDalpha3)	PLDEPSILON At1g55180 F7A10.25	Arabidopsis thaliana (Mouse-ear cress)	Active site (6); Chain (1); Domain (3)		SUBCELLULAR LOCATION: Cytoplasm (By similarity). Membrane; Peripheral membrane protein (By similarity).	cell division; cell growth; cellular response to nitrogen starvation; cellular response to phosphate starvation; cellular response to potassium ion starvation; N-acylphosphatidylethanolamine-specific phospholipase D activity; phosphatidylcholine metabolic process; phospholipase D activity; phospholipid catabolic process; positive regulation of nitrogen utilization; post-embryonic development; res…	calcium ion binding; N-acylphosphatidylethanolamine-specific phospholipase D activity; phospholipase D activity	cytoplasm; plasma membrane	GO:0070290; GO:0005509; GO:0051301; GO:0016049; GO:0006995; GO:0016036; GO:0051365; GO:0005737; GO:0046470; GO:0004630; GO:0009395; GO:0005886; GO:0045848; GO:0009791; GO:0006970; GO:0048364
Ca_02756	0	0	0	0	0	0	0	0	0	0	0	0	0	1	0	0	0	0	0	0	0	0	0	0	0	0	0	0	0	0	0	0	0	0	0	1	Q6FQA0	RNA exonuclease 4 (EC 3.1.-.-)	REX4 CAGL0I07931g	Candida glabrata (strain ATCC 2001 / CBS 138 / JCM 3761 / NBRC 0622 / NRRL Y-65) (Yeast) (Torulopsis glabrata)	Chain (1); Compositional bias (1); Domain (1)		SUBCELLULAR LOCATION: Nucleus (By similarity).	exonuclease activity; rRNA processing	exonuclease activity; nucleic acid binding	nucleus	GO:0004527; GO:0003676; GO:0005634; GO:0006364
Ca_02757	0	0	0	0	0	0	0	0	0	0	0	0	0	1	0	0	0	0	0	0	0	0	0	0	0	0	0	0	0	0	0	0	0	0	0	1	P0DH62	Inactive protein kinase SELMODRAFT_444075	SELMODRAFT_444075	Selaginella moellendorffii (Spikemoss)	Binding site (1); Chain (1); Compositional bias (1); Domain (1); Erroneous gene model prediction (1); Nucleotide binding (1)			protein kinase activity	ATP binding; protein kinase activity		GO:0005524; GO:0004672
Ca_02758	0	0	0	0	0	0	0	0	0	0	0	0	0	1	0	0	0	0	0	0	0	0	0	0	0	0	0	0	0	0	0	0	0	0	0	1	P10978	Retrovirus-related Pol polyprotein from transposon TNT 1-94 [Includes: Protease (EC 3.4.23.-); Reverse transcriptase (EC 2.7.7.49); Endonuclease]		Nicotiana tabacum (Common tobacco)	Active site (1); Chain (1); Domain (1); Zinc finger (1)			aspartic-type endopeptidase activity; DNA integration; endonuclease activity; RNA-directed DNA polymerase activity	aspartic-type endopeptidase activity; endonuclease activity; nucleic acid binding; RNA-directed DNA polymerase activity; zinc ion binding		GO:0015074; GO:0003964; GO:0004190; GO:0004519; GO:0003676; GO:0008270
Ca_02760	0	0	0	0	0	0	0	0	0	0	0	0	0	1	0	0	0	0	0	0	0	0	0	0	0	0	0	0	0	0	0	0	0	0	0	1	Q39247	Serine/threonine protein phosphatase 2A 55 kDa regulatory subunit B beta isoform (AtB beta) (PP2A, subunit B, beta isoform)	PP2AB2 At1g17720 F11A6.6	Arabidopsis thaliana (Mouse-ear cress)	Alternative sequence (1); Chain (1); Modified residue (1); Repeat (6)			protein dephosphorylation; protein phosphatase type 2A regulator activity; regulation of catalytic activity; signal transduction	protein phosphatase type 2A regulator activity	cytosol; protein phosphatase type 2A complex	GO:0005829; GO:0006470; GO:0000159; GO:0008601; GO:0050790; GO:0007165
Ca_02761	0	0	0	0	0	0	0	0	0	0	0	0	0	1	0	0	0	0	0	0	0	0	0	0	0	0	0	0	0	0	0	0	0	0	0	1	I1M5D9	Uncharacterized protein		Glycine max (Soybean) (Glycine hispida)				ATP synthesis coupled proton transport; hydrogen ion transmembrane transporter activity	hydrogen ion transmembrane transporter activity	mitochondrial proton-transporting ATP synthase complex, coupling factor F(o)	GO:0015986; GO:0015078; GO:0000276
Ca_02762	0	0	0	0	0	0	0	0	0	0	0	0	0	1	0	0	0	0	0	0	0	0	0	0	0	0	0	0	0	0	0	0	0	0	0	1	Q6FWD4	Probable transporter MCH1	MCH1 CAGL0D01056g	Candida glabrata (strain ATCC 2001 / CBS 138 / JCM 3761 / NBRC 0622 / NRRL Y-65) (Yeast) (Torulopsis glabrata)	Chain (1); Glycosylation (2); Transmembrane (12)		SUBCELLULAR LOCATION: Vacuole membrane; Multi-pass membrane protein (By similarity).	transmembrane transport		integral component of membrane; vacuolar membrane	GO:0016021; GO:0055085; GO:0005774
Ca_02763	0	0	0	0	0	0	0	0	0	0	0	0	0	1	0	0	0	0	0	0	0	0	0	0	0	0	0	0	0	0	0	0	0	0	0	1	Q9M0E2	60S ribosomal protein L28-2	RPL28C At4g29410 F17A13.230	Arabidopsis thaliana (Mouse-ear cress)	Chain (1)			translation	structural constituent of ribosome	cytosolic large ribosomal subunit; plasma membrane; plasmodesma	GO:0022625; GO:0005886; GO:0009506; GO:0003735; GO:0006412
Ca_02766	0	0	0	0	0	0	0	0	0	0	0	0	0	1	0	0	0	0	0	0	0	0	0	0	0	0	0	0	0	0	0	0	0	0	0	1	O65924	Putative leucine-rich repeat receptor-like protein kinase At2g19210 (EC 2.7.11.1)	At2g19210 F27F23.1	Arabidopsis thaliana (Mouse-ear cress)	Active site (1); Binding site (1); Chain (1); Domain (1); Glycosylation (9); Modified residue (1); Nucleotide binding (1); Repeat (2); Signal peptide (1); Topological domain (2); Transmembrane (1)		SUBCELLULAR LOCATION: Cell membrane; Single-pass type I membrane protein (By similarity).	protein serine/threonine kinase activity	ATP binding; protein serine/threonine kinase activity	integral component of membrane; plasma membrane	GO:0005524; GO:0016021; GO:0005886; GO:0004674
Ca_02767	0	0	0	0	0	0	0	0	0	0	0	0	0	1	0	0	0	0	0	0	0	0	0	0	0	0	0	0	0	0	0	0	0	0	0	1	Q8S3D2	Transcription factor bHLH87 (Basic helix-loop-helix protein 87) (AtbHLH87) (bHLH 87) (Transcription factor EN 121) (bHLH transcription factor bHLH087)	BHLH87 EN121 At3g21330 MHC9.1	Arabidopsis thaliana (Mouse-ear cress)	Chain (1); Compositional bias (1); Domain (1); Erroneous gene model prediction (1); Sequence conflict (1)		SUBCELLULAR LOCATION: Nucleus (Potential).	regulation of transcription, DNA-templated; sequence-specific DNA binding transcription factor activity; transcription, DNA-templated	DNA binding; sequence-specific DNA binding transcription factor activity	nucleus	GO:0003677; GO:0005634; GO:0006355; GO:0003700; GO:0006351
Ca_02768	0	0	0	0	0	0	0	0	0	0	0	0	0	1	0	0	0	0	0	0	0	0	0	0	0	0	0	0	0	0	0	0	0	0	0	1	Q8KGF9	Uncharacterized RNA methyltransferase CT0009 (EC 2.1.1.-)	CT0009	Chlorobium tepidum (strain ATCC 49652 / DSM 12025 / TLS)	Active site (1); Binding site (4); Chain (1); Domain (1); Metal binding (4)			RNA methyltransferase activity; RNA processing	4 iron, 4 sulfur cluster binding; metal ion binding; RNA binding; RNA methyltransferase activity		GO:0051539; GO:0003723; GO:0008173; GO:0006396; GO:0046872
Ca_02769	0	0	0	0	0	0	0	0	0	0	0	0	0	1	0	0	0	0	0	0	0	0	0	0	0	0	0	0	0	0	0	0	0	0	0	1	O04373	IAA-amino acid hydrolase ILR1-like 4 (EC 3.5.1.-)	ILL4 IAR3 JR3 At1g51760 F19C24.4	Arabidopsis thaliana (Mouse-ear cress)	Chain (1); Motif (1); Mutagenesis (4); Sequence conflict (3); Signal peptide (1)		SUBCELLULAR LOCATION: Endoplasmic reticulum lumen (Potential).	IAA-Ala conjugate hydrolase activity; response to wounding	IAA-Ala conjugate hydrolase activity	endoplasmic reticulum; endoplasmic reticulum lumen; plasma membrane	GO:0010179; GO:0005783; GO:0005788; GO:0005886; GO:0009611		INDUCTION: By jasmonic acid (JA) and by wounding.
Ca_02770	0	0	0	0	0	0	0	0	0	0	0	0	0	1	0	0	0	0	0	0	0	0	0	0	0	0	0	0	0	0	0	0	0	0	0	1	O04373	IAA-amino acid hydrolase ILR1-like 4 (EC 3.5.1.-)	ILL4 IAR3 JR3 At1g51760 F19C24.4	Arabidopsis thaliana (Mouse-ear cress)	Chain (1); Motif (1); Mutagenesis (4); Sequence conflict (3); Signal peptide (1)		SUBCELLULAR LOCATION: Endoplasmic reticulum lumen (Potential).	IAA-Ala conjugate hydrolase activity; response to wounding	IAA-Ala conjugate hydrolase activity	endoplasmic reticulum; endoplasmic reticulum lumen; plasma membrane	GO:0010179; GO:0005783; GO:0005788; GO:0005886; GO:0009611		INDUCTION: By jasmonic acid (JA) and by wounding.
Ca_02771	0	0	0	0	0	0	0	0	0	0	0	0	0	1	0	0	0	0	0	0	0	0	0	0	0	0	0	0	0	0	0	0	0	0	0	1	Q6NKX3	F-box/FBD/LRR-repeat protein At2g04230	At2g04230 T23O15.15	Arabidopsis thaliana (Mouse-ear cress)	Chain (1); Domain (2); Erroneous gene model prediction (1); Repeat (7)
Ca_02772	0	0	0	0	0	0	0	0	0	0	0	0	0	1	0	0	0	0	0	0	0	0	0	0	0	0	0	0	0	0	0	0	0	0	0	1	Q9LU14	GDSL esterase/lipase APG (EC 3.1.1.-) (Extracellular lipase APG)	APG At3g16370 MYA6.18 T2O4.2	Arabidopsis thaliana (Mouse-ear cress)	Active site (3); Chain (1); Erroneous initiation (1); Glycosylation (2); Signal peptide (1)		SUBCELLULAR LOCATION: Secreted (Potential).	hydrolase activity, acting on ester bonds; lipid catabolic process	hydrolase activity, acting on ester bonds	apoplast	GO:0048046; GO:0016788; GO:0016042
Ca_02773	0	0	0	0	0	0	0	0	0	0	0	0	0	1	0	0	0	0	0	0	0	0	0	0	0	0	0	0	0	0	0	0	0	0	0	1	Q9LU14	GDSL esterase/lipase APG (EC 3.1.1.-) (Extracellular lipase APG)	APG At3g16370 MYA6.18 T2O4.2	Arabidopsis thaliana (Mouse-ear cress)	Active site (3); Chain (1); Erroneous initiation (1); Glycosylation (2); Signal peptide (1)		SUBCELLULAR LOCATION: Secreted (Potential).	hydrolase activity, acting on ester bonds; lipid catabolic process	hydrolase activity, acting on ester bonds	apoplast	GO:0048046; GO:0016788; GO:0016042
Ca_02774	0	0	0	0	0	0	0	0	0	0	0	0	0	1	0	0	0	0	0	0	0	0	0	0	0	0	0	0	0	0	0	0	0	0	0	1	Q9LI74	Protein CHUP1, chloroplastic (Protein CHLOROPLAST UNUSUAL POSITIONING 1)	CHUP1 At3g25690 T5M7.14	Arabidopsis thaliana (Mouse-ear cress)	Chain (1); Coiled coil (1); Compositional bias (5); Modified residue (1); Mutagenesis (3); Region (3)		SUBCELLULAR LOCATION: Plastid, chloroplast outer membrane; Peripheral membrane protein; Cytoplasmic side.	chloroplast relocation		chloroplast; chloroplast outer membrane	GO:0009507; GO:0009707; GO:0009902
Ca_02775	0	0	0	0	0	0	0	0	0	0	0	0	0	1	0	0	0	0	0	0	0	0	0	0	0	0	0	0	0	0	0	0	0	0	0	1	Q9KGG1	DNA repair protein RadA homolog (DNA repair protein Sms homolog)	radA sms BH0104	Bacillus halodurans (strain ATCC BAA-125 / DSM 18197 / FERM 7344 / JCM 9153 / C-125)	Chain (1); Nucleotide binding (1); Zinc finger (1)			DNA-dependent ATPase activity; DNA repair	ATP binding; damaged DNA binding; DNA-dependent ATPase activity; metal ion binding		GO:0005524; GO:0006281; GO:0008094; GO:0003684; GO:0046872
Ca_02776	0	0	0	0	0	0	0	0	0	0	0	0	0	1	0	0	0	0	0	0	0	0	0	0	0	0	0	0	0	0	0	0	0	0	0	1	Q94AA4	ATP-dependent 6-phosphofructokinase 3 (ATP-PFK 3) (Phosphofructokinase 3) (EC 2.7.1.11) (Phosphohexokinase 3)	PFK3 At4g26270 T25K17.80	Arabidopsis thaliana (Mouse-ear cress)	Active site (1); Binding site (2); Chain (1); Erroneous gene model prediction (2); Metal binding (1); Nucleotide binding (2); Region (3); Site (1)	PATHWAY: Carbohydrate degradation; glycolysis; D-glyceraldehyde 3-phosphate and glycerone phosphate from D-glucose: step 3/4.	SUBCELLULAR LOCATION: Cytoplasm.	6-phosphofructokinase activity; carbohydrate phosphorylation; fructose 6-phosphate metabolic process; glycolytic process; root epidermal cell differentiation	6-phosphofructokinase activity; ATP binding; metal ion binding	6-phosphofructokinase complex; cytosol	GO:0003872; GO:0005945; GO:0005524; GO:0046835; GO:0005829; GO:0006002; GO:0006096; GO:0046872; GO:0010053
Ca_02777	0	0	0	0	0	0	0	0	0	0	0	0	0	1	0	0	0	0	0	0	0	0	0	0	0	0	0	0	0	0	0	0	0	0	0	1	I1L2V8	Uncharacterized protein		Glycine max (Soybean) (Glycine hispida)
Ca_02780	0	0	0	0	0	0	0	0	0	0	0	0	0	1	0	0	0	0	0	0	0	0	0	0	0	0	0	0	0	0	0	0	0	0	0	1	Q8L4D8	Protein IQ-DOMAIN 31	IQD31 At1g74690 F1M20.37 F25A4.33	Arabidopsis thaliana (Mouse-ear cress)	Chain (1); Compositional bias (1); Domain (3); Erroneous gene model prediction (2); Modified residue (1)					cytosol; plasma membrane	GO:0005829; GO:0005886
Ca_02782	0	0	0	0	0	0	0	0	0	0	0	0	0	1	0	0	0	0	0	0	0	0	0	0	0	0	0	0	0	0	0	0	0	0	0	1	Q8LAL2	Auxin-responsive protein IAA26 (Indoleacetic acid-induced protein 26) (Phytochrome-associated protein 1)	IAA26 PAP1 At3g16500 MDC8.13	Arabidopsis thaliana (Mouse-ear cress)	Chain (1); Domain (1); Motif (1); Sequence conflict (2)		SUBCELLULAR LOCATION: Nucleus (By similarity).	auxin-activated signaling pathway; response to auxin; sequence-specific DNA binding transcription factor activity; transcription, DNA-templated	sequence-specific DNA binding transcription factor activity	nucleus	GO:0009734; GO:0005634; GO:0009733; GO:0003700; GO:0006351		INDUCTION: By auxin (By similarity).
Ca_02783	0	0	0	0	0	0	0	0	0	0	0	0	0	1	0	0	0	0	0	0	0	0	0	0	0	0	0	0	0	0	0	0	0	0	0	1	F4IB81	LysM domain receptor-like kinase 3 (LysM-containing receptor-like kinase 3) (EC 2.7.11.-)	LYK3 At1g51940 T14L22.13	Arabidopsis thaliana (Mouse-ear cress)	Active site (1); Binding site (1); Chain (1); Disulfide bond (3); Domain (1); Erroneous initiation (1); Erroneous termination (1); Frameshift (1); Glycosylation (10); Nucleotide binding (1); Repeat (1); Signal peptide (1); Topological domain (2); Transmembrane (1)		SUBCELLULAR LOCATION: Cell membrane (By similarity); Single-pass membrane protein (By similarity).	protein serine/threonine kinase activity	ATP binding; protein serine/threonine kinase activity	integral component of membrane; plasma membrane	GO:0005524; GO:0016021; GO:0005886; GO:0004674
Ca_02784	0	0	0	0	0	0	0	0	0	0	0	0	0	1	0	0	0	0	0	0	0	0	0	0	0	0	0	0	0	0	0	0	0	0	0	1	Q54J88	MMS19 nucleotide excision repair protein homolog (MMS19-like protein)	mms19 DDB_G0288217	Dictyostelium discoideum (Slime mold)	Chain (1); Compositional bias (4); Repeat (18)		SUBCELLULAR LOCATION: Nucleus (By similarity). Cytoplasm (By similarity).	cellular response to DNA damage stimulus; DNA metabolic process; DNA repair; iron-sulfur cluster assembly; nucleotide-excision repair; transcription from RNA polymerase II promoter		CIA complex; cytoplasm; cytosol; nucleus	GO:0097361; GO:0006259; GO:0006281; GO:0006974; GO:0005737; GO:0005829; GO:0016226; GO:0006289; GO:0005634; GO:0006366
Ca_02785	0	0	0	0	0	0	0	0	0	0	0	0	0	1	0	0	0	0	0	0	0	0	0	0	0	0	0	0	0	0	0	0	0	0	0	1	Q9LU15	Histidine-containing phosphotransfer protein 4	AHP4 At3g16360 MYA6.16 T2O4.15	Arabidopsis thaliana (Mouse-ear cress)	Chain (1); Domain (1); Erroneous gene model prediction (2); Modified residue (1)		SUBCELLULAR LOCATION: Cytoplasm, cytosol (By similarity). Nucleus (By similarity).	cytokinin-activated signaling pathway; phosphorelay signal transduction system; signal transducer activity	signal transducer activity	cytoplasm; cytosol; nucleus	GO:0009736; GO:0005737; GO:0005829; GO:0005634; GO:0000160; GO:0004871
Ca_02786	0	0	0	0	0	0	0	0	0	0	0	0	0	1	0	0	0	0	0	0	0	0	0	0	0	0	0	0	0	0	0	0	0	0	0	1	Q8S9H7	Transcription factor DIVARICATA	DIVARICATA	Antirrhinum majus (Garden snapdragon)	Chain (1); DNA binding (1); Domain (2)		SUBCELLULAR LOCATION: Nucleus (By similarity).	determination of dorsal/ventral asymmetry; flower development; regulation of transcription, DNA-templated; transcription, DNA-templated	chromatin binding; DNA binding	nucleus	GO:0003677; GO:0003682; GO:0048262; GO:0009908; GO:0005634; GO:0006355; GO:0006351	DEVELOPMENTAL STAGE: Detected in the apical inflorescence meristem, in bract primordia arising in its periphery and in floral meristems produced in the axils of bracts (stages 0-3). From stage 3 to stage 8, detected in all floral organs irrespective of their dorsoventral positions. From stage 9, barely detectable in bracts, sepals, and stamens. In the corolla, however, expression was maintained a…
Ca_02787	0	0	0	0	0	0	0	0	0	0	0	0	0	1	0	0	0	0	0	0	0	0	0	0	0	0	0	0	0	0	0	0	0	0	0	1	P36444	NADP-dependent malic enzyme, chloroplastic (NADP-ME) (EC 1.1.1.40)	MODA	Flaveria pringlei	Active site (2); Binding site (3); Chain (1); Metal binding (3); Nucleotide binding (1); Site (1); Transit peptide (1)	PATHWAY: Photosynthesis; C3 acid pathway.	SUBCELLULAR LOCATION: Plastid, chloroplast.	malate dehydrogenase (decarboxylating) (NAD+) activity; malate dehydrogenase (decarboxylating) (NADP+) activity; malate metabolic process; oxaloacetate decarboxylase activity	malate dehydrogenase (decarboxylating) (NAD+) activity; malate dehydrogenase (decarboxylating) (NADP+) activity; metal ion binding; NAD binding; oxaloacetate decarboxylase activity	chloroplast	GO:0051287; GO:0009507; GO:0004471; GO:0004473; GO:0006108; GO:0046872; GO:0008948
Ca_02788	0	0	0	0	0	0	0	0	0	0	0	0	0	1	0	0	0	0	0	0	0	0	0	0	0	0	0	0	0	0	0	0	0	0	0	1	Q9XIE2	ABC transporter G family member 36 (ABC transporter ABCG.36) (AtABCG36) (Pleiotropic drug resistance protein 8) (Protein PENETRATION 3)	ABCG36 PDR8 PEN3 At1g59870 F23H11.19	Arabidopsis thaliana (Mouse-ear cress)	Chain (1); Domain (4); Modified residue (3); Mutagenesis (2); Nucleotide binding (2); Transmembrane (14)		SUBCELLULAR LOCATION: Cell membrane; Multi-pass membrane protein. Note=Incoporated into pathogen-induced papillae and haustorial encasement structures.	ATPase activity; cadmium ion transmembrane transport; cadmium ion transmembrane transporter activity; cadmium ion transport; cellular response to indolebutyric acid stimulus; defense response by callose deposition in cell wall; defense response to bacterium; defense response to fungus, incompatible interaction; drug transmembrane transport; indole glucosinolate catabolic process; negative regulat…	ATPase activity; ATP binding; cadmium ion transmembrane transporter activity	chloroplast; chloroplast envelope; integral component of membrane; membrane; mitochondrion; plasma membrane; vacuolar membrane	GO:0005524; GO:0016887; GO:0070574; GO:0015086; GO:0015691; GO:0071366; GO:0009507; GO:0009941; GO:0052544; GO:0042742; GO:0009817; GO:0006855; GO:0042344; GO:0016021; GO:0016020; GO:0005739; GO:0031348; GO:0005886; GO:0009737; GO:0009627; GO:0005774		INDUCTION: Induced by cycloheximide (CHX), cold/dark treatment, cadmium, lead, sclareol and sclareolide. Repressed by abscisic acid (ABA). Induced by infection of avirulent and virulent bacterial pathogens (P.syringae pv tomato with or without avrRpt2, respectively) and fungal pathogens.
Ca_02790	0	0	0	0	0	0	0	0	0	0	0	0	0	1	0	0	0	0	0	0	0	0	0	0	0	0	0	0	0	0	0	0	0	0	0	1	Q9ZU11	Homeobox-leucine zipper protein ATHB-15 (HD-ZIP protein ATHB-15) (Homeodomain transcription factor ATHB-15) (Protein CORONA) (Protein INCURVATA 4)	ATHB-15 CNA ICU4 At1g52150 F5F19.21 F9I5.18	Arabidopsis thaliana (Mouse-ear cress)	Chain (1); Coiled coil (1); DNA binding (1); Domain (1); Mutagenesis (2); Sequence conflict (4)		SUBCELLULAR LOCATION: Nucleus (Probable).	cell differentiation; sequence-specific DNA binding transcription factor activity; transcription, DNA-templated	lipid binding; sequence-specific DNA binding; sequence-specific DNA binding transcription factor activity	nucleus	GO:0030154; GO:0008289; GO:0005634; GO:0043565; GO:0003700; GO:0006351		INDUCTION: By auxin. Repressed by miR165 and miR166.
Ca_02791	0	0	0	0	0	0	0	0	0	0	0	0	0	1	0	0	0	0	0	0	0	0	0	0	0	0	0	0	0	0	0	0	0	0	0	1	Q6P6X9	Nucleoporin NUP53 (35 kDa nucleoporin) (Nuclear pore complex protein Nup53) (Nucleoporin Nup35)	nup35 nup53 zgc:65979	Danio rerio (Zebrafish) (Brachydanio rerio)	Chain (1); Domain (1); Modified residue (2)		SUBCELLULAR LOCATION: Nucleus, nuclear pore complex (By similarity).	mRNA transport; protein transport; transmembrane transport		nuclear membrane; nuclear pore	GO:0051028; GO:0031965; GO:0005643; GO:0015031; GO:0055085
Ca_02792	0	0	0	0	0	0	0	0	0	0	0	0	0	1	0	0	0	0	0	0	0	0	0	0	0	0	0	0	0	0	0	0	0	0	0	1	Q2JNP0	ATP-dependent zinc metalloprotease FtsH (EC 3.4.24.-)	ftsH CYB_0631	Synechococcus sp. (strain JA-2-3B'a(2-13)) (Cyanobacteria bacterium Yellowstone B-Prime)	Active site (1); Chain (1); Metal binding (3); Nucleotide binding (1); Topological domain (3); Transmembrane (2)		SUBCELLULAR LOCATION: Cellular thylakoid membrane; Multi-pass membrane protein; Stromal side (By similarity).	ATPase activity; metalloendopeptidase activity; protein catabolic process	ATPase activity; ATP binding; metalloendopeptidase activity; zinc ion binding	integral component of membrane; thylakoid membrane	GO:0005524; GO:0016887; GO:0016021; GO:0004222; GO:0030163; GO:0042651; GO:0008270
Ca_02794	0	0	0	0	0	0	0	0	0	0	0	0	0	1	0	0	0	0	0	0	0	0	0	0	0	0	0	0	0	0	0	0	0	0	0	1	Q500U8	Tetraketide alpha-pyrone reductase 1 (EC 1.1.1.-) (Protein DIHYDROFLAVONOL 4-REDUCTASE-LIKE 1)	TKPR1 DRL1 At4g35420 F23E12.20	Arabidopsis thaliana (Mouse-ear cress)	Chain (1); Erroneous gene model prediction (2); Nucleotide binding (1)		SUBCELLULAR LOCATION: Cytoplasm. Nucleus. Note=According to PubMed:21193572, TKPR1 is associated with the endoplasmic reticulum.	oxidoreductase activity; pollen development; pollen exine formation; seed development; sporopollenin biosynthetic process	coenzyme binding; oxidoreductase activity	endoplasmic reticulum; nucleus	GO:0050662; GO:0005783; GO:0005634; GO:0016491; GO:0009555; GO:0010584; GO:0048316; GO:0080110
Ca_02795	0	0	0	0	0	0	0	0	0	0	0	0	0	1	0	0	0	0	0	0	0	0	0	0	0	0	0	0	0	0	0	0	0	0	0	1	Q9D8Z1	Activating signal cointegrator 1 complex subunit 1 (ASC-1 complex subunit p50) (Trip4 complex subunit p50)	Ascc1	Mus musculus (Mouse)	Chain (1); Domain (1)		SUBCELLULAR LOCATION: Cytoplasm (By similarity).	catalytic activity; regulation of transcription, DNA-templated; transcription, DNA-templated	catalytic activity; RNA binding	cytoplasm; transcription factor complex	GO:0003723; GO:0003824; GO:0005737; GO:0006355; GO:0005667; GO:0006351
Ca_02796	0	0	0	0	0	0	0	0	0	0	0	0	0	1	0	0	0	0	0	0	0	0	0	0	0	0	0	0	0	0	0	0	0	0	0	1	Q66GI4	Proteinaceous RNase P 1, chloroplastic/mitochondrial (EC 3.1.26.5) (Pentatricopeptide repeat-containing protein At2g32230)	PRORP1 At2g32230 F22D22.2	Arabidopsis thaliana (Mouse-ear cress)	Beta strand (12); Chain (1); Compositional bias (1); Erroneous gene model prediction (1); Helix (23); Mutagenesis (1); Repeat (4); Sequence conflict (1); Transit peptide (1); Turn (5)		SUBCELLULAR LOCATION: Mitochondrion. Plastid, chloroplast.	ribonuclease P activity; RNA phosphodiester bond hydrolysis; RNA phosphodiester bond hydrolysis, endonucleolytic; tRNA processing	ribonuclease P activity	chloroplast; mitochondrion	GO:0090501; GO:0090502; GO:0009507; GO:0005739; GO:0004526; GO:0008033
Ca_02798	0	0	0	0	0	0	0	0	0	0	0	0	0	1	0	0	0	0	0	0	0	0	0	0	0	0	0	0	0	0	0	0	0	0	0	1	G7IUN0	Electron carrier/ electron transporter/ iron ion binding protein	MTR_2g101380	Medicago truncatula (Barrel medic) (Medicago tribuloides)				photosynthetic electron transport in photosystem I	electron carrier activity; iron-sulfur cluster binding; metal ion binding	chloroplast thylakoid membrane; NAD(P)H dehydrogenase complex (plastoquinone)	GO:0010598; GO:0009535; GO:0009055; GO:0051536; GO:0046872; GO:0009773
Ca_02799	0	0	0	0	0	0	0	0	0	0	0	0	0	1	0	0	0	0	0	0	0	0	0	0	0	0	0	0	0	0	0	0	0	0	0	1	Q9BQ52	Zinc phosphodiesterase ELAC protein 2 (EC 3.1.26.11) (ElaC homolog protein 2) (Heredity prostate cancer protein 2) (Ribonuclease Z 2) (RNase Z 2) (tRNA 3 endonuclease 2) (tRNase Z 2)	ELAC2 HPC2	Homo sapiens (Human)	Alternative sequence (6); Chain (1); Modified residue (2); Natural variant (13); Sequence conflict (4); Transit peptide (1)		SUBCELLULAR LOCATION: Mitochondrion. Nucleus. Note=Mainly mitochondrial.	endonuclease activity; mitochondrial tRNA 3'-trailer cleavage, endonucleolytic	endonuclease activity; metal ion binding; poly(A) RNA binding	mitochondrion; nucleus	GO:0004519; GO:0046872; GO:0072684; GO:0005739; GO:0005634; GO:0044822
Ca_02801	0	0	0	0	0	0	0	0	0	0	0	0	0	1	0	0	0	0	0	0	0	0	0	0	0	0	0	0	0	0	0	0	0	0	0	1	Q6NQ83	Pentatricopeptide repeat-containing protein At3g22470, mitochondrial	At3g22470 F16J14.3	Arabidopsis thaliana (Mouse-ear cress)	Chain (1); Erroneous initiation (1); Repeat (15); Transit peptide (1)		SUBCELLULAR LOCATION: Mitochondrion (Potential).			mitochondrion	GO:0005739
Ca_02802	0	0	0	0	0	0	0	0	0	0	0	0	0	1	0	0	0	0	0	0	0	0	0	0	0	0	0	0	0	0	0	0	0	0	0	1	P14749	Alpha-galactosidase (EC 3.2.1.22) (Alpha-D-galactoside galactohydrolase) (Melibiase)		Cyamopsis tetragonoloba (Guar) (Cluster bean)	Active site (2); Chain (1); Disulfide bond (2); Glycosylation (3); Propeptide (1); Region (1); Signal peptide (1)			carbohydrate metabolic process; raffinose alpha-galactosidase activity	raffinose alpha-galactosidase activity		GO:0005975; GO:0052692
Ca_02803	0	0	0	0	0	0	0	0	0	0	0	0	0	1	0	0	0	0	0	0	0	0	0	0	0	0	0	0	0	0	0	0	0	0	0	1	Q9LTW0	ALA-interacting subunit 1 (AtALIS1) (ALA3 beta-subunit 1)	ALIS1 At3g12740 MBK21.12	Arabidopsis thaliana (Mouse-ear cress)	Chain (1); Compositional bias (1); Glycosylation (3); Initiator methionine (1); Modified residue (1); Transmembrane (2)		SUBCELLULAR LOCATION: Golgi apparatus membrane; Multi-pass membrane protein. Prevacuolar compartment membrane; Multi-pass membrane protein. Endoplasmic reticulum membrane; Multi-pass membrane protein. Note=In a heterologous system, the final intracellular localization after exit from the endoplasmic reticulum is the prevacuolar compartment in the presence of ALA2 and the Golgi in the presence of …	phospholipid transport		endoplasmic reticulum membrane; Golgi apparatus; Golgi membrane; integral component of membrane; late endosome membrane	GO:0005794; GO:0000139; GO:0005789; GO:0016021; GO:0031902; GO:0015914
Ca_02804	0	0	0	0	0	0	0	0	0	0	0	0	0	1	0	0	0	0	0	0	0	0	0	0	0	0	0	0	0	0	0	0	0	0	0	1	P87053	F-box/WD repeat-containing protein pof1 (Skp1-binding protein 1)	pof1 sbp1 SPAC57A10.05c	Schizosaccharomyces pombe (strain 972 / ATCC 24843) (Fission yeast)	Chain (1); Domain (1); Modified residue (2); Mutagenesis (4); Repeat (7)		SUBCELLULAR LOCATION: Nucleus.	cellular response to cadmium ion; protein ubiquitination involved in ubiquitin-dependent protein catabolic process; regulation of mitotic cell cycle	protein binding; protein binding, bridging	nucleus; SCF ubiquitin ligase complex	GO:0019005; GO:0071276; GO:0005634; GO:0005515; GO:0030674; GO:0042787; GO:0007346
Ca_02805	0	0	0	0	0	0	0	0	0	0	0	0	0	1	0	0	0	0	0	0	0	0	0	0	0	0	0	0	0	0	0	0	0	0	0	1	K7M911	Uncharacterized protein		Glycine max (Soybean) (Glycine hispida)						endosome; trans-Golgi network	GO:0005768; GO:0005802
Ca_02806	0	0	0	0	0	0	0	0	0	0	0	0	0	1	0	0	0	0	0	0	0	0	0	0	0	0	0	0	0	0	0	0	0	0	0	1	Q9SHY6	Putative expansin-B2 (At-EXPB2) (AtEXPB2) (Ath-ExpBeta-1.4) (Beta-expansin-2)	EXPB2 At1g65680 F1E22.6 F1E22_12 F5I14.1	Arabidopsis thaliana (Mouse-ear cress)	Chain (1); Disulfide bond (3); Domain (2); Erroneous gene model prediction (2); Glycosylation (1); Signal peptide (1)		SUBCELLULAR LOCATION: Secreted, cell wall. Membrane; Peripheral membrane protein.	plant-type cell wall loosening; sexual reproduction; unidimensional cell growth		cell wall; extracellular region; membrane	GO:0005618; GO:0005576; GO:0016020; GO:0009828; GO:0019953; GO:0009826
Ca_02808	0	0	0	0	0	0	0	0	0	0	0	0	0	1	0	0	0	0	0	0	0	0	0	0	0	0	0	0	0	0	0	0	0	0	0	1	Q8S3D1	Transcription factor bHLH68 (Basic helix-loop-helix protein 68) (AtbHLH68) (bHLH 68) (Transcription factor EN 60) (bHLH transcription factor bHLH068)	BHLH68 EN60 At4g29100 F19B15.130	Arabidopsis thaliana (Mouse-ear cress)	Chain (1); Compositional bias (3); Domain (1)		SUBCELLULAR LOCATION: Nucleus (Potential).	regulation of transcription, DNA-templated; sequence-specific DNA binding transcription factor activity; transcription, DNA-templated	DNA binding; sequence-specific DNA binding transcription factor activity	nucleus	GO:0003677; GO:0005634; GO:0006355; GO:0003700; GO:0006351
Ca_02809	0	0	0	0	0	0	0	0	0	0	0	0	0	1	0	0	0	0	0	0	0	0	0	0	0	0	0	0	0	0	0	0	0	0	0	1	Q9M817	Protein NRT1/ PTR FAMILY 1.2 (AtNPF1.2) (Nitrate transporter 1.11)	NPF1.2 NRT1.11 At1g52190 F9I5.4	Arabidopsis thaliana (Mouse-ear cress)	Chain (1); Compositional bias (1); Erroneous initiation (1); Modified residue (1); Sequence conflict (3); Transmembrane (10)		SUBCELLULAR LOCATION: Cell membrane; Multi-pass membrane protein.	transporter activity	transporter activity	integral component of membrane; plasma membrane	GO:0016021; GO:0005886; GO:0005215
Ca_02810	0	0	0	0	0	0	0	0	0	0	0	0	0	1	0	0	0	0	0	0	0	0	0	0	0	0	0	0	0	0	0	0	0	0	0	1	Q9M815	Protein PLANT CADMIUM RESISTANCE 8 (AtPCR8)	PCR8 At1g52200 F9I5.19	Arabidopsis thaliana (Mouse-ear cress)	Chain (1); Modified residue (1); Sequence conflict (1); Transmembrane (1)		SUBCELLULAR LOCATION: Cell membrane; Single-pass membrane protein.	response to oxidative stress		integral component of membrane; plasma membrane	GO:0016021; GO:0005886; GO:0006979
Ca_02811	0	0	0	0	0	0	0	0	0	0	0	0	0	1	0	0	0	0	0	0	0	0	0	0	0	0	0	0	0	0	0	0	0	0	0	1	Q0WVL7	Golgin candidate 5 (AtGC5)	GC5 At1g79830 F19K16.21	Arabidopsis thaliana (Mouse-ear cress)	Chain (1); Coiled coil (2); Erroneous gene model prediction (1); Erroneous initiation (1); Modified residue (1); Sequence conflict (2)		SUBCELLULAR LOCATION: Golgi apparatus. Cytoplasm. Note=May be located to the trans-Golgi or trans-Golgi network (TGN).			Golgi apparatus	GO:0005794
Ca_02812	0	0	0	0	0	0	0	0	0	0	0	0	0	1	0	0	0	0	0	0	0	0	0	0	0	0	0	0	0	0	0	0	0	0	0	1	P46607	Homeobox-leucine zipper protein GLABRA 2 (HD-ZIP protein ATHB-10) (Homeobox-leucine zipper protein ATHB-10)	GL2 ATHB10 At1g79840 F19K16.20	Arabidopsis thaliana (Mouse-ear cress)	Chain (1); Coiled coil (1); Compositional bias (2); DNA binding (1); Domain (1); Erroneous initiation (2)		SUBCELLULAR LOCATION: Nucleus (Probable).	sequence-specific DNA binding transcription factor activity; transcription, DNA-templated	lipid binding; sequence-specific DNA binding; sequence-specific DNA binding transcription factor activity	nucleus	GO:0008289; GO:0005634; GO:0043565; GO:0003700; GO:0006351		INDUCTION: Down-regulated by GEM.
Ca_02813	0	0	0	0	0	0	0	0	0	0	0	0	0	1	0	0	0	0	0	0	0	0	0	0	0	0	0	0	0	0	0	0	0	0	0	1	Q2HU52	TRNA-binding arm; t-snare	MtrDRAFT_AC149489g2v2	Medicago truncatula (Barrel medic) (Medicago tribuloides)
Ca_02815	0	0	0	0	0	0	0	0	0	0	0	0	0	1	0	0	0	0	0	0	0	0	0	0	0	0	0	0	0	0	0	0	0	0	0	1	Q9SUI6	Photosystem I reaction center subunit VI-2, chloroplastic (PSI-H1)	PSAH2 At1g52230 F9I5.11	Arabidopsis thaliana (Mouse-ear cress)	Chain (1); Transit peptide (1); Transmembrane (1)		SUBCELLULAR LOCATION: Plastid, chloroplast thylakoid membrane; Single-pass membrane protein (Potential).	photosynthesis		chloroplast; chloroplast thylakoid; chloroplast thylakoid membrane; integral component of membrane; membrane; photosystem I reaction center; plastoglobule; thylakoid	GO:0009507; GO:0009534; GO:0009535; GO:0016021; GO:0016020; GO:0015979; GO:0009538; GO:0010287; GO:0009579
Ca_02816	0	0	0	0	0	0	0	0	0	0	0	0	0	1	0	0	0	0	0	0	0	0	0	0	0	0	0	0	0	0	0	0	0	0	0	1	Q9CA89	Rop guanine nucleotide exchange factor 12 (AtRopGEF12) (Protein MATERNAL EFFECT EMBRYO ARREST 64) (Rho of plants guanine nucleotide exchange factor 12)	ROPGEF12 MEEA64 At1g79860 F19K16.18	Arabidopsis thaliana (Mouse-ear cress)	Chain (1); Domain (1); Modified residue (1); Mutagenesis (4)		SUBCELLULAR LOCATION: Cytoplasm. Cell membrane. Note=ROPGEF12 colocalizes with PRK2A at the apical plasma membrane of pollen tube.	embryo development ending in seed dormancy; pollen tube growth; regulation of pollen tube growth; regulation of Rho GTPase activity; Rho guanyl-nucleotide exchange factor activity	Rho guanyl-nucleotide exchange factor activity	cytoplasm; plasma membrane; pollen tube	GO:0005089; GO:0005737; GO:0009793; GO:0005886; GO:0090406; GO:0009860; GO:0032319; GO:0080092
Ca_02817	0	0	0	0	0	0	0	0	0	0	0	0	0	1	0	0	0	0	0	0	0	0	0	0	0	0	0	0	0	0	0	0	0	0	0	1	Q65CJ7	Hydroxyphenylpyruvate reductase (HPPR) (EC 1.1.1.237)	HPPR	Plectranthus scutellarioides (Coleus) (Solenostemon scutellarioides)	Active site (3); Beta strand (14); Binding site (2); Chain (1); Helix (16); Nucleotide binding (2); Turn (3)			hydroxyphenylpyruvate reductase activity; oxidation-reduction process	hydroxyphenylpyruvate reductase activity; NAD binding		GO:0051287; GO:0047995; GO:0055114
Ca_02819	0	0	0	0	0	0	0	0	0	0	0	0	0	1	0	0	0	0	0	0	0	0	0	0	0	0	0	0	0	0	0	0	0	0	0	1	G7II20	Putative uncharacterized protein	MTR_2g101870	Medicago truncatula (Barrel medic) (Medicago tribuloides)
Ca_02820	0	0	0	0	0	0	0	0	0	0	0	0	0	1	0	0	0	0	0	0	0	0	0	0	0	0	0	0	0	0	0	0	0	0	0	1	Q66GQ3	Protein disulfide isomerase-like 1-6 (AtPDIL1-6) (EC 5.3.4.1) (Protein disulfide isomerase 4) (AtPDI4) (Protein disulfide isomerase-like 3-2) (AtPDIL3-2)	PDIL1-6 PDI4 PDIL3-2 At3g16110 MSL1.15	Arabidopsis thaliana (Mouse-ear cress)	Active site (3); Chain (1); Disulfide bond (1); Domain (2); Erroneous gene model prediction (1); Glycosylation (2); Motif (1); Sequence conflict (1); Signal peptide (1)		SUBCELLULAR LOCATION: Endoplasmic reticulum lumen (Probable).	cell redox homeostasis; protein disulfide isomerase activity; protein folding	protein disulfide isomerase activity	endoplasmic reticulum; endoplasmic reticulum lumen	GO:0045454; GO:0005783; GO:0005788; GO:0003756; GO:0006457
Ca_02821	0	0	0	0	0	0	0	0	0	0	0	0	0	1	0	0	0	0	0	0	0	0	0	0	0	0	0	0	0	0	0	0	0	0	0	1	O24461	Ras-related protein Rab7		Prunus armeniaca (Apricot)	Chain (1); Lipidation (2); Modified residue (1); Nucleotide binding (3)		SUBCELLULAR LOCATION: Cell membrane; Lipid-anchor; Cytoplasmic side (Potential).	protein transport; small GTPase mediated signal transduction	GTP binding	plasma membrane	GO:0005525; GO:0005886; GO:0015031; GO:0007264
Ca_02824	0	0	0	0	0	0	0	0	0	0	0	0	0	1	0	0	0	0	0	0	0	0	0	0	0	0	0	0	0	0	0	0	0	0	0	1	Q5R9Y9	Kinesin-like protein KIF2A	KIF2A	Pongo abelii (Sumatran orangutan) (Pongo pygmaeus abelii)	Chain (1); Coiled coil (2); Domain (1); Modified residue (3); Nucleotide binding (1)		SUBCELLULAR LOCATION: Cytoplasm (By similarity). Cytoplasm, cytoskeleton, microtubule organizing center, centrosome (By similarity). Cytoplasm, cytoskeleton, spindle pole (By similarity). Cytoplasm, cytoskeleton, spindle (By similarity). Note=Localized to the spindle microtubules and spindle poles from prophase to metaphase. Efficient targeting to spindle microtubules and spindle poles requires t…	cell differentiation; microtubule-based movement; microtubule motor activity; mitotic nuclear division; mitotic spindle organization; nervous system development	ATP binding; microtubule motor activity	cytoplasm; kinesin complex; microtubule; microtubule organizing center; spindle pole	GO:0005524; GO:0030154; GO:0005737; GO:0005871; GO:0005874; GO:0003777; GO:0005815; GO:0007018; GO:0007067; GO:0007052; GO:0007399; GO:0000922
Ca_02825	0	0	0	0	0	0	0	0	0	0	0	0	0	1	0	0	0	0	0	0	0	0	0	0	0	0	0	0	0	0	0	0	0	0	0	1	Q54I39	IST1-like protein	DDB_G0289029	Dictyostelium discoideum (Slime mold)	Chain (1); Coiled coil (1); Compositional bias (3)
Ca_02826	0	0	0	0	0	0	0	0	0	0	0	0	0	1	0	0	0	0	0	0	0	0	0	0	0	0	0	0	0	0	0	0	0	0	0	1	Q9BUU2	Methyltransferase-like protein 22 (EC 2.1.1.-)	METTL22 C16orf68 LP8272	Homo sapiens (Human)	Alternative sequence (3); Chain (1); Natural variant (4)		SUBCELLULAR LOCATION: Nucleus.	methyltransferase activity	methyltransferase activity	nucleus	GO:0008168; GO:0005634
Ca_02827	0	0	0	0	0	0	0	0	0	0	0	0	0	1	0	0	0	0	0	0	0	0	0	0	0	0	0	0	0	0	0	0	0	0	0	1	G7II39	Putative uncharacterized protein	MTR_2g102050	Medicago truncatula (Barrel medic) (Medicago tribuloides)
Ca_02828	0	0	0	0	0	0	0	0	0	0	0	0	0	1	0	0	0	0	0	0	0	0	0	0	0	0	0	0	0	0	0	0	0	0	0	1	P31583	Ras-related protein RHN1	RHN1	Nicotiana plumbaginifolia (Leadwort-leaved tobacco) (Tex-Mex tobacco)	Chain (1); Lipidation (2); Motif (1); Nucleotide binding (3)		SUBCELLULAR LOCATION: Cell membrane; Lipid-anchor; Cytoplasmic side (Potential).	protein transport; small GTPase mediated signal transduction	GTP binding	plasma membrane	GO:0005525; GO:0005886; GO:0015031; GO:0007264
Ca_02829	0	0	0	0	0	0	0	0	0	0	0	0	0	1	0	0	0	0	0	0	0	0	0	0	0	0	0	0	0	0	0	0	0	0	0	1	G7II42	Putative uncharacterized protein	MTR_2g102080	Medicago truncatula (Barrel medic) (Medicago tribuloides)
Ca_02831	0	0	0	0	0	0	0	0	0	0	0	0	0	1	0	0	0	0	0	0	0	0	0	0	0	0	0	0	0	0	0	0	0	0	0	1	A4K436	Regulator of telomere elongation helicase 1 (EC 3.6.4.12)	RTEL1	Bos taurus (Bovine)	Alternative sequence (4); Chain (1); Domain (1); Metal binding (4); Motif (4); Nucleotide binding (1)		SUBCELLULAR LOCATION: Nucleus (By similarity). Note=Colocalizes with PCNA within the replication foci in S-phase cells (By similarity).	ATP-dependent DNA helicase activity; DNA duplex unwinding; DNA repair; regulation of double-strand break repair via homologous recombination; telomere maintenance	4 iron, 4 sulfur cluster binding; ATP binding; ATP-dependent DNA helicase activity; DNA binding; metal ion binding	nucleus	GO:0051539; GO:0005524; GO:0004003; GO:0003677; GO:0032508; GO:0006281; GO:0046872; GO:0005634; GO:0010569; GO:0000723	DEVELOPMENTAL STAGE: Expressed from the blastocyst stage.
Ca_02832	0	0	0	0	0	0	0	0	0	0	0	0	0	1	0	0	0	0	0	0	0	0	0	0	0	0	0	0	0	0	0	0	0	0	0	1	G7II48	97 kDa heat shock protein	MTR_2g102180 MTR_2g102290	Medicago truncatula (Barrel medic) (Medicago tribuloides)				response to cadmium ion; response to heat	ATP binding	cytosol; plasma membrane	GO:0005524; GO:0005829; GO:0005886; GO:0046686; GO:0009408
Ca_02833	0	0	0	0	0	0	0	0	0	0	0	0	0	1	0	0	0	0	0	0	0	0	0	0	0	0	0	0	0	0	0	0	0	0	0	1	K7M3V1	Uncharacterized protein		Glycine max (Soybean) (Glycine hispida)					chromatin binding; DNA binding		GO:0003677; GO:0003682
Ca_02834	0	0	0	0	0	0	0	0	0	0	0	0	0	1	0	0	0	0	0	0	0	0	0	0	0	0	0	0	0	0	0	0	0	0	0	1	K7M3V3	Uncharacterized protein		Glycine max (Soybean) (Glycine hispida)
Ca_02835	0	0	0	0	0	0	0	0	0	0	0	0	0	1	0	0	0	0	0	0	0	0	0	0	0	0	0	0	0	0	0	0	0	0	0	1	Q9LW86	Probable sulfate transporter 3.4	SULTR3;4 At3g15990 MSL1.3	Arabidopsis thaliana (Mouse-ear cress)	Chain (1); Domain (1); Topological domain (13); Transmembrane (12)		SUBCELLULAR LOCATION: Membrane; Multi-pass membrane protein (Potential).	secondary active sulfate transmembrane transporter activity; symporter activity	secondary active sulfate transmembrane transporter activity; symporter activity	integral component of membrane; plasmodesma	GO:0016021; GO:0009506; GO:0008271; GO:0015293
Ca_02836	0	0	0	0	0	0	0	0	0	0	0	0	0	1	0	0	0	0	0	0	0	0	0	0	0	0	0	0	0	0	0	0	0	0	0	1	Q9C827	Coatomer subunit beta'-2 (Beta'-coat protein 2) (Beta'-COP 2)	At1g52360 F19K6.16	Arabidopsis thaliana (Mouse-ear cress)	Chain (1); Compositional bias (1); Erroneous initiation (1); Repeat (9)		SUBCELLULAR LOCATION: Cytoplasm (By similarity). Golgi apparatus membrane; Peripheral membrane protein; Cytoplasmic side (By similarity). Cytoplasmic vesicle, COPI-coated vesicle membrane; Peripheral membrane protein; Cytoplasmic side (By similarity). Note=The coatomer is cytoplasmic or polymerized on the cytoplasmic side of the Golgi, as well as on the vesicles/buds originating from it (By simil…	intracellular protein transport; vesicle-mediated transport	structural molecule activity	COPI-coated vesicle membrane; membrane coat	GO:0030663; GO:0006886; GO:0030117; GO:0005198; GO:0016192
Ca_02837	0	0	0	0	0	0	0	0	0	0	0	0	0	1	0	0	0	0	0	0	0	0	0	0	0	0	0	0	0	0	0	0	0	0	0	1	Q9C827	Coatomer subunit beta'-2 (Beta'-coat protein 2) (Beta'-COP 2)	At1g52360 F19K6.16	Arabidopsis thaliana (Mouse-ear cress)	Chain (1); Compositional bias (1); Erroneous initiation (1); Repeat (9)		SUBCELLULAR LOCATION: Cytoplasm (By similarity). Golgi apparatus membrane; Peripheral membrane protein; Cytoplasmic side (By similarity). Cytoplasmic vesicle, COPI-coated vesicle membrane; Peripheral membrane protein; Cytoplasmic side (By similarity). Note=The coatomer is cytoplasmic or polymerized on the cytoplasmic side of the Golgi, as well as on the vesicles/buds originating from it (By simil…	intracellular protein transport; vesicle-mediated transport	structural molecule activity	COPI-coated vesicle membrane; membrane coat	GO:0030663; GO:0006886; GO:0030117; GO:0005198; GO:0016192
Ca_02838	0	0	0	0	0	0	0	0	0	0	0	0	0	1	0	0	0	0	0	0	0	0	0	0	0	0	0	0	0	0	0	0	0	0	0	1	P42982	Uncharacterized glycosyltransferase YpjH (EC 2.4.-.-)	ypjH jojH BSU22460	Bacillus subtilis (strain 168)	Chain (1)			biosynthetic process; transferase activity, transferring glycosyl groups	transferase activity, transferring glycosyl groups		GO:0009058; GO:0016757
Ca_02839	0	0	0	0	0	0	0	0	0	0	0	0	0	1	0	0	0	0	0	0	0	0	0	0	0	0	0	0	0	0	0	0	0	0	0	1	Q9M8L2	F-box/kelch-repeat protein At1g80440	At1g80440 T21F11.23	Arabidopsis thaliana (Mouse-ear cress)	Chain (1); Domain (1); Repeat (4); Sequence conflict (2)			negative regulation of cytokinin-activated signaling pathway		SCF ubiquitin ligase complex	GO:0019005; GO:0080037
Ca_02840	0	0	0	0	0	0	0	0	0	0	0	0	0	1	0	0	0	0	0	0	0	0	0	0	0	0	0	0	0	0	0	0	0	0	0	1	Q60596	DNA repair protein XRCC1 (X-ray repair cross-complementing protein 1)	Xrcc1 Xrcc-1	Mus musculus (Mouse)	Beta strand (4); Chain (1); Domain (2); Helix (4); Modified residue (23); Sequence conflict (10); Turn (1)		SUBCELLULAR LOCATION: Nucleus (Probable).	base-excision repair; DNA repair; hippocampus development; response to drug; response to hypoxia; response to organic substance; single strand break repair	damaged DNA binding	nucleus	GO:0006281; GO:0006284; GO:0003684; GO:0021766; GO:0005634; GO:0042493; GO:0001666; GO:0010033; GO:0000012
Ca_02841	0	0	0	0	0	0	0	0	0	0	0	0	0	1	0	0	0	0	0	0	0	0	0	0	0	0	0	0	0	0	0	0	0	0	0	1	Q5R4J9	N-alpha-acetyltransferase 15, NatA auxiliary subunit (NMDA receptor-regulated protein 1)	NAA15 NARG1	Pongo abelii (Sumatran orangutan) (Pongo pygmaeus abelii)	Chain (1); Modified residue (8); Region (1); Repeat (8)		SUBCELLULAR LOCATION: Cytoplasm (By similarity). Nucleus (By similarity). Note=Mainly cytoplasmic, nuclear in some cases (By similarity).			cytoplasm; nucleus	GO:0005737; GO:0005634
Ca_02842	0	0	0	0	0	0	0	0	0	0	0	0	0	1	0	0	0	0	0	0	0	0	0	0	0	0	0	0	0	0	0	0	0	0	0	1	Q944I4	D-glycerate 3-kinase, chloroplastic (AtGLYK) (EC 2.7.1.31)	GLYK At1g80380 F5I6.13	Arabidopsis thaliana (Mouse-ear cress)	Alternative sequence (1); Chain (1); Erroneous gene model prediction (1); Nucleotide binding (1); Sequence conflict (2); Transit peptide (1)	PATHWAY: Photosynthesis; photorespiration; 3-phospho-D-glycerate from glycine: step 4/4.	SUBCELLULAR LOCATION: Plastid, chloroplast.	glycerate kinase activity; oxidative photosynthetic carbon pathway; photorespiration	ATP binding; glycerate kinase activity	chloroplast; chloroplast envelope; chloroplast stroma	GO:0005524; GO:0009507; GO:0009941; GO:0009570; GO:0008887; GO:0009854; GO:0009853
Ca_02843	0	0	0	0	0	0	0	0	0	0	0	0	0	1	0	0	0	0	0	0	0	0	0	0	0	0	0	0	0	0	0	0	0	0	0	1	Q9T034	Probable phenylalanine--tRNA ligase alpha subunit (EC 6.1.1.20) (Phenylalanyl-tRNA synthetase alpha subunit) (PheRS)	At4g39280 T22F8.180	Arabidopsis thaliana (Mouse-ear cress)	Chain (1); Erroneous gene model prediction (2)		SUBCELLULAR LOCATION: Cytoplasm (By similarity).	phenylalanine-tRNA ligase activity; phenylalanyl-tRNA aminoacylation	ATP binding; phenylalanine-tRNA ligase activity; tRNA binding	cytosol	GO:0005524; GO:0005829; GO:0004826; GO:0006432; GO:0000049
Ca_02844	0	0	0	0	0	0	0	0	0	0	0	0	0	1	0	0	0	0	0	0	0	0	0	0	0	0	0	0	0	0	0	0	0	0	0	1	Q9C968	Cyclin-A2-4 (G2/mitotic-specific cyclin-A2-4) (CycA2;4)	CYCA2-4 At1g80370 F5I6.12	Arabidopsis thaliana (Mouse-ear cress)	Chain (1)			cell cycle; cell division; cell proliferation; regulation of cyclin-dependent protein serine/threonine kinase activity; regulation of G2/M transition of mitotic cell cycle; stomatal complex development		nucleus	GO:0007049; GO:0051301; GO:0008283; GO:0005634; GO:0010389; GO:0000079; GO:0010374
Ca_02845	0	0	0	0	0	0	0	0	0	0	0	0	0	1	0	0	0	0	0	0	0	0	0	0	0	0	0	0	0	0	0	0	0	0	0	1	Q39103	Gibberellin 3-beta-dioxygenase 1 (EC 1.14.11.15) (GA 3-oxidase 1) (AtGA3ox1) (Gibberellin 3 beta-hydroxylase 1)	GA3OX1 GA4 At1g15550 T16N11.6	Arabidopsis thaliana (Mouse-ear cress)	Active site (1); Chain (1); Domain (1); Metal binding (3); Mutagenesis (1)	PATHWAY: Plant hormone biosynthesis; gibberellin biosynthesis.		gibberellic acid mediated signaling pathway; gibberellin 3-beta-dioxygenase activity; gibberellin biosynthetic process; response to gibberellin; response to red light; response to red or far red light	gibberellin 3-beta-dioxygenase activity; iron ion binding; transcription factor binding	cytoplasm	GO:0005737; GO:0009740; GO:0016707; GO:0009686; GO:0005506; GO:0009739; GO:0010114; GO:0009639; GO:0008134	DEVELOPMENTAL STAGE: Expressed in germinating seeds and in very young seedlings. Expressed in developing siliques 3-13 days after pollination.	INDUCTION: Inhibited by GA3, indicating the existence of a probable feedback loop. Inhibited by dihydro gibberellins. Regulated by phytochrome. Induced sharply after red light pulse with a peak at 4 hours, and then decreases rapidly as germination occurs. Increases again when etiolated seedling growth begins. Not regulated by long day exposure or auxin. Up-regulated by cold treatment and paclobut…
Ca_02846	0	0	0	0	0	0	0	0	0	0	0	0	0	1	0	0	0	0	0	0	0	0	0	0	0	0	0	0	0	0	0	0	0	0	0	1	Q39103	Gibberellin 3-beta-dioxygenase 1 (EC 1.14.11.15) (GA 3-oxidase 1) (AtGA3ox1) (Gibberellin 3 beta-hydroxylase 1)	GA3OX1 GA4 At1g15550 T16N11.6	Arabidopsis thaliana (Mouse-ear cress)	Active site (1); Chain (1); Domain (1); Metal binding (3); Mutagenesis (1)	PATHWAY: Plant hormone biosynthesis; gibberellin biosynthesis.		gibberellic acid mediated signaling pathway; gibberellin 3-beta-dioxygenase activity; gibberellin biosynthetic process; response to gibberellin; response to red light; response to red or far red light	gibberellin 3-beta-dioxygenase activity; iron ion binding; transcription factor binding	cytoplasm	GO:0005737; GO:0009740; GO:0016707; GO:0009686; GO:0005506; GO:0009739; GO:0010114; GO:0009639; GO:0008134	DEVELOPMENTAL STAGE: Expressed in germinating seeds and in very young seedlings. Expressed in developing siliques 3-13 days after pollination.	INDUCTION: Inhibited by GA3, indicating the existence of a probable feedback loop. Inhibited by dihydro gibberellins. Regulated by phytochrome. Induced sharply after red light pulse with a peak at 4 hours, and then decreases rapidly as germination occurs. Increases again when etiolated seedling growth begins. Not regulated by long day exposure or auxin. Up-regulated by cold treatment and paclobut…
Ca_02847	0	0	0	0	0	0	0	0	0	0	0	0	0	1	0	0	0	0	0	0	0	0	0	0	0	0	0	0	0	0	0	0	0	0	0	1	Q76CU2	Pleiotropic drug resistance protein 1 (NtPDR1)	PDR1	Nicotiana tabacum (Common tobacco)	Chain (1); Domain (4); Nucleotide binding (2); Sequence conflict (1); Transmembrane (14)		SUBCELLULAR LOCATION: Membrane; Multi-pass membrane protein (By similarity).	ATPase activity; transport	ATPase activity; ATP binding	integral component of membrane	GO:0005524; GO:0016887; GO:0016021; GO:0006810		INDUCTION: By the phytohormone methyl jasmonate (MeJA), defense elicitors (INF1 elicitin of P.infestans, flagellin of P.syringae and yeast extract), and protein phosphatase inhibitor (cantharidin). Repressed by protein kinase inhibitor (K252a) and cycloheximide.
Ca_02848	0	0	0	0	0	0	0	0	0	0	0	0	0	1	0	0	0	0	0	0	0	0	0	0	0	0	0	0	0	0	0	0	0	0	0	1	Q76CU2	Pleiotropic drug resistance protein 1 (NtPDR1)	PDR1	Nicotiana tabacum (Common tobacco)	Chain (1); Domain (4); Nucleotide binding (2); Sequence conflict (1); Transmembrane (14)		SUBCELLULAR LOCATION: Membrane; Multi-pass membrane protein (By similarity).	ATPase activity; transport	ATPase activity; ATP binding	integral component of membrane	GO:0005524; GO:0016887; GO:0016021; GO:0006810		INDUCTION: By the phytohormone methyl jasmonate (MeJA), defense elicitors (INF1 elicitin of P.infestans, flagellin of P.syringae and yeast extract), and protein phosphatase inhibitor (cantharidin). Repressed by protein kinase inhibitor (K252a) and cycloheximide.
Ca_02849	0	0	0	0	0	0	0	0	0	0	0	0	0	1	0	0	0	0	0	0	0	0	0	0	0	0	0	0	0	0	0	0	0	0	0	1	G7IMF6	Putative uncharacterized protein	MTR_2g102680	Medicago truncatula (Barrel medic) (Medicago tribuloides)
Ca_02850	0	0	0	0	0	0	0	0	0	0	0	0	0	1	0	0	0	0	0	0	0	0	0	0	0	0	0	0	0	0	0	0	0	0	0	1	Q39002	ADP,ATP carrier protein 1, chloroplastic (ADP/ATP translocase 1) (Adenine nucleotide translocase 1)	AATP1 At1g80300 F5I6.5	Arabidopsis thaliana (Mouse-ear cress)	Chain (1); Sequence conflict (4); Transit peptide (1); Transmembrane (6)		SUBCELLULAR LOCATION: Plastid, chloroplast membrane; Multi-pass membrane protein.	ADP transport; ATP:ADP antiporter activity; ATP transport	ATP:ADP antiporter activity; ATP binding	chloroplast envelope; chloroplast membrane; integral component of membrane; membrane; plastid	GO:0015866; GO:0005524; GO:0015867; GO:0005471; GO:0009941; GO:0031969; GO:0016021; GO:0016020; GO:0009536
Ca_02851	0	0	0	0	0	0	0	0	0	0	0	0	0	1	0	0	0	0	0	0	0	0	0	0	0	0	0	0	0	0	0	0	0	0	0	1	Q49418	Putative esterase/lipase 2 (EC 3.1.-.-)	MG327	Mycoplasma genitalium (strain ATCC 33530 / G-37 / NCTC 10195)	Active site (2); Chain (1)			hydrolase activity	hydrolase activity		GO:0016787
Ca_02852	0	0	0	0	0	0	0	0	0	0	0	0	0	1	0	0	0	0	0	0	0	0	0	0	0	0	0	0	0	0	0	0	0	0	0	1	K7M3X0	Uncharacterized protein		Glycine max (Soybean) (Glycine hispida)					chromatin binding		GO:0003682
Ca_02853	0	0	0	0	0	0	0	0	0	0	0	0	0	1	0	0	0	0	0	0	0	0	0	0	0	0	0	0	0	0	0	0	0	0	0	1	Q9AKH1	2Fe-2S ferredoxin (Adrenodoxin-like protein)	fdxB adx1	Rickettsia rickettsii	Chain (1); Domain (1); Metal binding (4)			oxidation-reduction process	2 iron, 2 sulfur cluster binding; electron carrier activity; metal ion binding		GO:0051537; GO:0009055; GO:0046872; GO:0055114
Ca_02854	0	0	0	0	0	0	0	0	0	0	0	0	0	1	0	0	0	0	0	0	0	0	0	0	0	0	0	0	0	0	0	0	0	0	0	1	Q9XI23	Boron transporter 4	BOR4 At1g15460 F9L1.41	Arabidopsis thaliana (Mouse-ear cress)	Chain (1); Topological domain (11); Transmembrane (10)		SUBCELLULAR LOCATION: Membrane; Multi-pass membrane protein.	borate efflux transmembrane transporter activity; borate transmembrane transport; borate transport; cellular response to boron-containing substance levels; inorganic anion exchanger activity	borate efflux transmembrane transporter activity; inorganic anion exchanger activity	integral component of membrane; plasma membrane	GO:0080139; GO:0035445; GO:0046713; GO:0080029; GO:0005452; GO:0016021; GO:0005886		INDUCTION: Up-regulated by boron supply.
Ca_02855	0	0	0	0	0	0	0	0	0	0	0	0	0	1	0	0	0	0	0	0	0	0	0	0	0	0	0	0	0	0	0	0	0	0	0	1	G7IMH9	Putative uncharacterized protein	MTR_2g103170	Medicago truncatula (Barrel medic) (Medicago tribuloides)						plant-type cell wall	GO:0009505
Ca_02856	0	0	0	0	0	0	0	0	0	0	0	0	0	1	0	0	0	0	0	0	0	0	0	0	0	0	0	0	0	0	0	0	0	0	0	1	Q9SSB8	Cytochrome c oxidase subunit 5b-2, mitochondrial (AtCOX5b-2)	COX5B-2 At1g80230 F18B13.29	Arabidopsis thaliana (Mouse-ear cress)	Chain (1); Metal binding (3); Sequence conflict (1); Transit peptide (1)		SUBCELLULAR LOCATION: Mitochondrion inner membrane (By similarity).	cytochrome-c oxidase activity	cytochrome-c oxidase activity; metal ion binding	mitochondrial inner membrane; mitochondrion	GO:0004129; GO:0046872; GO:0005743; GO:0005739
Ca_02857	0	0	0	0	0	0	0	0	0	0	0	0	0	1	0	0	0	0	0	0	0	0	0	0	0	0	0	0	0	0	0	0	0	0	0	1	O95372	Acyl-protein thioesterase 2 (APT-2) (EC 3.1.2.-) (Lysophospholipase II) (LPL-II) (LysoPLA II)	LYPLA2 APT2	Homo sapiens (Human)	Active site (3); Chain (1); Frameshift (1)		SUBCELLULAR LOCATION: Cytoplasm (Probable).	fatty acid metabolic process; hydrolase activity	hydrolase activity	cytoplasm; extracellular vesicular exosome	GO:0005737; GO:0070062; GO:0006631; GO:0016787
Ca_02858	0	0	0	0	0	0	0	0	0	0	0	0	0	1	0	0	0	0	0	0	0	0	0	0	0	0	0	0	0	0	0	0	0	0	0	1	Q8LBK6	Monothiol glutaredoxin-S15, mitochondrial (AtGrxS15)	GRXS15 At3g15660 MSJ11.6	Arabidopsis thaliana (Mouse-ear cress)	Binding site (3); Chain (1); Domain (1); Metal binding (1); Region (1); Sequence conflict (1); Transit peptide (1)		SUBCELLULAR LOCATION: Mitochondrion.	cell redox homeostasis; protein disulfide oxidoreductase activity	2 iron, 2 sulfur cluster binding; electron carrier activity; metal ion binding; protein binding; protein disulfide oxidoreductase activity	mitochondrion	GO:0051537; GO:0045454; GO:0009055; GO:0046872; GO:0005739; GO:0005515; GO:0015035
Ca_02860	0	0	0	0	0	0	0	0	0	0	0	0	0	1	0	0	0	0	0	0	0	0	0	0	0	0	0	0	0	0	0	0	0	0	0	1	B5X8M4	Lys-63-specific deubiquitinase BRCC36 (EC 3.4.19.-) (BRCA1-A complex subunit BRCC36) (BRCA1/BRCA2-containing complex subunit 3) (BRCA1/BRCA2-containing complex subunit 36) (BRISC complex subunit BRCC36)	brcc3 brcc36	Salmo salar (Atlantic salmon)	Chain (1); Domain (1); Metal binding (3); Motif (1)		SUBCELLULAR LOCATION: Nucleus (By similarity). Note=Localizes at sites of DNA damage at double-strand breaks (DSBs) (By similarity).	double-strand break repair; G2 DNA damage checkpoint; histone H2A K63-linked deubiquitination; metallopeptidase activity; positive regulation of DNA repair; protein K63-linked deubiquitination; response to ionizing radiation; ubiquitin-specific protease activity; ubiquitin thiolesterase activity	metal ion binding; metallopeptidase activity; polyubiquitin binding; ubiquitin-specific protease activity; ubiquitin thiolesterase activity	BRCA1-A complex; BRISC complex; nucleus	GO:0070531; GO:0070552; GO:0031572; GO:0006302; GO:0070537; GO:0046872; GO:0008237; GO:0005634; GO:0031593; GO:0045739; GO:0070536; GO:0010212; GO:0004221; GO:0004843
Ca_02861	0	0	0	0	0	0	0	0	0	0	0	0	0	1	0	0	0	0	0	0	0	0	0	0	0	0	0	0	0	0	0	0	0	0	0	1	Q06881	Biotin carboxyl carrier protein of acetyl-CoA carboxylase (BCCP)	accB all5057	Nostoc sp. (strain PCC 7120 / UTEX 2576)	Chain (1); Domain (1); Initiator methionine (1); Modified residue (1)	PATHWAY: Lipid metabolism; fatty acid biosynthesis.		acetyl-CoA carboxylase activity; fatty acid biosynthetic process	acetyl-CoA carboxylase activity	acetyl-CoA carboxylase complex	GO:0003989; GO:0009317; GO:0006633
Ca_02862	0	0	0	0	0	0	0	0	0	0	0	0	0	1	0	0	0	0	0	0	0	0	0	0	0	0	0	0	0	0	0	0	0	0	0	1	Q5ISE2	Zinc finger protein 36, C3H1 type-like 3	Zfp36l3	Mus musculus (Mouse)	Chain (1); Compositional bias (2); Transmembrane (4); Zinc finger (2)		SUBCELLULAR LOCATION: Cytoplasm. Membrane; Multi-pass membrane protein (Potential). Note=Not present in the nucleus despite the presence of a nuclear localization signal; however the C-terminus is able to override the activity of the nuclear localization sequence and prevent import into the nucleus (PubMed:18367448).	nuclear-transcribed mRNA catabolic process, deadenylation-dependent decay; nuclear-transcribed mRNA poly(A) tail shortening	AU-rich element binding; DNA binding; metal ion binding; RNA binding	cytoplasm; integral component of membrane	GO:0017091; GO:0003677; GO:0003723; GO:0005737; GO:0016021; GO:0046872; GO:0000288; GO:0000289
Ca_02874	0	0	0	0	0	0	0	0	0	0	0	0	0	1	0	0	0	0	0	0	0	0	0	0	0	0	0	0	0	0	0	0	0	0	0	1	O22969	Uncharacterized protein At2g34160	At2g34160 T14G11.28	Arabidopsis thaliana (Mouse-ear cress)	Beta strand (4); Chain (1); Helix (4)				nucleic acid binding	cytosol	GO:0005829; GO:0003676
Ca_02876	0	0	0	0	0	0	0	0	0	0	0	0	0	1	0	0	0	0	0	0	0	0	0	0	0	0	0	0	0	0	0	0	0	0	0	1	Q8GW57	Pentatricopeptide repeat-containing protein At1g80150, mitochondrial	At1g80150 F18B13.23	Arabidopsis thaliana (Mouse-ear cress)	Chain (1); Erroneous gene model prediction (1); Repeat (8); Sequence conflict (4); Transit peptide (1)		SUBCELLULAR LOCATION: Mitochondrion (Potential).			mitochondrion	GO:0005739
Ca_02877	0	0	0	0	0	0	0	0	0	0	0	0	0	1	0	0	0	0	0	0	0	0	0	0	0	0	0	0	0	0	0	0	0	0	0	1	Q9WTR7	Signal peptidase complex catalytic subunit SEC11C (EC 3.4.21.89) (Microsomal signal peptidase 21 kDa subunit) (SPase 21 kDa subunit) (SEC11 homolog C) (SEC11-like protein 3) (SPC21)	Sec11c Sec11l3 Spc21	Rattus norvegicus (Rat)	Active site (1); Chain (1); Initiator methionine (1); Topological domain (2); Transmembrane (1)		SUBCELLULAR LOCATION: Microsome membrane; Single-pass type II membrane protein (By similarity). Endoplasmic reticulum membrane; Single-pass type II membrane protein (By similarity).	serine-type peptidase activity; signal peptide processing	serine-type peptidase activity	endoplasmic reticulum membrane; integral component of membrane	GO:0005789; GO:0016021; GO:0008236; GO:0006465
Ca_02878	0	0	0	0	0	0	0	0	0	0	0	0	0	1	0	0	0	0	0	0	0	0	0	0	0	0	0	0	0	0	0	0	0	0	0	1	Q9SSR1	DCC family protein At1g52590, chloroplastic	At1g52590 F6D8.19	Arabidopsis thaliana (Mouse-ear cress)	Chain (1); Sequence conflict (2); Transit peptide (1)		SUBCELLULAR LOCATION: Plastid, chloroplast, plastoglobule.			plastoglobule	GO:0010287
Ca_02879	0	0	0	0	0	0	0	0	0	0	0	0	0	1	0	0	0	0	0	0	0	0	0	0	0	0	0	0	0	0	0	0	0	0	0	1	Q9LW07	Probable polygalacturonase At3g15720 (PG) (EC 3.2.1.15) (Pectinase At3g15720)	At3g15720 MSJ11.12	Arabidopsis thaliana (Mouse-ear cress)	Active site (2); Chain (1); Lipidation (1); Propeptide (1); Repeat (6); Signal peptide (1)		SUBCELLULAR LOCATION: Cell membrane; Lipid-anchor, GPI-anchor. Secreted, cell wall.	carbohydrate metabolic process; polygalacturonase activity	polygalacturonase activity	anchored component of membrane; anchored component of plasma membrane; extracellular region; plant-type cell wall	GO:0031225; GO:0046658; GO:0005975; GO:0005576; GO:0009505; GO:0004650
Ca_02881	0	0	0	0	0	0	0	0	0	0	0	0	0	1	0	0	0	0	0	0	0	0	0	0	0	0	0	0	0	0	0	0	0	0	0	1	O04865	Phospholipase D alpha 1 (PLD alpha 1) (EC 3.1.4.4) (Choline phosphatase 1) (Phosphatidylcholine-hydrolyzing phospholipase D 1)	PLD1	Vigna unguiculata (Cowpea)	Active site (6); Chain (1); Domain (3)			lipid catabolic process; N-acylphosphatidylethanolamine-specific phospholipase D activity; phosphatidylcholine metabolic process; phospholipase D activity	calcium ion binding; N-acylphosphatidylethanolamine-specific phospholipase D activity; phospholipase D activity	membrane	GO:0070290; GO:0005509; GO:0016042; GO:0016020; GO:0046470; GO:0004630
Ca_02883	0	0	0	0	0	0	0	0	0	0	0	0	0	1	0	0	0	0	0	0	0	0	0	0	0	0	0	0	0	0	0	0	0	0	0	1	I1M5T8	Uncharacterized protein		Glycine max (Soybean) (Glycine hispida)
Ca_02885	0	0	0	0	0	0	0	0	0	0	0	0	0	1	0	0	0	0	0	0	0	0	0	0	0	0	0	0	0	0	0	0	0	0	0	1	Q9LVZ8	Protein LURP-one-related 12	At3g15810 MSJ11.21	Arabidopsis thaliana (Mouse-ear cress)	Chain (1); Erroneous initiation (1)
Ca_02887	0	0	0	0	0	0	0	0	0	0	0	0	0	1	0	0	0	0	0	0	0	0	0	0	0	0	0	0	0	0	0	0	0	0	0	1	Q9XI37	SNF1-related protein kinase regulatory subunit gamma-like PV42a (AtPV42a) (AKIN subunit gamma-like PV42a) (CBS domain-containing protein CBSCBS4)	PV42A CBSCBS4 At1g15330 F9L1.27	Arabidopsis thaliana (Mouse-ear cress)	Chain (1); Domain (4)			developmental process involved in reproduction; embryo sac development; pollen development; pollen tube guidance; stamen development	adenyl nucleotide binding		GO:0030554; GO:0003006; GO:0009553; GO:0009555; GO:0010183; GO:0048443
Ca_02888	0	0	0	0	0	0	0	0	0	0	0	0	0	1	0	0	0	0	0	0	0	0	0	0	0	0	0	0	0	0	0	0	0	0	0	1	Q9LSC2	PTI1-like tyrosine-protein kinase At3g15890 (EC 2.7.10.2)	At3g15890 MVC8.1	Arabidopsis thaliana (Mouse-ear cress)	Active site (1); Binding site (1); Chain (1); Domain (1); Nucleotide binding (1); Sequence conflict (2)			non-membrane spanning protein tyrosine kinase activity	ATP binding; non-membrane spanning protein tyrosine kinase activity	plasma membrane	GO:0005524; GO:0004715; GO:0005886
Ca_02889	0	0	0	0	0	0	0	0	0	0	0	0	0	1	0	0	0	0	0	0	0	0	0	0	0	0	0	0	0	0	0	0	0	0	0	1	Q99PV0	Pre-mRNA-processing-splicing factor 8 (Splicing factor Prp8)	Prpf8 Prp8	Mus musculus (Mouse)	Chain (1); Domain (1); Erroneous initiation (1); Initiator methionine (1); Modified residue (3); Region (7); Sequence conflict (2)		SUBCELLULAR LOCATION: Nucleus speckle.	mRNA splicing, via spliceosome	U5 snRNA binding; U6 snRNA binding	catalytic step 2 spliceosome; nuclear speck	GO:0030623; GO:0017070; GO:0071013; GO:0000398; GO:0016607	DEVELOPMENTAL STAGE: During embryogenesis, is highly expressed at day 9.5 of gestation, and its expression decreases progressively during embryogenesis.
Ca_02890	0	0	0	0	0	0	0	0	0	0	0	0	0	1	0	0	0	0	0	0	0	0	0	0	0	0	0	0	0	0	0	0	0	0	0	1	G7II83	Putative uncharacterized protein	MTR_2g104010	Medicago truncatula (Barrel medic) (Medicago tribuloides)				spindle assembly			GO:0051225
Ca_02891	0	0	0	0	0	0	0	0	0	0	0	0	0	1	0	0	0	0	0	0	0	0	0	0	0	0	0	0	0	0	0	0	0	0	0	1	Q8DKR7	Chaperone protein DnaJ	dnaJ tll0790	Thermosynechococcus elongatus (strain BP-1)	Chain (1); Compositional bias (1); Domain (1); Erroneous initiation (1); Metal binding (8); Repeat (4); Zinc finger (1)		SUBCELLULAR LOCATION: Cytoplasm (By similarity).	DNA replication; protein folding; response to heat	ATP binding; zinc ion binding	cytoplasm	GO:0005524; GO:0006260; GO:0005737; GO:0006457; GO:0009408; GO:0008270
Ca_02893	0	0	0	0	0	0	0	0	0	0	0	0	0	1	0	0	0	0	0	0	0	0	0	0	0	0	0	0	0	0	0	0	0	0	0	1	P49972	Signal recognition particle 54 kDa protein 2 (SRP54)		Solanum lycopersicum (Tomato) (Lycopersicon esculentum)	Chain (1); Nucleotide binding (3); Region (2)		SUBCELLULAR LOCATION: Cytoplasm.	GTPase activity; SRP-dependent cotranslational protein targeting to membrane	7S RNA binding; GTPase activity; GTP binding	cytosol; signal recognition particle, endoplasmic reticulum targeting	GO:0008312; GO:0005525; GO:0003924; GO:0006614; GO:0005829; GO:0005786
Ca_02894	0	0	0	0	0	0	0	0	0	0	0	0	0	1	0	0	0	0	0	0	0	0	0	0	0	0	0	0	0	0	0	0	0	0	0	1	G7II88	Putative uncharacterized protein	MTR_2g104070	Medicago truncatula (Barrel medic) (Medicago tribuloides)					phosphatidylinositol binding		GO:0035091
Ca_02895	0	0	0	0	0	0	0	0	0	0	0	0	0	1	0	0	0	0	0	0	0	0	0	0	0	0	0	0	0	0	0	0	0	0	0	1	P08770	Putative AC transposase (ORFA)		Zea mays (Maize)	Chain (1); Initiator methionine (1); Region (1); Repeat (10)			DNA recombination; transposition	DNA binding		GO:0003677; GO:0006310; GO:0032196
Ca_02896	0	0	0	0	0	0	0	0	0	0	0	0	0	1	0	0	0	0	0	0	0	0	0	0	0	0	0	0	0	0	0	0	0	0	0	1	O80358	Formamidopyrimidine-DNA glycosylase (Fapy-DNA glycosylase) (EC 3.2.2.23) (EC 4.2.99.18) (DNA-(apurinic or apyrimidinic site) lyase FPG1) (Formamidopyrimidine-DNA glycosylase 1) (AtFPG-1) (Formamidopyrimidine-DNA glycosylase 2) (AtFPG-2) (Protein MutM homolog 1) (AtMMH-1) (Protein MutM homolog 2) (AtMMH-2)	FPG1 FPG2 At1g52500 F6D8.28	Arabidopsis thaliana (Mouse-ear cress)	Active site (3); Alternative sequence (2); Beta strand (12); Binding site (4); Chain (1); Helix (14); Initiator methionine (1); Sequence conflict (1); Turn (7)		SUBCELLULAR LOCATION: Nucleus (By similarity).	base-excision repair; DNA N-glycosylase activity; DNA repair; nucleotide-excision repair; oxidized purine nucleobase lesion DNA N-glycosylase activity; response to oxidative stress	damaged DNA binding; DNA N-glycosylase activity; oxidized purine nucleobase lesion DNA N-glycosylase activity; zinc ion binding	nucleus	GO:0019104; GO:0006281; GO:0006284; GO:0003684; GO:0006289; GO:0005634; GO:0008534; GO:0006979; GO:0008270
Ca_02897	0	0	0	0	0	0	0	0	0	0	0	0	0	1	0	0	0	0	0	0	0	0	0	0	0	0	0	0	0	0	0	0	0	0	0	1	O22769	NADH dehydrogenase [ubiquinone] flavoprotein 2, mitochondrial (EC 1.6.5.3) (EC 1.6.99.3)	At4g02580 T10P11.14	Arabidopsis thaliana (Mouse-ear cress)	Chain (1); Erroneous gene model prediction (2); Metal binding (4); Transit peptide (1)		SUBCELLULAR LOCATION: Mitochondrion inner membrane (By similarity). Note=Matrix and cytoplasmic side of the mitochondrial inner membrane (By similarity).	mitochondrial electron transport, NADH to ubiquinone; NADH dehydrogenase (ubiquinone) activity; response to oxidative stress	2 iron, 2 sulfur cluster binding; NADH dehydrogenase (ubiquinone) activity; zinc ion binding	mitochondrial respiratory chain complex I; mitochondrion	GO:0051537; GO:0008137; GO:0006120; GO:0005747; GO:0005739; GO:0006979; GO:0008270
Ca_02898	0	0	0	0	0	0	0	0	0	0	0	0	0	1	0	0	0	0	0	0	0	0	0	0	0	0	0	0	0	0	0	0	0	0	0	1	P87072	Calcineurin subunit B (Calcineurin regulatory subunit) (Protein phosphatase 2B regulatory subunit)	cnb-1 can-b NCU03833	Neurospora crassa (strain ATCC 24698 / 74-OR23-1A / CBS 708.71 / DSM 1257 / FGSC 987)	Calcium binding (4); Chain (1); Domain (4); Sequence conflict (6)			adaptation of signaling pathway by response to pheromone involved in conjugation with cellular fusion; cellular ion homeostasis; fungal-type cell wall organization	calcium ion binding	calcineurin complex	GO:0000754; GO:0005955; GO:0005509; GO:0006873; GO:0031505
Ca_02899	0	0	0	0	0	0	0	0	0	0	0	0	0	1	0	0	0	0	0	0	0	0	0	0	0	0	0	0	0	0	0	0	0	0	0	1	Q0WV90	Topless-related protein 1 (Protein MODIFIER OF SNC1 10)	TPR1 MOS10 At1g80490 F7H12 T21F11.18	Arabidopsis thaliana (Mouse-ear cress)	Alternative sequence (1); Chain (1); Compositional bias (2); Domain (2); Erroneous gene model prediction (1); Modified residue (1); Repeat (14); Sequence conflict (1)		SUBCELLULAR LOCATION: Nucleus.	primary shoot apical meristem specification; regulation of transcription, DNA-templated; transcription, DNA-templated	protein binding	cytosol; nucleus	GO:0005829; GO:0005634; GO:0010072; GO:0005515; GO:0006355; GO:0006351
Ca_02900	0	0	0	0	0	0	0	0	0	0	0	0	0	1	0	0	0	0	0	0	0	0	0	0	0	0	0	0	0	0	0	0	0	0	0	1	Q5XH90	Sodium-coupled neutral amino acid transporter 2 (Amino acid transporter A2) (Solute carrier family 38 member 2) (System A amino acid transporter 2) (System A transporter 1) (System N amino acid transporter 2)	slc38a2 snat2	Xenopus tropicalis (Western clawed frog) (Silurana tropicalis)	Chain (1); Glycosylation (3); Region (1); Topological domain (12); Transmembrane (11)		SUBCELLULAR LOCATION: Cell membrane; Multi-pass membrane protein (By similarity).	amino acid transport; sodium ion transport; symporter activity	symporter activity	integral component of membrane; plasma membrane	GO:0006865; GO:0016021; GO:0005886; GO:0006814; GO:0015293
Ca_02902	0	0	0	0	0	0	0	0	0	0	0	0	0	1	0	0	0	0	0	0	0	0	0	0	0	0	0	0	0	0	0	0	0	0	0	1	P37662	Uncharacterized MFS-type transporter YhjX	yhjX b3547 JW3516	Escherichia coli (strain K12)	Chain (1); Topological domain (13); Transmembrane (12)		SUBCELLULAR LOCATION: Cell inner membrane; Multi-pass membrane protein.	transmembrane transport; transporter activity	transporter activity	integral component of membrane; plasma membrane	GO:0016021; GO:0005886; GO:0055085; GO:0005215		INDUCTION: Induced by the two-component regulatory system YpdA/YpdB in response to pyruvate.
Ca_02904	0	0	0	0	0	0	0	0	0	0	0	0	0	1	0	0	0	0	0	0	0	0	0	0	0	0	0	0	0	0	0	0	0	0	0	1	F4I171	Mediator of RNA polymerase II transcription subunit 15a	MED15A MED15_2 At1g15780 F7H2.12	Arabidopsis thaliana (Mouse-ear cress)	Chain (1); Coiled coil (1); Compositional bias (1); Erroneous gene model prediction (1); Erroneous initiation (1)		SUBCELLULAR LOCATION: Nucleus (Probable).	regulation of transcription, DNA-templated; response to salicylic acid; transcription, DNA-templated		mediator complex; nucleus	GO:0016592; GO:0005634; GO:0006355; GO:0009751; GO:0006351
Ca_02905	0	0	0	0	0	0	0	0	0	0	0	0	0	1	0	0	0	0	0	0	0	0	0	0	0	0	0	0	0	0	0	0	0	0	0	1	F4I171	Mediator of RNA polymerase II transcription subunit 15a	MED15A MED15_2 At1g15780 F7H2.12	Arabidopsis thaliana (Mouse-ear cress)	Chain (1); Coiled coil (1); Compositional bias (1); Erroneous gene model prediction (1); Erroneous initiation (1)		SUBCELLULAR LOCATION: Nucleus (Probable).	regulation of transcription, DNA-templated; response to salicylic acid; transcription, DNA-templated		mediator complex; nucleus	GO:0016592; GO:0005634; GO:0006355; GO:0009751; GO:0006351
Ca_02907	0	0	0	0	0	0	0	0	0	0	0	0	0	1	0	0	0	0	0	0	0	0	0	0	0	0	0	0	0	0	0	0	0	0	0	1	Q9M8M3	Pentatricopeptide repeat-containing protein At1g80550, mitochondrial	At1g80550 T21F11.12	Arabidopsis thaliana (Mouse-ear cress)	Chain (1); Repeat (10); Transit peptide (1)		SUBCELLULAR LOCATION: Mitochondrion (Potential).			mitochondrion	GO:0005739
Ca_02908	0	0	0	0	0	0	0	0	0	0	0	0	0	1	0	0	0	0	0	0	0	0	0	0	0	0	0	0	0	0	0	0	0	0	0	1	P29102	3-isopropylmalate dehydrogenase, chloroplastic (3-IPM-DH) (IMDH) (EC 1.1.1.85) (Beta-IPM dehydrogenase)		Brassica napus (Rape)	Binding site (4); Chain (1); Metal binding (3); Modified residue (1); Nucleotide binding (2); Site (2); Transit peptide (1)	PATHWAY: Amino-acid biosynthesis; L-leucine biosynthesis; L-leucine from 3-methyl-2-oxobutanoate: step 3/4.	SUBCELLULAR LOCATION: Plastid, chloroplast.	3-isopropylmalate dehydrogenase activity; leucine biosynthetic process	3-isopropylmalate dehydrogenase activity; magnesium ion binding; NAD binding	chloroplast	GO:0003862; GO:0051287; GO:0009507; GO:0009098; GO:0000287
Ca_02909	0	0	0	0	0	0	0	0	0	0	0	0	0	1	0	0	0	0	0	0	0	0	0	0	0	0	0	0	0	0	0	0	0	0	0	1	Q7Z569	BRCA1-associated protein (EC 6.3.2.-) (BRAP2) (Impedes mitogenic signal propagation) (IMP) (RING finger protein 52) (Renal carcinoma antigen NY-REN-63)	BRAP RNF52	Homo sapiens (Human)	Alternative sequence (2); Chain (1); Coiled coil (1); Frameshift (1); Modified residue (2); Mutagenesis (1); Sequence conflict (3); Zinc finger (2)	PATHWAY: Protein modification; protein ubiquitination.	SUBCELLULAR LOCATION: Cytoplasm.	ligase activity; MAPK cascade; negative regulation of signal transduction; protein ubiquitination; Ras protein signal transduction; ubiquitin-protein transferase activity	ligase activity; nuclear localization sequence binding; nucleotide binding; protein binding; ubiquitin-protein transferase activity; zinc ion binding	cytoplasm; nuclear membrane; ubiquitin ligase complex	GO:0000165; GO:0007265; GO:0005737; GO:0016874; GO:0009968; GO:0008139; GO:0031965; GO:0000166; GO:0005515; GO:0016567; GO:0000151; GO:0004842; GO:0008270
Ca_02910	0	0	0	0	0	0	0	0	0	0	0	0	0	1	0	0	0	0	0	0	0	0	0	0	0	0	0	0	0	0	0	0	0	0	0	1	Q9T072	Transcription factor bHLH25 (Basic helix-loop-helix protein 25) (AtbHLH25) (bHLH 25) (Transcription factor EN 29) (bHLH transcription factor bHLH025)	BHLH25 EN29 At4g37850 T28I19.130	Arabidopsis thaliana (Mouse-ear cress)	Chain (1); Domain (1); Erroneous gene model prediction (2)		SUBCELLULAR LOCATION: Nucleus (Potential).	regulation of transcription, DNA-templated; sequence-specific DNA binding transcription factor activity; transcription, DNA-templated	DNA binding; sequence-specific DNA binding transcription factor activity	nucleus	GO:0003677; GO:0005634; GO:0006355; GO:0003700; GO:0006351		INDUCTION: By ethylene (ACC) and jasmonic acid (JA) treatments.
Ca_02911	0	0	0	0	0	0	0	0	0	0	0	0	0	1	0	0	0	0	0	0	0	0	0	0	0	0	0	0	0	0	0	0	0	0	0	1	Q9T072	Transcription factor bHLH25 (Basic helix-loop-helix protein 25) (AtbHLH25) (bHLH 25) (Transcription factor EN 29) (bHLH transcription factor bHLH025)	BHLH25 EN29 At4g37850 T28I19.130	Arabidopsis thaliana (Mouse-ear cress)	Chain (1); Domain (1); Erroneous gene model prediction (2)		SUBCELLULAR LOCATION: Nucleus (Potential).	regulation of transcription, DNA-templated; sequence-specific DNA binding transcription factor activity; transcription, DNA-templated	DNA binding; sequence-specific DNA binding transcription factor activity	nucleus	GO:0003677; GO:0005634; GO:0006355; GO:0003700; GO:0006351		INDUCTION: By ethylene (ACC) and jasmonic acid (JA) treatments.
Ca_02912	0	0	0	0	0	0	0	0	0	0	0	0	0	1	0	0	0	0	0	0	0	0	0	0	0	0	0	0	0	0	0	0	0	0	0	1	Q3EC97	F-box/LRR-repeat protein 14	FBL14 At1g80570 T21F11.10	Arabidopsis thaliana (Mouse-ear cress)	Alternative sequence (1); Chain (1); Domain (1); Repeat (15)
Ca_02913	0	0	0	0	0	0	0	0	0	0	0	0	0	1	0	0	0	0	0	0	0	0	0	0	0	0	0	0	0	0	0	0	0	0	0	1	I3SLN0	Uncharacterized protein		Medicago truncatula (Barrel medic) (Medicago tribuloides)
Ca_02915	0	0	0	0	0	0	0	0	0	0	0	0	0	1	0	0	0	0	0	0	0	0	0	0	0	0	0	0	0	0	0	0	0	0	0	1	Q0V7T5	Probable receptor-like protein kinase At1g80640 (EC 2.7.11.1)	At1g80640 T21F11.3	Arabidopsis thaliana (Mouse-ear cress)	Active site (1); Alternative sequence (2); Binding site (1); Chain (1); Domain (1); Erroneous gene model prediction (2); Nucleotide binding (1); Signal peptide (1); Topological domain (2); Transmembrane (1)		SUBCELLULAR LOCATION: Cell membrane; Single-pass type I membrane protein (By similarity).	protein serine/threonine kinase activity	ATP binding; protein serine/threonine kinase activity	integral component of membrane; plasma membrane	GO:0005524; GO:0016021; GO:0005886; GO:0004674
Ca_02917	0	0	0	0	0	0	0	0	0	0	0	0	0	1	0	0	0	0	0	0	0	0	0	0	0	0	0	0	0	0	0	0	0	0	0	1	Q9M8N2	Ribonuclease 3-like protein 1 (Ribonuclease III-like protein 1) (RNase III-like protein 1) (Ribonuclease three-like protein 1)	RTL1 At1g80650 T21F11.2	Arabidopsis thaliana (Mouse-ear cress)	Chain (1); Domain (1)				RNA binding		GO:0003723
Ca_02918	0	0	0	0	0	0	0	0	0	0	0	0	0	1	0	0	0	0	0	0	0	0	0	0	0	0	0	0	0	0	0	0	0	0	0	1	Q42556	ATPase 9, plasma membrane-type (EC 3.6.3.6) (Proton pump 9)	AHA9 At1g80660 F23A5.1 T21F11.1	Arabidopsis thaliana (Mouse-ear cress)	Active site (1); Chain (1); Erroneous gene model prediction (1); Metal binding (2); Modified residue (5); Region (1); Topological domain (11); Transmembrane (10)		SUBCELLULAR LOCATION: Membrane; Multi-pass membrane protein.	ATP biosynthetic process; hydrogen-exporting ATPase activity, phosphorylative mechanism; hydrogen ion transmembrane transport; proton transport	ATP binding; hydrogen-exporting ATPase activity, phosphorylative mechanism; metal ion binding	integral component of membrane; plasma membrane; vacuolar membrane	GO:0005524; GO:0006754; GO:1902600; GO:0008553; GO:0016021; GO:0046872; GO:0005886; GO:0015992; GO:0005774
Ca_02920	0	0	0	0	0	0	0	0	0	0	0	0	0	1	0	0	0	0	0	0	0	0	0	0	0	0	0	0	0	0	0	0	0	0	0	1	Q9LMP7	Golgi SNAP receptor complex member 1-1 (Golgi SNARE 11 protein) (AtGOS11)	GOS11 At1g15880 F7H2.21	Arabidopsis thaliana (Mouse-ear cress)	Chain (1); Coiled coil (1); Topological domain (2); Transmembrane (1)		SUBCELLULAR LOCATION: Golgi apparatus membrane; Single-pass type IV membrane protein (By similarity).	ER to Golgi vesicle-mediated transport; protein transport		cis-Golgi network; Golgi apparatus; Golgi membrane; integral component of membrane	GO:0006888; GO:0005794; GO:0000139; GO:0005801; GO:0016021; GO:0015031
Ca_02921	0	0	0	0	0	0	0	0	0	0	0	0	0	1	0	0	0	0	0	0	0	0	0	0	0	0	0	0	0	0	0	0	0	0	0	1	Q9SAI4	Aquaporin NIP6-1 (NOD26-like intrinsic protein 6-1) (AtNIP6;1)	NIP6-1 At1g80760 F23A5.11	Arabidopsis thaliana (Mouse-ear cress)	Chain (1); Modified residue (1); Motif (2); Mutagenesis (2); Transmembrane (6)		SUBCELLULAR LOCATION: Membrane; Multi-pass membrane protein (Probable).	borate transmembrane transport; borate transmembrane transporter activity; borate transport; cellular response to boron-containing substance levels; glycerol transmembrane transporter activity; glycerol transport; urea transmembrane transport; urea transmembrane transporter activity	borate transmembrane transporter activity; glycerol transmembrane transporter activity; urea transmembrane transporter activity	integral component of membrane; plasma membrane	GO:0035445; GO:0046715; GO:0046713; GO:0080029; GO:0015168; GO:0015793; GO:0016021; GO:0005886; GO:0071918; GO:0015204
Ca_02922	0	0	0	0	0	0	0	0	0	0	0	0	0	1	0	0	0	0	0	0	0	0	0	0	0	0	0	0	0	0	0	0	0	0	0	1	Q9S9N9	Cinnamoyl-CoA reductase 1 (AtCCR1) (EC 1.2.1.44) (Protein IRREGULAR XYLEM 4)	CCR1 IRX4 At1g15950 T24D18.5	Arabidopsis thaliana (Mouse-ear cress)	Chain (1); Modified residue (1); Nucleotide binding (1); Sequence conflict (2)	PATHWAY: Aromatic compound metabolism; phenylpropanoid biosynthesis.		cinnamoyl-CoA reductase activity; circadian rhythm; lignin biosynthetic process; response to cold	cinnamoyl-CoA reductase activity; coenzyme binding	cytosol	GO:0016621; GO:0007623; GO:0050662; GO:0005829; GO:0009809; GO:0009409
Ca_02923	0	0	0	0	0	0	0	0	0	0	0	0	0	1	0	0	0	0	0	0	0	0	0	0	0	0	0	0	0	0	0	0	0	0	0	1	Q9S9N8	Metal transporter Nramp6 (AtNramp6)	NRAMP6 At1g15960 T24D18.6	Arabidopsis thaliana (Mouse-ear cress)	Alternative sequence (2); Chain (1); Erroneous gene model prediction (1); Transmembrane (12)		SUBCELLULAR LOCATION: Endomembrane system; Multi-pass membrane protein (Probable).	cadmium ion transmembrane transport; cadmium ion transmembrane transporter activity; iron ion homeostasis	cadmium ion transmembrane transporter activity	endomembrane system; integral component of membrane	GO:0070574; GO:0015086; GO:0012505; GO:0016021; GO:0055072
Ca_02924	0	0	0	0	0	0	0	0	0	0	0	0	0	1	0	0	0	0	0	0	0	0	0	0	0	0	0	0	0	0	0	0	0	0	0	1	Q9LEU7	CBL-interacting serine/threonine-protein kinase 5 (EC 2.7.11.1) (SNF1-related kinase 3.24) (SOS2-like protein kinase PKS19)	CIPK5 PKS19 SnRK3.24 At5g10930 T30N20.200	Arabidopsis thaliana (Mouse-ear cress)	Active site (1); Binding site (1); Chain (1); Domain (2); Modified residue (2); Nucleotide binding (1); Region (2); Sequence conflict (1)			protein serine/threonine kinase activity; signal transduction	ATP binding; protein serine/threonine kinase activity		GO:0005524; GO:0004674; GO:0007165
Ca_02926	0	0	0	0	0	0	0	0	0	0	0	0	0	1	0	0	0	0	0	0	0	0	0	0	0	0	0	0	0	0	0	0	0	0	0	1	Q0J709	Unknown protein DS12 from 2D-PAGE of leaf, chloroplastic	Os08g0242700 LOC_Os08g14440	Oryza sativa subsp. japonica (Rice)	Chain (1); Erroneous gene model prediction (1); Transit peptide (1)		SUBCELLULAR LOCATION: Plastid, chloroplast (Potential).			chloroplast	GO:0009507
Ca_02927	0	0	0	0	0	0	0	0	0	0	0	0	0	1	0	0	0	0	0	0	0	0	0	0	0	0	0	0	0	0	0	0	0	0	0	1	P49243	3-oxoacyl-[acyl-carrier-protein] synthase III, chloroplastic (EC 2.3.1.180) (Beta-ketoacyl-ACP synthase III) (KAS III)	At1g62640 F23N19.2 T3P18.20	Arabidopsis thaliana (Mouse-ear cress)	Active site (3); Chain (1); Erroneous gene model prediction (2); Sequence conflict (6); Transit peptide (1)	PATHWAY: Lipid metabolism; fatty acid biosynthesis.	SUBCELLULAR LOCATION: Plastid, chloroplast.	3-oxoacyl-[acyl-carrier-protein] synthase activity; beta-ketoacyl-acyl-carrier-protein synthase III activity; fatty acid biosynthetic process	3-oxoacyl-[acyl-carrier-protein] synthase activity; beta-ketoacyl-acyl-carrier-protein synthase III activity	chloroplast; chloroplast stroma	GO:0004315; GO:0033818; GO:0009507; GO:0009570; GO:0006633
[truncated: 9,050 more rows]
[truncated: 3 more columns]
