# Supplementary material for: Whole genome re-sequencing reveals genome-wide variations among parental lines of 16 mapping populations in chickpea (Cicer arietinum L.)
Source: BMC Plant Biol. 2016 Jan 27;16(Suppl 1):10. doi: 10.1186/s12870-015-0690-3 (PMC4895712; doi:10.1186/s12870-015-0690-3)
Supplement: Additional file 10: — Gene deletion detected in 35 chickpea genotypes used in this study. (XLSX 67 kb) [file 12870_2015_690_MOESM10_ESM.xlsx]

## Sheet: Sheet1
Additional File 10: Summary of genes deleted in 35 chickpea inbred genotypes used in this study
Gene ID	Arerti	C 104	C 214	Ejerie	ICC 1431	ICC 1496	ICC 1882	ICC 283	ICC 3137	ICC 4958	ICC 506	ICC 6263	ICC 8261	ICC 995	ICCV 00108	ICCV 04112	ICCV 04516	ICCV 05530	ICCV 10	ICCV 97105	IG 72933	ILC 3279R	JAKI 9218	JG 11	JG 130	JG 16	JG 62	JG 74	KAK 2	Pb 7	Vijay	WR 315	Count for this gene deleted across all genotypes	Uniprot ID	Protein name	Gene names	Organism	Features	Pathway	Subcellular Location	GO Biological Process	GO Molecular Function	GO Cellular Component	GO_IDs	Developmental stage	Induction	Tissue_specificity	Domain	Protein Families
Ca_00346	0	0	0	0	0	0	0	0	0	0	0	0	0	0	0	0	0	0	0	0	0	0	0	1	0	0	0	0	0	0	0	0	1	G7J0C4	Putative uncharacterized protein	MTR_3g009790	Medicago truncatula (Barrel medic) (Medicago tribuloides)
Ca_00409	0	0	0	0	0	0	0	0	0	0	0	0	0	0	0	0	0	0	0	0	0	0	0	0	0	0	1	0	0	0	0	0	1	C0LGP4	Probable LRR receptor-like serine/threonine-protein kinase At3g47570 (EC 2.7.11.1)	At3g47570 F1P2.120	Arabidopsis thaliana (Mouse-ear cress)	Active site (1); Binding site (1); Chain (1); Domain (1); Erroneous gene model prediction (1); Glycosylation (15); Modified residue (2); Nucleotide binding (1); Repeat (21); Sequence conflict (1); Signal peptide (1); Topological domain (2); Transmembrane (1)		SUBCELLULAR LOCATION: Cell membrane; Single-pass type I membrane protein (By similarity).	protein serine/threonine kinase activity	ATP binding; protein serine/threonine kinase activity	integral component of membrane; plasma membrane	GO:0005524; GO:0016021; GO:0005886; GO:0004674					Protein kinase superfamily, Ser/Thr protein kinase family
Ca_00410	0	0	0	0	0	0	0	0	0	0	0	0	0	0	0	0	0	0	0	0	0	0	0	0	0	0	1	0	0	0	0	0	1	C0LGQ5	LRR receptor-like serine/threonine-protein kinase GSO1 (EC 2.7.11.1) (Protein GASSHO 1)	GSO1 At4g20140 F1C12.60	Arabidopsis thaliana (Mouse-ear cress)	Active site (1); Binding site (1); Chain (1); Domain (1); Erroneous gene model prediction (2); Glycosylation (20); Modified residue (2); Nucleotide binding (1); Repeat (31); Signal peptide (1); Topological domain (2); Transmembrane (1)		SUBCELLULAR LOCATION: Membrane; Single-pass type I membrane protein (Potential).	epidermis development; protein serine/threonine kinase activity	ATP binding; protein serine/threonine kinase activity	integral component of membrane	GO:0005524; GO:0008544; GO:0016021; GO:0004674	DEVELOPMENTAL STAGE: In flower buds, localized in filaments and stigmas. During embryogenesis, uniform expression from the globular embryo to the mature cotyledonary embryo. After germination, detected in whole cotyledons and in the hypocotyl.		TISSUE SPECIFICITY: Mostly expressed in siliques, seeds, developing embryos and seedlings, detected in flower buds and roots, but not in leaves or stems.		Protein kinase superfamily, Ser/Thr protein kinase family
Ca_00439	0	0	0	0	0	0	0	0	0	0	0	0	0	0	0	0	0	0	0	0	0	0	0	0	0	0	1	0	0	0	0	0	1	Q9LT08	26S proteasome non-ATPase regulatory subunit 14 homolog (EC 3.4.19.-) (26S proteasome regulatory subunit RPN11) (AtRPN11)	RPN11 At5g23540 MQM1.19	Arabidopsis thaliana (Mouse-ear cress)	Chain (1); Cross-link (1); Domain (1); Metal binding (3); Motif (1); Sequence conflict (1)			metallopeptidase activity; protein catabolic process; response to salt stress	metal ion binding; metallopeptidase activity	cytosol; nucleus; proteasome complex	GO:0005829; GO:0046872; GO:0008237; GO:0005634; GO:0000502; GO:0030163; GO:0009651			TISSUE SPECIFICITY: Ubiquitous with highest expression in flowers.		Peptidase M67A family, PSMD14 subfamily
Ca_00440	0	0	0	0	0	0	0	0	0	0	0	0	0	0	0	0	0	0	0	0	0	0	0	0	0	0	1	0	0	0	0	0	1	Q9LT08	26S proteasome non-ATPase regulatory subunit 14 homolog (EC 3.4.19.-) (26S proteasome regulatory subunit RPN11) (AtRPN11)	RPN11 At5g23540 MQM1.19	Arabidopsis thaliana (Mouse-ear cress)	Chain (1); Cross-link (1); Domain (1); Metal binding (3); Motif (1); Sequence conflict (1)			metallopeptidase activity; protein catabolic process; response to salt stress	metal ion binding; metallopeptidase activity	cytosol; nucleus; proteasome complex	GO:0005829; GO:0046872; GO:0008237; GO:0005634; GO:0000502; GO:0030163; GO:0009651			TISSUE SPECIFICITY: Ubiquitous with highest expression in flowers.		Peptidase M67A family, PSMD14 subfamily
Ca_00470	0	0	0	0	0	0	0	0	0	0	0	0	0	0	0	0	0	0	0	1	0	0	0	0	0	0	0	0	0	0	0	0	1	A7XDQ9	Probable beta-1,3-galactosyltransferase 20 (EC 2.4.1.-)	B3GALT20 At4g21060 T13K14.220	Arabidopsis thaliana (Mouse-ear cress)	Chain (1); Domain (1); Erroneous gene model prediction (2); Glycosylation (5); Transmembrane (1)	PATHWAY: Protein modification; protein glycosylation.	SUBCELLULAR LOCATION: Golgi apparatus membrane; Single-pass type II membrane protein (Probable).	galactosyltransferase activity; protein glycosylation	carbohydrate binding; galactosyltransferase activity	Golgi membrane; integral component of membrane	GO:0000139; GO:0030246; GO:0008378; GO:0016021; GO:0006486			TISSUE SPECIFICITY: Expressed in stems and at lower levels in cauline leaves and siliques.		Glycosyltransferase 31 family
Ca_03736	0	0	0	0	0	0	0	0	0	0	0	0	0	0	0	0	0	0	0	0	0	0	0	1	0	0	0	0	0	0	0	0	1	Q9FQ04	5'-3' exoribonuclease 4 (EC 3.1.13.-) (Protein ACC INSENSITIVE 1) (Protein ETHYLENE INSENSITIVE 5) (Protein EXORIBONUCLEASE 4)	XRN4 AIN1 EIN5 At1g54490 F20D21.30	Arabidopsis thaliana (Mouse-ear cress)	Chain (1); Erroneous gene model prediction (1); Zinc finger (1)		SUBCELLULAR LOCATION: Cytoplasm.	5'-3' exoribonuclease activity; deadenylation-independent decapping of nuclear-transcribed mRNA; ethylene-activated signaling pathway; heat acclimation; miRNA catabolic process; mRNA catabolic process; mRNA processing; nuclear-transcribed mRNA catabolic process, exonucleolytic; regulation of gene expression, epigenetic; RNA phosphodiester bond hydrolysis, exonucleolytic; unidimensional cell growth	5'-3' exoribonuclease activity; nucleic acid binding; protein binding; zinc ion binding	cytoplasmic mRNA processing body; cytosol; nucleus; polysome	GO:0004534; GO:0090503; GO:0000932; GO:0005829; GO:0031087; GO:0009873; GO:0010286; GO:0006402; GO:0006397; GO:0010587; GO:0000291; GO:0003676; GO:0005634; GO:0005844; GO:0005515; GO:0040029; GO:0009826; GO:0008270		INDUCTION: Not induced by ethylene.	TISSUE SPECIFICITY: Expressed in roots, leaves, stems and flowers.		5'-3' exonuclease family, XRN2/RAT1 subfamily
Ca_03737	0	0	0	0	0	0	0	0	0	0	0	0	0	0	0	0	0	0	0	0	0	0	0	1	0	0	0	0	0	0	0	0	1	Q9SB42	Mediator-associated protein 1	At4g25210 F24A6.50	Arabidopsis thaliana (Mouse-ear cress)	Chain (1); Compositional bias (2); Erroneous initiation (1); Sequence conflict (1)		SUBCELLULAR LOCATION: Nucleus (Probable).	regulation of transcription, DNA-templated		chloroplast; cytosol; mediator complex; nucleolus	GO:0009507; GO:0005829; GO:0016592; GO:0005730; GO:0006355
Ca_05411	0	0	0	0	0	0	0	0	0	0	0	0	0	0	0	0	0	0	0	0	0	0	0	0	1	0	0	0	0	0	0	0	1	A6T923	FAD-dependent urate hydroxylase (EC 1.14.13.113)	hpxO KPN78578_16330 KPN_01663	Klebsiella pneumoniae subsp. pneumoniae (strain ATCC 700721 / MGH 78578)	Beta strand (16); Chain (1); Helix (16); Turn (6)	PATHWAY: Purine metabolism; urate degradation.		oxidoreductase activity, acting on paired donors, with incorporation or reduction of molecular oxygen, NAD(P)H as one donor, and incorporation of one atom of oxygen; purine nucleobase metabolic process; urate catabolic process	FAD binding; oxidoreductase activity, acting on paired donors, with incorporation or reduction of molecular oxygen, NAD(P)H as one donor, and incorporation of one atom of oxygen		GO:0071949; GO:0016709; GO:0006144; GO:0019628					FAD-dependent urate hydroxylase family
Ca_05412	0	0	0	0	0	0	0	0	0	0	0	0	0	0	0	0	0	0	0	0	0	0	0	0	1	0	0	0	0	0	0	0	1	A6T923	FAD-dependent urate hydroxylase (EC 1.14.13.113)	hpxO KPN78578_16330 KPN_01663	Klebsiella pneumoniae subsp. pneumoniae (strain ATCC 700721 / MGH 78578)	Beta strand (16); Chain (1); Helix (16); Turn (6)	PATHWAY: Purine metabolism; urate degradation.		oxidoreductase activity, acting on paired donors, with incorporation or reduction of molecular oxygen, NAD(P)H as one donor, and incorporation of one atom of oxygen; purine nucleobase metabolic process; urate catabolic process	FAD binding; oxidoreductase activity, acting on paired donors, with incorporation or reduction of molecular oxygen, NAD(P)H as one donor, and incorporation of one atom of oxygen		GO:0071949; GO:0016709; GO:0006144; GO:0019628					FAD-dependent urate hydroxylase family
Ca_06290	0	0	0	0	0	0	0	0	0	0	0	0	0	0	0	0	0	0	0	0	0	0	0	0	0	0	0	1	0	0	0	0	1	P34913	Bifunctional epoxide hydrolase 2 [Includes: Cytosolic epoxide hydrolase 2 (CEH) (EC 3.3.2.10) (Epoxide hydratase) (Soluble epoxide hydrolase) (SEH); Lipid-phosphate phosphatase (EC 3.1.3.76)]	EPHX2	Homo sapiens (Human)	Active site (3); Alternative sequence (2); Beta strand (19); Binding site (1); Chain (1); Helix (36); Lipidation (1); Metal binding (3); Modified residue (8); Motif (1); Mutagenesis (2); Natural variant (10); Region (3); Sequence conflict (5); Turn (4)		SUBCELLULAR LOCATION: Cytoplasm. Peroxisome.	10-hydroxy-9-(phosphonooxy)octadecanoate phosphatase activity; arachidonic acid metabolic process; cellular calcium ion homeostasis; cholesterol homeostasis; dephosphorylation; drug metabolic process; epoxide hydrolase activity; epoxygenase P450 pathway; inflammatory response; lipid phosphatase activity; phosphatase activity; phospholipid dephosphorylation; positive regulation of gene expression;…	10-hydroxy-9-(phosphonooxy)octadecanoate phosphatase activity; epoxide hydrolase activity; lipid phosphatase activity; magnesium ion binding; phosphatase activity; protein homodimerization activity; receptor binding; toxic substance binding	cytosol; extracellular vesicular exosome; peroxisome	GO:0033885; GO:0019369; GO:0006874; GO:0042632; GO:0005829; GO:0016311; GO:0017144; GO:0004301; GO:0019373; GO:0070062; GO:0006954; GO:0042577; GO:0000287; GO:0005777; GO:0016791; GO:0046839; GO:0010628; GO:0045909; GO:0042803; GO:0072593; GO:0005102; GO:0008217; GO:0090181; GO:0009636; GO:0044281; GO:0046272; GO:0015643; GO:0006805		INDUCTION: By compounds that cause peroxisome proliferation such as clofibrate, tiadenol and fenofibrate.		DOMAIN: The N-terminal domain has phosphatase activity. The C-terminal domain has epoxide hydrolase activity.	AB hydrolase superfamily, Epoxide hydrolase family
Ca_06346	0	0	0	0	0	0	0	0	0	0	0	0	0	0	0	0	0	0	1	0	0	0	0	0	0	0	0	0	0	0	0	0	1	Q9SGP2	Receptor-like protein kinase HSL1 (EC 2.7.11.1) (Protein HAESA-LIKE1)	HSL1 At1g28440 F3M18.12	Arabidopsis thaliana (Mouse-ear cress)	Active site (1); Binding site (1); Chain (1); Domain (1); Glycosylation (10); Modified residue (1); Nucleotide binding (1); Repeat (22); Signal peptide (1); Topological domain (2); Transmembrane (1)		SUBCELLULAR LOCATION: Cell membrane; Single-pass type I membrane protein (Potential).	protein serine/threonine kinase activity	ATP binding; protein serine/threonine kinase activity	integral component of membrane; plasma membrane	GO:0005524; GO:0016021; GO:0005886; GO:0004674	DEVELOPMENTAL STAGE: Decreased expression shortly before the onset of abscission.				Protein kinase superfamily, Ser/Thr protein kinase family
Ca_06378	0	0	0	0	0	0	0	0	0	0	0	0	0	0	0	0	0	0	0	0	0	0	0	0	0	0	0	0	0	0	0	1	1	P16128	Uncharacterized protein At4g18490	At4g18490 F28J12.150	Arabidopsis thaliana (Mouse-ear cress)	Chain (1); Coiled coil (1); Erroneous gene model prediction (3)
Ca_07141	0	0	0	0	0	0	0	0	0	0	0	0	0	0	1	0	0	0	0	0	0	0	0	0	0	0	0	0	0	0	0	0	1	O23044	Peroxidase 3 (Atperox P3) (EC 1.11.1.7) (ATPRC) (RCI3A) (Rare cold-inducible protein)	PER3 P3 RCI3 At1g05260 YUP8H12.13	Arabidopsis thaliana (Mouse-ear cress)	Active site (1); Binding site (1); Chain (1); Disulfide bond (4); Glycosylation (5); Metal binding (10); Sequence conflict (1); Signal peptide (1); Site (1)		SUBCELLULAR LOCATION: Secreted (By similarity).	hydrogen peroxide catabolic process; hyperosmotic salinity response; peroxidase activity; response to cold; response to desiccation	heme binding; metal ion binding; peroxidase activity	endoplasmic reticulum; extracellular region	GO:0005783; GO:0005576; GO:0020037; GO:0042744; GO:0042538; GO:0046872; GO:0004601; GO:0009409; GO:0009269		INDUCTION: Up-regulated by cold temperatures and down-regulated by light. In response to low temperatures, transcripts accumulate in the whole etiolated seedlings but only in roots of light-grown seedlings.	TISSUE SPECIFICITY: Expressed in root cells.		Peroxidase family, Classical plant (class III) peroxidase subfamily
Ca_07473	0	0	0	0	0	0	0	0	0	0	0	0	0	0	0	0	0	0	0	0	0	0	0	0	1	0	0	0	0	0	0	0	1	G7J4W7	Putative uncharacterized protein	MTR_3g077490	Medicago truncatula (Barrel medic) (Medicago tribuloides)
Ca_07474	0	0	0	0	0	0	0	0	0	0	0	0	0	0	0	0	0	0	0	0	0	0	0	0	1	0	0	0	0	0	0	0	1	G7J4X0	Putative uncharacterized protein	MTR_3g077500	Medicago truncatula (Barrel medic) (Medicago tribuloides)
Ca_07480	0	0	0	0	0	0	0	0	0	0	0	0	0	0	0	0	0	0	0	0	0	0	0	1	0	0	0	0	0	0	0	0	1	G7J5E4	Putative uncharacterized protein	MTR_3g077630	Medicago truncatula (Barrel medic) (Medicago tribuloides)
Ca_07481	0	0	0	0	0	0	0	0	0	0	0	0	0	0	0	0	0	0	0	0	0	0	0	1	0	0	0	0	0	0	0	0	1	Q8RXN3	Phosphoenolpyruvate/phosphate translocator 1, chloroplastic (AtPPT1) (Protein CAB UNDEREXPRESSED 1)	PPT1 CUE1 At5g33320 F19N2.40	Arabidopsis thaliana (Mouse-ear cress)	Chain (1); Domain (1); Mutagenesis (3); Sequence conflict (3); Transit peptide (1); Transmembrane (8)		SUBCELLULAR LOCATION: Plastid, chloroplast membrane; Multi-pass membrane protein.	phosphoenolpyruvate:phosphate antiporter activity; phosphoenolpyruvate transport; phosphoglycerate transmembrane transporter activity; phosphoglycerate transport	phosphoenolpyruvate:phosphate antiporter activity; phosphoglycerate transmembrane transporter activity	chloroplast; chloroplast envelope; chloroplast membrane; integral component of membrane; mitochondrion; plastid; plastid inner membrane	GO:0009507; GO:0009941; GO:0031969; GO:0016021; GO:0005739; GO:0015714; GO:0015121; GO:0015120; GO:0015713; GO:0009536; GO:0009528			TISSUE SPECIFICITY: Expressed in root columella, lateral root cap and root vasculature tissue. In leaves, highly expressed in xylem parenchyma cells. In flowers, expressed in sepals, petals, filaments of the stamens, anthers and stigma.		TPT transporter family, PPT (TC 2.A.7.9) subfamily
Ca_08265	0	0	0	0	0	0	0	0	0	0	0	0	0	0	0	0	0	0	0	0	0	0	0	1	0	0	0	0	0	0	0	0	1	P97347	Repetin	Rptn	Mus musculus (Mouse)	Calcium binding (2); Chain (1); Domain (2); Region (3); Repeat (48); Sequence conflict (5)		SUBCELLULAR LOCATION: Secreted, extracellular space, extracellular matrix (By similarity).		calcium ion binding	cornified envelope; proteinaceous extracellular matrix	GO:0005509; GO:0001533; GO:0005578	DEVELOPMENTAL STAGE: Expressed during late differentiation of the epidermis.		TISSUE SPECIFICITY: Detectable in the stratified internal epithelia of forestomach and tongue and to a lesser degree in normal skin epidermis, where it is restricted to the differentiated suprabasal cell layers. Overexpressed in skin tumors.	DOMAIN: Can be divided into a N-terminal domain with significant homology to S100-like calcium-binding proteins, a central domain containing a series of short tandem repeats, and two flanking segments with low homology to the consensus sequences of the central repeats.	S100-fused protein family
Ca_08689	0	0	0	0	0	0	0	0	0	0	0	0	0	0	0	0	0	0	0	0	1	0	0	0	0	0	0	0	0	0	0	0	1	Q9SX98	Lysine histidine transporter-like 8 (Amino acid transporter-like protein 1)	AATL1 At1g47670 F16N3.4	Arabidopsis thaliana (Mouse-ear cress)	Chain (1); Sequence conflict (1); Topological domain (11); Transmembrane (11)		SUBCELLULAR LOCATION: Cell membrane; Multi-pass membrane protein.	amino acid transport		integral component of membrane; plasma membrane	GO:0006865; GO:0016021; GO:0005886					Amino acid/polyamine transporter 2 family, Amino acid/auxin permease (AAAP) (TC 2.A.18.2) subfamily
Ca_08910	0	0	0	0	0	0	0	0	0	0	0	0	0	0	1	0	0	0	0	0	0	0	0	0	0	0	0	0	0	0	0	0	1	P35135	Ubiquitin-conjugating enzyme E2-17 kDa (EC 6.3.2.19) (Ubiquitin carrier protein) (Ubiquitin-protein ligase)		Solanum lycopersicum (Tomato) (Lycopersicon esculentum)	Active site (1); Chain (1)	PATHWAY: Protein modification; protein ubiquitination.		acid-amino acid ligase activity; protein ubiquitination	acid-amino acid ligase activity; ATP binding		GO:0005524; GO:0016881; GO:0016567					Ubiquitin-conjugating enzyme family
Ca_08912	0	0	0	0	0	0	0	0	0	0	0	0	0	0	1	0	0	0	0	0	0	0	0	0	0	0	0	0	0	0	0	0	1	P35135	Ubiquitin-conjugating enzyme E2-17 kDa (EC 6.3.2.19) (Ubiquitin carrier protein) (Ubiquitin-protein ligase)		Solanum lycopersicum (Tomato) (Lycopersicon esculentum)	Active site (1); Chain (1)	PATHWAY: Protein modification; protein ubiquitination.		acid-amino acid ligase activity; protein ubiquitination	acid-amino acid ligase activity; ATP binding		GO:0005524; GO:0016881; GO:0016567					Ubiquitin-conjugating enzyme family
Ca_09187	0	0	0	0	0	0	0	0	0	0	1	0	0	0	0	0	0	0	0	0	0	0	0	0	0	0	0	0	0	0	0	0	1	G7JMS7	DNA-directed RNA polymerase (EC 2.7.7.6)	MTR_4g121760	Medicago truncatula (Barrel medic) (Medicago tribuloides)				DNA-directed RNA polymerase activity; transcription, DNA-templated	DNA binding; DNA-directed RNA polymerase activity		GO:0003677; GO:0003899; GO:0006351					RNA polymerase beta' chain family
Ca_09737	0	0	0	0	0	0	0	0	0	0	0	0	0	0	0	0	0	0	0	0	0	0	0	1	0	0	0	0	0	0	0	0	1	G7KEK0	Putative uncharacterized protein	MTR_5g096290	Medicago truncatula (Barrel medic) (Medicago tribuloides)
Ca_09738	0	0	0	0	0	0	0	0	0	0	0	0	0	0	0	0	0	0	0	0	0	0	0	1	0	0	0	0	0	0	0	0	1	Q8RXL8	Uncharacterized membrane protein At1g06890	At1g06890 F4H5.5	Arabidopsis thaliana (Mouse-ear cress)	Chain (1); Compositional bias (1); Erroneous gene model prediction (1); Transmembrane (10)		SUBCELLULAR LOCATION: Golgi apparatus membrane; Multi-pass membrane protein.			endosome; Golgi apparatus; Golgi membrane; integral component of membrane; trans-Golgi network	GO:0005794; GO:0000139; GO:0005768; GO:0016021; GO:0005802
Ca_09772	0	0	0	0	0	0	0	0	0	1	0	0	0	0	0	0	0	0	0	0	0	0	0	0	0	0	0	0	0	0	0	0	1	Q9T048	Disease resistance protein At4g27190	At4g27190 T24A18.140	Arabidopsis thaliana (Mouse-ear cress)	Chain (1); Coiled coil (1); Domain (1); Nucleotide binding (1); Repeat (6)			defense response; nucleoside-triphosphatase activity	ADP binding; ATP binding; nucleoside-triphosphatase activity		GO:0043531; GO:0005524; GO:0006952; GO:0017111				DOMAIN: The LRR repeats probably act as specificity determinant of pathogen recognition (By similarity).	Disease resistance NB-LRR family
Ca_09797	0	0	0	0	0	0	0	0	0	0	0	0	0	0	0	0	0	0	0	1	0	0	0	0	0	0	0	0	0	0	0	0	1	P26690	NAD(P)H-dependent 6'-deoxychalcone synthase (EC 2.3.1.170)		Glycine max (Soybean) (Glycine hispida)	Active site (1); Binding site (1); Chain (1); Nucleotide binding (1); Site (1)	PATHWAY: Phytoalexin biosynthesis; glyceollin biosynthesis.		6'-deoxychalcone synthase activity; flavonoid biosynthetic process; oxidoreductase activity	6'-deoxychalcone synthase activity; oxidoreductase activity		GO:0033808; GO:0009813; GO:0016491		INDUCTION: By pathogen infection.			Aldo/keto reductase family
Ca_09798	0	0	0	0	0	0	0	0	0	0	0	0	0	0	0	0	0	0	0	1	0	0	0	0	0	0	0	0	0	0	0	0	1	P26690	NAD(P)H-dependent 6'-deoxychalcone synthase (EC 2.3.1.170)		Glycine max (Soybean) (Glycine hispida)	Active site (1); Binding site (1); Chain (1); Nucleotide binding (1); Site (1)	PATHWAY: Phytoalexin biosynthesis; glyceollin biosynthesis.		6'-deoxychalcone synthase activity; flavonoid biosynthetic process; oxidoreductase activity	6'-deoxychalcone synthase activity; oxidoreductase activity		GO:0033808; GO:0009813; GO:0016491		INDUCTION: By pathogen infection.			Aldo/keto reductase family
Ca_09844	0	0	0	0	0	0	0	0	0	0	0	0	0	0	1	0	0	0	0	0	0	0	0	0	0	0	0	0	0	0	0	0	1	Q8VZR6	Inositol transporter 1	INT1 At2g43330 T1O24.7	Arabidopsis thaliana (Mouse-ear cress)	Chain (1); Erroneous gene model prediction (1); Motif (1); Mutagenesis (4); Transmembrane (12)		SUBCELLULAR LOCATION: Vacuole membrane; Multi-pass membrane protein.	myo-inositol:proton symporter activity; myo-inositol transport; proton transport	myo-inositol:proton symporter activity	integral component of membrane; plant-type vacuole membrane; vacuole	GO:0016021; GO:0015798; GO:0005366; GO:0009705; GO:0015992; GO:0005773			TISSUE SPECIFICITY: Expressed in seedlings, leaves, flowers and pollen grains. Not detected in seeds.	DOMAIN: The C-terminal domain (465-509) is necessary and sufficient for vacuole membrane targeting. The di-Leu motif is required for this sorting.	Major facilitator superfamily, Sugar transporter (TC 2.A.1.1) family
Ca_10025	0	0	0	0	0	0	0	0	0	0	0	0	0	0	0	0	0	0	0	0	0	0	0	0	0	1	0	0	0	0	0	0	1	O43852	Calumenin (Crocalbin) (IEF SSP 9302)	CALU	Homo sapiens (Human)	Alternative sequence (15); Calcium binding (6); Chain (1); Domain (6); Glycosylation (1); Modified residue (3); Motif (1); Natural variant (1); Sequence conflict (10); Signal peptide (1)		SUBCELLULAR LOCATION: Endoplasmic reticulum lumen. Secreted. Melanosome. Sarcoplasmic reticulum lumen (By similarity). Note=Identified by mass spectrometry in melanosome fractions from stage I to stage IV.	blood coagulation; platelet activation; platelet degranulation	calcium ion binding; protein binding	endoplasmic reticulum; extracellular region; Golgi apparatus; melanosome; sarcoplasmic reticulum lumen	GO:0005794; GO:0007596; GO:0005509; GO:0005783; GO:0005576; GO:0042470; GO:0030168; GO:0002576; GO:0005515; GO:0033018			TISSUE SPECIFICITY: Ubiquitously expressed. Expressed at high levels in heart, placenta and skeletal muscle, at lower levels in lung, kidney and pancreas and at very low levels in brain and liver.		CREC family
Ca_10176	0	0	0	0	0	0	0	0	0	0	0	0	0	0	0	0	0	0	0	0	0	0	0	0	0	0	0	0	0	0	0	1	1	I1MHP5	Uncharacterized protein		Glycine max (Soybean) (Glycine hispida)
Ca_10273	0	0	0	0	0	0	0	0	0	0	1	0	0	0	0	0	0	0	0	0	0	0	0	0	0	0	0	0	0	0	0	0	1	Q9C9H7	Receptor-like protein 12 (AtRLP12)	RLP12 At1g71400 F26A9.22 F3I17.30	Arabidopsis thaliana (Mouse-ear cress)	Chain (1); Erroneous initiation (1); Frameshift (1); Glycosylation (19); Repeat (26); Sequence conflict (2); Signal peptide (1); Topological domain (2); Transmembrane (1)		SUBCELLULAR LOCATION: Cell membrane; Single-pass type I membrane protein (Potential).			integral component of membrane; plasma membrane	GO:0016021; GO:0005886
Ca_10295	0	0	0	0	0	0	0	0	0	1	0	0	0	0	0	0	0	0	0	0	0	0	0	0	0	0	0	0	0	0	0	0	1	Q39547	Cucumisin (EC 3.4.21.25) (allergen Cuc m 1)		Cucumis melo (Muskmelon)	Active site (3); Beta strand (34); Chain (1); Compositional bias (1); Glycosylation (2); Helix (17); Propeptide (2); Sequence conflict (1); Signal peptide (1); Turn (6)		SUBCELLULAR LOCATION: Secreted.	serine-type endopeptidase activity	serine-type endopeptidase activity	extracellular region	GO:0005576; GO:0004252			TISSUE SPECIFICITY: Specifically expressed in fruits. Expressed in sarcocarp (at protein level).		Peptidase S8 family
Ca_10916	0	0	0	0	0	0	0	0	0	0	0	0	0	0	1	0	0	0	0	0	0	0	0	0	0	0	0	0	0	0	0	0	1	I1MHP5	Uncharacterized protein		Glycine max (Soybean) (Glycine hispida)
Ca_11454	0	0	0	1	0	0	0	0	0	0	0	0	0	0	0	0	0	0	0	0	0	0	0	0	0	0	0	0	0	0	0	0	1	Q922B2	Aspartate--tRNA ligase, cytoplasmic (EC 6.1.1.12) (Aspartyl-tRNA synthetase) (AspRS)	Dars	Mus musculus (Mouse)	Binding site (5); Chain (1); Modified residue (3); Nucleotide binding (3); Region (1); Sequence conflict (1)		SUBCELLULAR LOCATION: Cytoplasm.	aspartate-tRNA ligase activity; aspartyl-tRNA aminoacylation	aspartate-tRNA ligase activity; ATP binding; nucleic acid binding	cytoplasm	GO:0005524; GO:0004815; GO:0006422; GO:0005737; GO:0003676					Class-II aminoacyl-tRNA synthetase family
Ca_11691	0	0	0	0	0	0	0	0	0	0	0	0	0	0	0	0	0	0	0	0	0	0	0	0	0	0	1	0	0	0	0	0	1	Q969N2	GPI transamidase component PIG-T (Phosphatidylinositol-glycan biosynthesis class T protein)	PIGT CGI-06 PSEC0163 UNQ716/PRO1379	Homo sapiens (Human)	Alternative sequence (6); Chain (1); Disulfide bond (1); Erroneous initiation (2); Frameshift (1); Glycosylation (3); Mutagenesis (1); Natural variant (2); Signal peptide (1); Topological domain (2); Transmembrane (1)	PATHWAY: Glycolipid biosynthesis; glycosylphosphatidylinositol-anchor biosynthesis.	SUBCELLULAR LOCATION: Endoplasmic reticulum membrane; Single-pass type I membrane protein.	attachment of GPI anchor to protein; cellular protein metabolic process; C-terminal protein lipidation; GPI-anchor transamidase activity; neuron apoptotic process; neuron differentiation; post-translational protein modification	GPI-anchor transamidase activity; protein binding	cytoplasmic membrane-bounded vesicle; endoplasmic reticulum membrane; GPI-anchor transamidase complex; integral component of endoplasmic reticulum membrane	GO:0006501; GO:0003923; GO:0042765; GO:0016255; GO:0044267; GO:0016023; GO:0005789; GO:0030176; GO:0051402; GO:0030182; GO:0043687; GO:0005515					PIGT family
Ca_11764	0	0	0	0	0	0	0	0	0	0	0	0	0	0	0	0	0	0	0	0	0	0	0	1	0	0	0	0	0	0	0	0	1	G7K3A5	F-box protein interaction domain containing protein	MTR_5g090860	Medicago truncatula (Barrel medic) (Medicago tribuloides)
Ca_12362	0	0	0	0	0	0	0	0	0	0	0	0	0	0	0	0	0	0	0	0	0	0	0	0	0	0	1	0	0	0	0	0	1	Q9LNG5	Serine/threonine-protein phosphatase 7 long form homolog (EC 3.1.3.16)	At1g48120 F21D18.16	Arabidopsis thaliana (Mouse-ear cress)	Active site (1); Chain (1); Metal binding (3)			phosphoprotein phosphatase activity	metal ion binding; phosphoprotein phosphatase activity		GO:0046872; GO:0004721					PPP phosphatase family, PP-7 subfamily
Ca_12657	0	0	0	0	0	0	0	0	0	1	0	0	0	0	0	0	0	0	0	0	0	0	0	0	0	0	0	0	0	0	0	0	1	A2ZC67	Aspartic proteinase Asp1 (OSAP1) (OsAsp1) (EC 3.4.23.-) (Nucellin-like protein)	ASP1 OsI_034160	Oryza sativa subsp. indica (Rice)	Active site (2); Chain (1); Propeptide (1); Sequence conflict (5); Signal peptide (1)			aspartic-type endopeptidase activity	aspartic-type endopeptidase activity		GO:0004190	DEVELOPMENTAL STAGE: Abundantly expressed in zygotic embryos 1 and 2 days after fertilization.		TISSUE SPECIFICITY: Expressed in pollen, nucellus, ovary wall, shoot and root meristem, coleoptiles of immature seeds, and somatic embryos.		Peptidase A1 family
Ca_12658	0	0	0	0	0	0	0	0	0	1	0	0	0	0	0	0	0	0	0	0	0	0	0	0	0	0	0	0	0	0	0	0	1	A2ZC67	Aspartic proteinase Asp1 (OSAP1) (OsAsp1) (EC 3.4.23.-) (Nucellin-like protein)	ASP1 OsI_034160	Oryza sativa subsp. indica (Rice)	Active site (2); Chain (1); Propeptide (1); Sequence conflict (5); Signal peptide (1)			aspartic-type endopeptidase activity	aspartic-type endopeptidase activity		GO:0004190	DEVELOPMENTAL STAGE: Abundantly expressed in zygotic embryos 1 and 2 days after fertilization.		TISSUE SPECIFICITY: Expressed in pollen, nucellus, ovary wall, shoot and root meristem, coleoptiles of immature seeds, and somatic embryos.		Peptidase A1 family
Ca_13051	0	0	0	0	0	0	0	1	0	0	0	0	0	0	0	0	0	0	0	0	0	0	0	0	0	0	0	0	0	0	0	0	1	Q3ECH2	Probable receptor-like protein kinase At1g67000 (EC 2.7.11.1)	At1g67000 F1O19.18	Arabidopsis thaliana (Mouse-ear cress)	Active site (1); Binding site (1); Chain (1); Compositional bias (1); Domain (1); Frameshift (1); Glycosylation (12); Nucleotide binding (1); Sequence conflict (2); Signal peptide (1); Topological domain (2); Transmembrane (1)		SUBCELLULAR LOCATION: Cell membrane; Single-pass type I membrane protein (By similarity).	protein serine/threonine kinase activity	ATP binding; protein serine/threonine kinase activity	integral component of membrane; plasma membrane	GO:0005524; GO:0016021; GO:0005886; GO:0004674					Protein kinase superfamily, Ser/Thr protein kinase family
Ca_13052	0	0	0	0	0	0	0	1	0	0	0	0	0	0	0	0	0	0	0	0	0	0	0	0	0	0	0	0	0	0	0	0	1	Q3ECH2	Probable receptor-like protein kinase At1g67000 (EC 2.7.11.1)	At1g67000 F1O19.18	Arabidopsis thaliana (Mouse-ear cress)	Active site (1); Binding site (1); Chain (1); Compositional bias (1); Domain (1); Frameshift (1); Glycosylation (12); Nucleotide binding (1); Sequence conflict (2); Signal peptide (1); Topological domain (2); Transmembrane (1)		SUBCELLULAR LOCATION: Cell membrane; Single-pass type I membrane protein (By similarity).	protein serine/threonine kinase activity	ATP binding; protein serine/threonine kinase activity	integral component of membrane; plasma membrane	GO:0005524; GO:0016021; GO:0005886; GO:0004674					Protein kinase superfamily, Ser/Thr protein kinase family
Ca_13053	0	0	0	0	0	0	0	1	0	0	0	0	0	0	0	0	0	0	0	0	0	0	0	0	0	0	0	0	0	0	0	0	1	Q3ECH2	Probable receptor-like protein kinase At1g67000 (EC 2.7.11.1)	At1g67000 F1O19.18	Arabidopsis thaliana (Mouse-ear cress)	Active site (1); Binding site (1); Chain (1); Compositional bias (1); Domain (1); Frameshift (1); Glycosylation (12); Nucleotide binding (1); Sequence conflict (2); Signal peptide (1); Topological domain (2); Transmembrane (1)		SUBCELLULAR LOCATION: Cell membrane; Single-pass type I membrane protein (By similarity).	protein serine/threonine kinase activity	ATP binding; protein serine/threonine kinase activity	integral component of membrane; plasma membrane	GO:0005524; GO:0016021; GO:0005886; GO:0004674					Protein kinase superfamily, Ser/Thr protein kinase family
Ca_13054	0	0	0	0	0	0	0	1	0	0	0	0	0	0	0	0	0	0	0	0	0	0	0	0	0	0	0	0	0	0	0	0	1	Q9FID6	Probable receptor-like protein kinase At5g39020 (EC 2.7.11.-)	At5g39020 MXF12.30	Arabidopsis thaliana (Mouse-ear cress)	Active site (1); Binding site (1); Chain (1); Domain (1); Glycosylation (10); Nucleotide binding (1); Signal peptide (1); Topological domain (2); Transmembrane (1)		SUBCELLULAR LOCATION: Membrane; Single-pass type I membrane protein (Potential).	protein serine/threonine kinase activity	ATP binding; protein serine/threonine kinase activity	integral component of membrane	GO:0005524; GO:0016021; GO:0004674					Protein kinase superfamily, Ser/Thr protein kinase family
Ca_13055	0	0	0	0	0	0	0	1	0	0	0	0	0	0	0	0	0	0	0	0	0	0	0	0	0	0	0	0	0	0	0	0	1	Q3ECH2	Probable receptor-like protein kinase At1g67000 (EC 2.7.11.1)	At1g67000 F1O19.18	Arabidopsis thaliana (Mouse-ear cress)	Active site (1); Binding site (1); Chain (1); Compositional bias (1); Domain (1); Frameshift (1); Glycosylation (12); Nucleotide binding (1); Sequence conflict (2); Signal peptide (1); Topological domain (2); Transmembrane (1)		SUBCELLULAR LOCATION: Cell membrane; Single-pass type I membrane protein (By similarity).	protein serine/threonine kinase activity	ATP binding; protein serine/threonine kinase activity	integral component of membrane; plasma membrane	GO:0005524; GO:0016021; GO:0005886; GO:0004674					Protein kinase superfamily, Ser/Thr protein kinase family
Ca_13620	0	0	0	0	0	0	0	0	0	1	0	0	0	0	0	0	0	0	0	0	0	0	0	0	0	0	0	0	0	0	0	0	1	Q8LCG7	Nuclear transcription factor Y subunit C-2 (AtNF-YC-2) (Transcriptional activator HAP5B)	NFYC2 HAP5B At1g56170 F14G9.21 T6H22.3	Arabidopsis thaliana (Mouse-ear cress)	Chain (1); Compositional bias (1); Erroneous initiation (2); Erroneous termination (1); Sequence conflict (2)		SUBCELLULAR LOCATION: Nucleus (By similarity).	positive regulation of transcription, DNA-templated; regulation of transcription, DNA-templated; sequence-specific DNA binding transcription factor activity; transcription, DNA-templated	sequence-specific DNA binding; sequence-specific DNA binding transcription factor activity	CCAAT-binding factor complex; cytoplasm; nucleus	GO:0016602; GO:0005737; GO:0005634; GO:0045893; GO:0006355; GO:0043565; GO:0003700; GO:0006351			TISSUE SPECIFICITY: Ubiquitous.		NFYC/HAP5 subunit family
Ca_13753	0	0	0	0	0	0	0	0	0	0	0	0	0	0	0	0	0	0	0	0	0	0	0	0	1	0	0	0	0	0	0	0	1	G7I2H0	TNP1	MTR_1g040960	Medicago truncatula (Barrel medic) (Medicago tribuloides)				cysteine-type peptidase activity	cysteine-type peptidase activity		GO:0008234
Ca_13754	0	0	0	0	0	0	0	0	0	0	0	0	0	0	0	0	0	0	0	0	0	0	0	0	1	0	0	0	0	0	0	0	1	I1MHP5	Uncharacterized protein		Glycine max (Soybean) (Glycine hispida)
Ca_13784	0	0	0	0	0	0	0	0	0	0	0	0	0	0	0	0	0	0	0	1	0	0	0	0	0	0	0	0	0	0	0	0	1	A5BU47	Putative uncharacterized protein	VITISV_003642	Vitis vinifera (Grape)				cysteine-type peptidase activity	cysteine-type peptidase activity		GO:0008234
Ca_13952	0	0	0	0	0	0	0	0	0	0	0	0	0	0	0	0	0	0	0	0	0	0	0	0	0	0	1	0	0	0	0	0	1
Ca_13973	0	0	0	0	0	0	0	0	0	0	0	0	0	0	0	0	0	0	0	1	0	0	0	0	0	0	0	0	0	0	0	0	1	I1MHP5	Uncharacterized protein		Glycine max (Soybean) (Glycine hispida)
Ca_14005	0	0	0	0	0	0	0	0	0	0	0	0	0	0	0	0	0	0	0	0	0	0	0	0	0	0	0	0	0	0	0	1	1	B7FJ85	Putative uncharacterized protein		Medicago truncatula (Barrel medic) (Medicago tribuloides)
Ca_14022	0	0	0	0	0	0	0	0	0	0	0	0	0	0	0	0	0	0	0	0	0	0	0	0	0	1	0	0	0	0	0	0	1	Q22E41	Uncharacterized protein	TTHERM_00895870	Tetrahymena thermophila (strain SB210)
Ca_14216	0	0	0	0	0	0	0	0	0	0	0	0	0	0	0	0	0	0	0	0	0	0	0	0	0	0	0	0	0	0	0	1	1	G7IKJ3	TdcA1-ORF2 protein	MTR_2g088630	Medicago truncatula (Barrel medic) (Medicago tribuloides)
Ca_14239	0	0	0	0	0	0	0	0	0	0	0	0	0	0	0	0	0	0	0	0	0	0	0	0	1	0	0	0	0	0	0	0	1	I1MHP5	Uncharacterized protein		Glycine max (Soybean) (Glycine hispida)
Ca_14869	0	0	0	0	0	0	0	0	0	0	0	0	0	0	0	0	0	0	0	0	0	0	0	0	0	0	1	0	0	0	0	0	1	G7IH00	Putative uncharacterized protein	MTR_2g068900	Medicago truncatula (Barrel medic) (Medicago tribuloides)
Ca_14931	0	0	0	0	0	0	0	1	0	0	0	0	0	0	0	0	0	0	0	0	0	0	0	0	0	0	0	0	0	0	0	0	1	Q3ECH2	Probable receptor-like protein kinase At1g67000 (EC 2.7.11.1)	At1g67000 F1O19.18	Arabidopsis thaliana (Mouse-ear cress)	Active site (1); Binding site (1); Chain (1); Compositional bias (1); Domain (1); Frameshift (1); Glycosylation (12); Nucleotide binding (1); Sequence conflict (2); Signal peptide (1); Topological domain (2); Transmembrane (1)		SUBCELLULAR LOCATION: Cell membrane; Single-pass type I membrane protein (By similarity).	protein serine/threonine kinase activity	ATP binding; protein serine/threonine kinase activity	integral component of membrane; plasma membrane	GO:0005524; GO:0016021; GO:0005886; GO:0004674					Protein kinase superfamily, Ser/Thr protein kinase family
Ca_14932	0	0	0	0	0	0	0	1	0	0	0	0	0	0	0	0	0	0	0	0	0	0	0	0	0	0	0	0	0	0	0	0	1	G7L8N0	TNP2	MTR_8g073010	Medicago truncatula (Barrel medic) (Medicago tribuloides)				cysteine-type peptidase activity	cysteine-type peptidase activity		GO:0008234
Ca_14934	0	0	0	0	0	0	0	1	0	0	0	0	0	0	0	0	0	0	0	0	0	0	0	0	0	0	0	0	0	0	0	0	1	G7KJL2	Stress-induced receptor-like kinase	MTR_6g044970	Medicago truncatula (Barrel medic) (Medicago tribuloides)				kinase activity	kinase activity; polysaccharide binding		GO:0016301; GO:0030247
Ca_14935	0	0	0	0	0	0	0	1	0	0	0	0	0	0	0	0	0	0	0	0	0	0	0	0	0	0	0	0	0	0	0	0	1	Q3ECH2	Probable receptor-like protein kinase At1g67000 (EC 2.7.11.1)	At1g67000 F1O19.18	Arabidopsis thaliana (Mouse-ear cress)	Active site (1); Binding site (1); Chain (1); Compositional bias (1); Domain (1); Frameshift (1); Glycosylation (12); Nucleotide binding (1); Sequence conflict (2); Signal peptide (1); Topological domain (2); Transmembrane (1)		SUBCELLULAR LOCATION: Cell membrane; Single-pass type I membrane protein (By similarity).	protein serine/threonine kinase activity	ATP binding; protein serine/threonine kinase activity	integral component of membrane; plasma membrane	GO:0005524; GO:0016021; GO:0005886; GO:0004674					Protein kinase superfamily, Ser/Thr protein kinase family
Ca_14936	0	0	0	0	0	0	0	1	0	0	0	0	0	0	0	0	0	0	0	0	0	0	0	0	0	0	0	0	0	0	0	0	1	G7I2H0	TNP1	MTR_1g040960	Medicago truncatula (Barrel medic) (Medicago tribuloides)				cysteine-type peptidase activity	cysteine-type peptidase activity		GO:0008234
Ca_15124	0	0	0	0	0	0	0	0	0	1	0	0	0	0	0	0	0	0	0	0	0	0	0	0	0	0	0	0	0	0	0	0	1
Ca_15264	0	0	0	0	0	0	0	0	0	0	0	0	0	0	0	0	0	0	0	0	0	0	0	0	0	0	1	0	0	0	0	0	1	Q9S728	Protodermal factor 1	PDF1 At2g42840 F7D19.16	Arabidopsis thaliana (Mouse-ear cress)	Chain (1); Compositional bias (1); Signal peptide (1)					extracellular region	GO:0005576			TISSUE SPECIFICITY: Confined to the shoot apical meristem (SAM) at the layer L1 in vegetative, infloresence and floral meristems, as well as in protoderm of organ primordia, including during embryogenesis. Also present in the tip of emerging lateral root primordia.
Ca_15435	0	0	0	0	0	0	0	0	0	0	0	0	1	0	0	0	0	0	0	0	0	0	0	0	0	0	0	0	0	0	0	0	1	Q9LW07	Probable polygalacturonase At3g15720 (PG) (EC 3.2.1.15) (Pectinase At3g15720)	At3g15720 MSJ11.12	Arabidopsis thaliana (Mouse-ear cress)	Active site (2); Chain (1); Lipidation (1); Propeptide (1); Repeat (6); Signal peptide (1)		SUBCELLULAR LOCATION: Cell membrane; Lipid-anchor, GPI-anchor. Secreted, cell wall.	carbohydrate metabolic process; polygalacturonase activity	polygalacturonase activity	anchored component of membrane; anchored component of plasma membrane; extracellular region; plant-type cell wall	GO:0031225; GO:0046658; GO:0005975; GO:0005576; GO:0009505; GO:0004650					Glycosyl hydrolase 28 family
Ca_15462	0	0	0	0	0	0	0	0	0	0	0	0	1	0	0	0	0	0	0	0	0	0	0	0	0	0	0	0	0	0	0	0	1	Q2HSI5	IMP dehydrogenase/GMP reductase, putative	MtrDRAFT_AC151522g15v2	Medicago truncatula (Barrel medic) (Medicago tribuloides)
Ca_16200	0	0	0	0	0	0	0	0	0	0	0	0	0	0	0	0	0	0	0	0	0	0	0	0	0	0	1	0	0	0	0	0	1	P13821	S-antigen protein		Plasmodium falciparum (isolate Wellcome)	Chain (1); Compositional bias (2); Region (1); Repeat (66); Signal peptide (1)		SUBCELLULAR LOCATION: Parasitophorous vacuole.			symbiont-containing vacuole	GO:0020003
Ca_16493	0	0	0	0	0	0	0	0	0	0	0	0	0	0	0	0	0	0	0	0	0	0	0	0	1	0	0	0	0	0	0	0	1	Q54U61	Protein transport protein SEC24	sec24 DDB_G0281255	Dictyostelium discoideum (Slime mold)	Chain (1); Compositional bias (3); Metal binding (4); Region (1)		SUBCELLULAR LOCATION: Cytoplasmic vesicle, COPII-coated vesicle membrane; Peripheral membrane protein; Cytoplasmic side (By similarity). Endoplasmic reticulum membrane; Peripheral membrane protein; Cytoplasmic side (By similarity). Golgi apparatus membrane; Peripheral membrane protein; Cytoplasmic side (By similarity).	ER to Golgi vesicle-mediated transport; intracellular protein transport	zinc ion binding	COPII vesicle coat; endoplasmic reticulum membrane; Golgi membrane	GO:0030127; GO:0006888; GO:0000139; GO:0005789; GO:0006886; GO:0008270					SEC23/SEC24 family, SEC24 subfamily
Ca_16900	0	0	0	0	0	0	0	0	0	1	0	0	0	0	0	0	0	0	0	0	0	0	0	0	0	0	0	0	0	0	0	0	1	Q940Q8	Probable beta-1,4-xylosyltransferase IRX10L (EC 2.4.2.-) (Glucuronoxylan glucuronosyltransferase 1) (AtGUT1) (Glucuronoxylan glucuronosyltransferase 2) (AtGUT2) (Protein IRREGULAR XYLEM 10-like) (Xylan xylosyltransferase IRX10L)	IRX10L GUT1 GUT2 At5g61840 MAC9.17	Arabidopsis thaliana (Mouse-ear cress)	Chain (1); Erroneous gene model prediction (1); Glycosylation (2); Sequence conflict (1); Topological domain (2); Transmembrane (1)		SUBCELLULAR LOCATION: Golgi apparatus membrane; Single-pass type II membrane protein (By similarity).	glucuronoxylan biosynthetic process; glucuronoxylan glucuronosyltransferase activity; secondary cell wall biogenesis	glucuronoxylan glucuronosyltransferase activity	endosome; Golgi apparatus; Golgi membrane; integral component of membrane; trans-Golgi network	GO:0005794; GO:0000139; GO:0005768; GO:0010417; GO:0080116; GO:0016021; GO:0009834; GO:0005802			TISSUE SPECIFICITY: Expressed in xylem cells in stems and roots.		Glycosyltransferase 47 family
Ca_17031	0	0	0	0	0	0	0	0	0	0	0	0	0	0	0	0	0	0	0	0	0	0	0	0	0	0	0	0	0	0	0	1	1	P10978	Retrovirus-related Pol polyprotein from transposon TNT 1-94 [Includes: Protease (EC 3.4.23.-); Reverse transcriptase (EC 2.7.7.49); Endonuclease]		Nicotiana tabacum (Common tobacco)	Active site (1); Chain (1); Domain (1); Zinc finger (1)			aspartic-type endopeptidase activity; DNA integration; endonuclease activity; RNA-directed DNA polymerase activity	aspartic-type endopeptidase activity; endonuclease activity; nucleic acid binding; RNA-directed DNA polymerase activity; zinc ion binding		GO:0015074; GO:0003964; GO:0004190; GO:0004519; GO:0003676; GO:0008270
Ca_17420	0	0	0	0	0	0	0	0	0	0	0	0	0	0	0	0	0	0	0	0	0	0	0	0	0	1	0	0	0	0	0	0	1	I1KL92	Uncharacterized protein		Glycine max (Soybean) (Glycine hispida)						Golgi apparatus	GO:0005794
Ca_17421	0	0	0	0	0	0	0	0	0	0	0	0	0	0	0	0	0	0	0	0	0	0	0	0	0	1	0	0	0	0	0	0	1	G7I2H0	TNP1	MTR_1g040960	Medicago truncatula (Barrel medic) (Medicago tribuloides)				cysteine-type peptidase activity	cysteine-type peptidase activity		GO:0008234
Ca_17548	0	0	0	0	0	0	0	0	0	0	0	0	0	0	0	0	0	0	0	0	0	0	0	0	0	0	0	0	0	1	0	0	1	Q9LW07	Probable polygalacturonase At3g15720 (PG) (EC 3.2.1.15) (Pectinase At3g15720)	At3g15720 MSJ11.12	Arabidopsis thaliana (Mouse-ear cress)	Active site (2); Chain (1); Lipidation (1); Propeptide (1); Repeat (6); Signal peptide (1)		SUBCELLULAR LOCATION: Cell membrane; Lipid-anchor, GPI-anchor. Secreted, cell wall.	carbohydrate metabolic process; polygalacturonase activity	polygalacturonase activity	anchored component of membrane; anchored component of plasma membrane; extracellular region; plant-type cell wall	GO:0031225; GO:0046658; GO:0005975; GO:0005576; GO:0009505; GO:0004650					Glycosyl hydrolase 28 family
Ca_18020	0	0	0	0	0	0	0	0	0	0	0	0	0	0	0	0	0	0	0	0	0	0	0	1	0	0	0	0	0	0	0	0	1	I1MHP5	Uncharacterized protein		Glycine max (Soybean) (Glycine hispida)
Ca_18023	0	0	0	1	0	0	0	0	0	0	0	0	0	0	0	0	0	0	0	0	0	0	0	0	0	0	0	0	0	0	0	0	1	I1MHP5	Uncharacterized protein		Glycine max (Soybean) (Glycine hispida)
Ca_18100	0	0	0	0	0	0	0	0	0	0	0	0	0	0	0	0	0	0	0	1	0	0	0	0	0	0	0	0	0	0	0	0	1	G7I2H0	TNP1	MTR_1g040960	Medicago truncatula (Barrel medic) (Medicago tribuloides)				cysteine-type peptidase activity	cysteine-type peptidase activity		GO:0008234
Ca_18255	1	0	0	0	0	0	0	0	0	0	0	0	0	0	0	0	0	0	0	0	0	0	0	0	0	0	0	0	0	0	0	0	1	G7I2H0	TNP1	MTR_1g040960	Medicago truncatula (Barrel medic) (Medicago tribuloides)				cysteine-type peptidase activity	cysteine-type peptidase activity		GO:0008234
Ca_18305	0	0	0	0	0	0	0	0	0	1	0	0	0	0	0	0	0	0	0	0	0	0	0	0	0	0	0	0	0	0	0	0	1	Q9FX32	Sucrose synthase 6 (AtSUS6) (EC 2.4.1.13) (Sucrose-UDP glucosyltransferase 6)	SUS6 At1g73370 T9L24.42	Arabidopsis thaliana (Mouse-ear cress)	Chain (1); Region (1)		SUBCELLULAR LOCATION: Secreted, cell wall.	biosynthetic process; callose deposition in phloem sieve plate; sucrose metabolic process; sucrose synthase activity	sucrose synthase activity	cell wall; extracellular region	GO:0009058; GO:0080165; GO:0005618; GO:0005576; GO:0005985; GO:0016157			TISSUE SPECIFICITY: Detected in the whole plant but more precisely confined to the vasculature in cotyledons, leaves, petals, anthers and roots.		Glycosyltransferase 1 family, Plant sucrose synthase subfamily
Ca_18572	0	0	0	0	0	0	0	0	0	0	0	0	0	0	0	0	0	0	0	0	0	0	0	0	0	0	1	0	0	0	0	0	1	Q5R8F6	UPF0420 protein C16orf58 homolog		Pongo abelii (Sumatran orangutan) (Pongo pygmaeus abelii)	Chain (1); Initiator methionine (1); Modified residue (1); Sequence conflict (2); Transmembrane (1)		SUBCELLULAR LOCATION: Membrane; Single-pass membrane protein (Potential).			integral component of membrane	GO:0016021					UPF0420 family
Ca_18605	0	0	0	0	0	0	0	0	0	0	0	0	0	0	0	0	0	0	0	0	0	0	0	0	1	0	0	0	0	0	0	0	1	P94077	Protein LSD1 (Protein CHILLING SENSITIVE 4) (Protein LESION SIMULATING DISEASE 1) (AtLSD1) (Putative zinc finger LSD1)	LSD1 CHS4 At4g20380 F9F13.30	Arabidopsis thaliana (Mouse-ear cress)	Alternative sequence (1); Chain (1); Compositional bias (1); Region (3); Sequence caution (1)		SUBCELLULAR LOCATION: Cytoplasm. Nucleus.	apoptotic process; negative regulation of programmed cell death; plant-type hypersensitive response	protein binding	cytoplasm; nucleus	GO:0006915; GO:0005737; GO:0043069; GO:0005634; GO:0009626; GO:0005515		INDUCTION: By methyl viologen.	TISSUE SPECIFICITY: Expressed in cotyledons, roots, rosette leaves, stems, inflorescences and flowers.
Ca_20052	0	0	0	0	0	0	0	0	0	0	0	0	0	0	0	0	0	0	0	0	0	0	0	1	0	0	0	0	0	0	0	0	1	Q99575	Ribonucleases P/MRP protein subunit POP1 (hPOP1) (EC 3.1.26.5)	POP1 KIAA0061	Homo sapiens (Human)	Chain (1); Modified residue (4); Natural variant (6)		SUBCELLULAR LOCATION: Nucleus, nucleolus.	ribonuclease MRP activity; ribonuclease P activity; RNA phosphodiester bond hydrolysis; RNA phosphodiester bond hydrolysis, endonucleolytic; tRNA 5'-leader removal; tRNA catabolic process	poly(A) RNA binding; protein binding; ribonuclease MRP activity; ribonuclease P activity	extracellular space; nucleolar ribonuclease P complex; ribonuclease MRP complex	GO:0090501; GO:0090502; GO:0005615; GO:0005655; GO:0044822; GO:0005515; GO:0000171; GO:0000172; GO:0004526; GO:0001682; GO:0016078
Ca_20251	0	0	0	0	0	0	0	0	0	0	0	0	0	0	0	0	0	0	0	0	0	1	0	0	0	0	0	0	0	0	0	0	1	P15941	Mucin-1 (MUC-1) (Breast carcinoma-associated antigen DF3) (Cancer antigen 15-3) (CA 15-3) (Carcinoma-associated mucin) (Episialin) (H23AG) (Krebs von den Lungen-6) (KL-6) (PEMT) (Peanut-reactive urinary mucin) (PUM) (Polymorphic epithelial mucin) (PEM) (Tumor-associated epithelial membrane antigen) (EMA) (Tumor-associated mucin) (CD antigen CD227) [Cleaved into: Mucin-1 subunit alpha (MUC1-NT) (M…	MUC1 PUM	Homo sapiens (Human)	Alternative sequence (19); Beta strand (4); Chain (3); Domain (1); Erroneous initiation (2); Glycosylation (9); Helix (3); Lipidation (2); Modified residue (9); Motif (3); Mutagenesis (21); Natural variant (2); Region (4); Repeat (48); Sequence conflict (10); Signal peptide (1); Site (1); Topological domain (2); Transmembrane (1); Turn (2)		SUBCELLULAR LOCATION: Apical cell membrane; Single-pass type I membrane protein. Note=Exclusively located in the apical domain of the plasma membrane of highly polarized epithelial cells. After endocytosis, internalized and recycled to the cell membrane. Located to microvilli and to the tips of long filopodial protusions.; SUBCELLULAR LOCATION: Isoform 5: Secreted.; SUBCELLULAR LOCATION: Isoform …	cellular protein metabolic process; DNA damage response, signal transduction by p53 class mediator resulting in cell cycle arrest; DNA damage response, signal transduction by p53 class mediator resulting in transcription of p21 class mediator; negative regulation of intrinsic apoptotic signaling pathway in response to DNA damage by p53 class mediator; negative regulation of transcription by compe…	p53 binding; protein binding; RNA polymerase II core promoter proximal region sequence-specific DNA binding; transcription cofactor activity	apical plasma membrane; cell surface; cytoplasm; extracellular space; extracellular vesicular exosome; Golgi lumen; integral component of plasma membrane; nuclear chromatin	GO:0006977; GO:0006978; GO:0005796; GO:0016266; GO:0000978; GO:0016324; GO:0009986; GO:0044267; GO:0005737; GO:0005615; GO:0070062; GO:0005887; GO:1902166; GO:0010944; GO:0000790; GO:0002039; GO:0090240; GO:0036003; GO:0043687; GO:0005515; GO:0043618; GO:0003712	DEVELOPMENTAL STAGE: During fetal development, expressed at low levels in the colonic epithelium from 13 weeks of gestation.		TISSUE SPECIFICITY: Expressed on the apical surface of epithelial cells, especially of airway passages, breast and uterus. Also expressed in activated and unactivated T-cells. Overexpressed in epithelial tumors, such as breast or ovarian cancer and also in non-epithelial tumor cells. Isoform 7 is expressed in tumor cells only.
Ca_20373	0	0	0	0	0	0	0	0	0	0	0	0	0	0	0	0	0	0	0	0	0	0	0	0	0	0	1	0	0	0	0	0	1	K7H009	Uncharacterized protein	WBGene00126725	Caenorhabditis japonica					DNA binding		GO:0003677
Ca_20905	0	0	0	0	0	0	0	0	0	0	0	1	0	0	0	0	0	0	0	0	0	0	0	0	0	0	0	0	0	0	0	0	1	I1MHP5	Uncharacterized protein		Glycine max (Soybean) (Glycine hispida)
Ca_21605	0	0	0	0	0	0	0	0	0	0	0	0	0	0	0	0	0	0	0	0	0	0	0	0	1	0	0	0	0	0	0	0	1	G7IAX9	PRLI-interacting factor A	MTR_1g116330	Medicago truncatula (Barrel medic) (Medicago tribuloides)
Ca_21606	0	0	0	0	0	0	0	0	0	0	0	0	0	0	0	0	0	0	0	0	0	0	0	0	1	0	0	0	0	0	0	0	1	G7IAX9	PRLI-interacting factor A	MTR_1g116330	Medicago truncatula (Barrel medic) (Medicago tribuloides)
Ca_21607	0	0	0	0	0	0	0	0	0	0	0	0	0	0	0	0	0	0	0	0	0	0	0	0	1	0	0	0	0	0	0	0	1	Q8LAP6	Probable plastid-lipid-associated protein 12, chloroplastic (Fibrillin-10)	PAP12 FBN10 FIB10 At1g51110/At1g51115 F23H24.16/F23H24.17	Arabidopsis thaliana (Mouse-ear cress)	Chain (1); Compositional bias (1); Erroneous gene model prediction (2); Transit peptide (1)		SUBCELLULAR LOCATION: Plastid, chloroplast thylakoid. Plastid, chloroplast, plastoglobule.		structural molecule activity	chloroplast; chloroplast envelope; chloroplast thylakoid; chloroplast thylakoid membrane; membrane; plastoglobule	GO:0009507; GO:0009941; GO:0009534; GO:0009535; GO:0016020; GO:0010287; GO:0005198					PAP/fibrillin family
Ca_22010	0	0	0	0	0	0	0	0	0	0	0	0	0	0	0	0	0	0	0	0	0	0	0	0	0	0	0	0	0	0	0	1	1	O81902	U-box domain-containing protein 8 (EC 6.3.2.-) (Plant U-box protein 8)	PUB8 B80 At4g21350 T6K22.80	Arabidopsis thaliana (Mouse-ear cress)	Chain (1); Domain (1); Natural variant (12); Repeat (5)	PATHWAY: Protein modification; protein ubiquitination.		ligase activity; protein ubiquitination; ubiquitin-protein transferase activity	ligase activity; ubiquitin-protein transferase activity; zinc ion binding	ubiquitin ligase complex	GO:0016874; GO:0016567; GO:0000151; GO:0004842; GO:0008270			TISSUE SPECIFICITY: Expressed in the whole plant.
Ca_22012	0	0	0	0	0	0	0	0	0	0	0	0	0	0	0	0	0	0	0	0	0	0	0	0	0	0	0	0	0	0	0	1	1	Q9ZT07	G-type lectin S-receptor-like serine/threonine-protein kinase RKS1 (EC 2.7.11.1) (Receptor-like protein kinase 1)	RKS1 At1g11340 T23J18.1 T28P6.1	Arabidopsis thaliana (Mouse-ear cress)	Active site (1); Binding site (1); Chain (1); Compositional bias (1); Disulfide bond (4); Domain (4); Erroneous gene model prediction (3); Erroneous initiation (1); Glycosylation (8); Modified residue (3); Nucleotide binding (1); Region (1); Signal peptide (1); Topological domain (2); Transmembrane (1)		SUBCELLULAR LOCATION: Cell membrane; Single-pass type I membrane protein (By similarity).	protein serine/threonine kinase activity; recognition of pollen	ATP binding; calmodulin binding; protein serine/threonine kinase activity	integral component of membrane; plasma membrane	GO:0005524; GO:0005516; GO:0016021; GO:0005886; GO:0004674; GO:0048544					Protein kinase superfamily, Ser/Thr protein kinase family
Ca_22120	0	0	0	0	0	0	0	0	0	0	0	0	0	0	0	0	0	0	0	0	0	0	0	0	1	0	0	0	0	0	0	0	1	I1MHP5	Uncharacterized protein		Glycine max (Soybean) (Glycine hispida)
Ca_22253	0	0	0	0	0	0	1	0	0	0	0	0	0	0	0	0	0	0	0	0	0	0	0	0	0	0	0	0	0	0	0	0	1	Q9M2S6	E3 ubiquitin-protein ligase SDIR1 (EC 6.3.2.-) (Protein salt- and drought-induced RING finger1)	SDIR1 At3g55530 T22E16.190	Arabidopsis thaliana (Mouse-ear cress)	Chain (1); Compositional bias (1); Mutagenesis (1); Transmembrane (2); Zinc finger (1)		SUBCELLULAR LOCATION: Microsome membrane; Multi-pass membrane protein.	ligase activity; positive regulation of abscisic acid-activated signaling pathway; protein ubiquitination; response to abscisic acid; response to salt stress; response to water deprivation; ubiquitin-protein transferase activity	ligase activity; ubiquitin-protein transferase activity; zinc ion binding	endoplasmic reticulum; integral component of membrane; intracellular membrane-bounded organelle; organelle membrane	GO:0005783; GO:0016021; GO:0043231; GO:0016874; GO:0031090; GO:0009789; GO:0016567; GO:0009737; GO:0009651; GO:0009414; GO:0004842; GO:0008270	DEVELOPMENTAL STAGE: Expressed at all developmental stages.	INDUCTION: Up-regulated by salt and drought stress, but not by abscisic acid. The up-regulation is stronger and earlier when the roots are colonized by the endophytic fungus P.indica.	TISSUE SPECIFICITY: Ubiquitous.	DOMAIN: The RING-type zinc finger domain is required for E3 ligase activity.
Ca_22352	0	1	0	0	0	0	0	0	0	0	0	0	0	0	0	0	0	0	0	0	0	0	0	0	0	0	0	0	0	0	0	0	1	G7I2H0	TNP1	MTR_1g040960	Medicago truncatula (Barrel medic) (Medicago tribuloides)				cysteine-type peptidase activity	cysteine-type peptidase activity		GO:0008234
Ca_22366	0	0	0	0	0	0	0	0	0	0	0	0	0	0	0	0	0	0	0	0	0	0	0	0	0	1	0	0	0	0	0	0	1	G7IH01	Putative uncharacterized protein	MTR_2g068910	Medicago truncatula (Barrel medic) (Medicago tribuloides)
Ca_22485	0	0	0	0	0	0	0	0	0	0	1	0	0	0	0	0	0	0	0	0	0	0	0	0	0	0	0	0	0	0	0	0	1	Q42800	4-hydroxy-tetrahydrodipicolinate synthase, chloroplastic (HTPA synthase) (EC 4.3.3.7)	DHPS1 DAPA	Glycine max (Soybean) (Glycine hispida)	Active site (2); Binding site (2); Chain (1); Site (2); Transit peptide (1)	PATHWAY: Amino-acid biosynthesis; L-lysine biosynthesis via DAP pathway; (S)-tetrahydrodipicolinate from L-aspartate: step 3/4.	SUBCELLULAR LOCATION: Plastid, chloroplast.	4-hydroxy-tetrahydrodipicolinate synthase; diaminopimelate biosynthetic process; lysine biosynthetic process via diaminopimelate	4-hydroxy-tetrahydrodipicolinate synthase	chloroplast	GO:0008840; GO:0009507; GO:0019877; GO:0009089					DapA family
Ca_22946	0	0	0	0	0	0	0	0	0	0	0	0	0	0	0	0	0	0	0	1	0	0	0	0	0	0	0	0	0	0	0	0	1	C6TL16	Uncharacterized protein		Glycine max (Soybean) (Glycine hispida)
Ca_23023	0	0	0	0	0	0	0	0	0	0	0	0	0	0	1	0	0	0	0	0	0	0	0	0	0	0	0	0	0	0	0	0	1	Q94CH8	GDSL esterase/lipase EXL1 (EC 3.1.1.-) (Family II extracellular lipase 1) (Family II lipase EXL1)	EXL1 At1g75880 T4O12.12	Arabidopsis thaliana (Mouse-ear cress)	Active site (3); Alternative sequence (1); Chain (1); Erroneous gene model prediction (1); Glycosylation (2); Signal peptide (1)		SUBCELLULAR LOCATION: Secreted (Potential).	lipase activity; lipid catabolic process	lipase activity	extracellular region	GO:0005576; GO:0016298; GO:0016042			TISSUE SPECIFICITY: Flower buds.		'GDSL' lipolytic enzyme family
Ca_23301	0	0	0	0	0	0	0	0	0	0	0	0	0	0	1	0	0	0	0	0	0	0	0	0	0	0	0	0	0	0	0	0	1	I1N2K4	Uncharacterized protein		Glycine max (Soybean) (Glycine hispida)
Ca_23364	0	0	0	0	0	0	1	0	0	0	0	0	0	0	0	0	0	0	0	0	0	0	0	0	0	0	0	0	0	0	0	0	1	P42285	Superkiller viralicidic activity 2-like 2 (EC 3.6.4.13) (ATP-dependent RNA helicase SKIV2L2) (TRAMP-like complex helicase)	SKIV2L2 KIAA0052 Mtr4	Homo sapiens (Human)	Chain (1); Domain (2); Erroneous initiation (2); Initiator methionine (1); Modified residue (3); Motif (1); Natural variant (1); Nucleotide binding (1); Sequence conflict (4)		SUBCELLULAR LOCATION: Nucleus, nucleoplasm. Nucleus, nucleolus.	helicase activity; maturation of 5.8S rRNA; mRNA splicing, via spliceosome	ATP binding; helicase activity; poly(A) RNA binding; protein binding	catalytic step 2 spliceosome; nucleolus; nucleoplasm; nucleus	GO:0005524; GO:0071013; GO:0004386; GO:0000398; GO:0000460; GO:0005730; GO:0005654; GO:0005634; GO:0044822; GO:0005515					Helicase family, SKI2 subfamily
Ca_23549	0	0	0	0	0	0	0	0	0	0	0	0	0	0	1	0	0	0	0	0	0	0	0	0	0	0	0	0	0	0	0	0	1	Q86AS3	EGF-like domain-containing protein	DDB_G0274177	Dictyostelium discoideum (Slime mold)				sorocarp development			GO:0030587
Ca_23614	0	0	0	0	0	0	0	0	0	0	0	1	0	0	0	0	0	0	0	0	0	0	0	0	0	0	0	0	0	0	0	0	1	K7MNX2	Uncharacterized protein		Glycine max (Soybean) (Glycine hispida)
Ca_23678	0	0	0	0	0	0	1	0	0	0	0	0	0	0	0	0	0	0	0	0	0	0	0	0	0	0	0	0	0	0	0	0	1	Q9LH50	Ras-related protein RABA4d (AtRABA4d)	RABA4D At3g12160 F28J15.18 T21B14.2	Arabidopsis thaliana (Mouse-ear cress)	Chain (1); Erroneous gene model prediction (1); Lipidation (2); Motif (1); Nucleotide binding (4)		SUBCELLULAR LOCATION: Cytoplasmic vesicle membrane; Lipid-anchor (Probable). Note=Associated with membrane compartments that localize to the tips of growing pollen tubes.	pollen tube development; pollen tube growth; protein transport; regulation of pollen tube growth; small GTPase mediated signal transduction	GTP binding; kinase binding	apical part of cell; cytoplasmic vesicle membrane; exocytic vesicle; pollen tube tip	GO:0005525; GO:0045177; GO:0030659; GO:0070382; GO:0019900; GO:0048868; GO:0009860; GO:0090404; GO:0015031; GO:0080092; GO:0007264			TISSUE SPECIFICITY: Specifically expressed in pollen and localized to the tips of growing pollen tubes.		Small GTPase superfamily, Rab family
Ca_23706	0	0	0	0	0	0	0	0	0	0	0	0	0	0	0	0	0	0	0	0	0	0	0	0	1	0	0	0	0	0	0	0	1	Q940J9	Probable methyltransferase PMT8 (EC 2.1.1.-)	At1g04430 F19P19.11	Arabidopsis thaliana (Mouse-ear cress)	Chain (1); Compositional bias (1); Erroneous gene model prediction (1); Erroneous initiation (1); Glycosylation (3); Sequence conflict (2); Topological domain (2); Transmembrane (1)		SUBCELLULAR LOCATION: Golgi apparatus membrane; Single-pass type II membrane protein.	methyltransferase activity	methyltransferase activity	endosome; Golgi apparatus; Golgi membrane; integral component of membrane; trans-Golgi network; vacuolar membrane	GO:0005794; GO:0000139; GO:0005768; GO:0016021; GO:0008168; GO:0005802; GO:0005774					Methyltransferase superfamily
Ca_24070	0	0	0	0	0	0	0	0	0	0	0	0	0	0	0	0	0	0	0	0	0	0	0	0	0	0	1	0	0	0	0	0	1	M5Y0E0	Uncharacterized protein	PRUPE_ppa026422mg	Prunus persica (Peach) (Amygdalus persica)
Ca_24071	0	0	0	0	0	0	0	0	0	0	0	0	0	0	0	0	0	0	0	0	0	0	0	0	0	0	1	0	0	0	0	0	1	G7I2H0	TNP1	MTR_1g040960	Medicago truncatula (Barrel medic) (Medicago tribuloides)				cysteine-type peptidase activity	cysteine-type peptidase activity		GO:0008234
Ca_24119	0	0	0	0	0	0	0	0	0	0	0	0	0	0	0	0	0	0	0	0	0	0	0	0	0	0	1	0	0	0	0	0	1
Ca_24124	0	0	0	0	0	0	0	0	0	0	0	0	0	0	0	0	0	0	0	0	0	0	0	0	1	0	0	0	0	0	0	0	1	G7I2H0	TNP1	MTR_1g040960	Medicago truncatula (Barrel medic) (Medicago tribuloides)				cysteine-type peptidase activity	cysteine-type peptidase activity		GO:0008234
Ca_24135	0	0	0	0	0	0	0	0	0	0	0	0	0	0	0	0	0	0	0	0	0	0	0	0	0	0	0	0	0	1	0	0	1	Q9C5H4	VHS domain-containing protein At3g16270	At3g16270 T02O04.23	Arabidopsis thaliana (Mouse-ear cress)	Beta strand (2); Chain (1); Compositional bias (3); Domain (1); Erroneous gene model prediction (2); Helix (7); Turn (3)			intracellular protein transport		membrane	GO:0006886; GO:0016020
Ca_24487	0	0	0	0	0	0	0	0	0	0	0	0	0	0	0	0	0	0	0	0	1	0	0	0	0	0	0	0	0	0	0	0	1	Q9M352	60S ribosomal protein L36-2	RPL36B At3g53740 F5K20_40	Arabidopsis thaliana (Mouse-ear cress)	Alternative sequence (1); Chain (1)			translation	structural constituent of ribosome	cytosol; cytosolic large ribosomal subunit; cytosolic ribosome; membrane; vacuolar membrane	GO:0005829; GO:0022625; GO:0022626; GO:0016020; GO:0003735; GO:0006412; GO:0005774					Ribosomal protein L36e family
Ca_24495	0	0	0	0	0	0	0	0	0	0	0	0	0	0	0	0	0	0	0	0	0	0	0	0	0	0	0	1	0	0	0	0	1	P04146	Copia protein (Gag-int-pol protein) [Cleaved into: Copia VLP protein; Copia protease (EC 3.4.23.-)]	GIP COPIA	Drosophila melanogaster (Fruit fly)	Active site (1); Alternative sequence (1); Chain (2); Domain (1); Erroneous initiation (1); Mutagenesis (1); Natural variant (2); Sequence conflict (3); Zinc finger (1)			aspartic-type endopeptidase activity; DNA integration	aspartic-type endopeptidase activity; ATP binding; nucleic acid binding; zinc ion binding		GO:0005524; GO:0015074; GO:0004190; GO:0003676; GO:0008270
Ca_24575	0	0	0	0	0	0	0	0	0	0	0	0	0	0	0	0	0	0	0	0	0	0	0	0	0	0	0	0	0	0	0	1	1	Q5ZLT0	Exportin-7	XPO7 RCJMB04_4p4	Gallus gallus (Chicken)	Chain (1); Domain (1)		SUBCELLULAR LOCATION: Cytoplasm (By similarity). Nucleus (By similarity).	intracellular protein transport		cytoplasm; nucleus	GO:0005737; GO:0006886; GO:0005634					Exportin family
Ca_24654	0	0	0	0	0	0	0	0	0	0	0	0	0	0	1	0	0	0	0	0	0	0	0	0	0	0	0	0	0	0	0	0	1	P10978	Retrovirus-related Pol polyprotein from transposon TNT 1-94 [Includes: Protease (EC 3.4.23.-); Reverse transcriptase (EC 2.7.7.49); Endonuclease]		Nicotiana tabacum (Common tobacco)	Active site (1); Chain (1); Domain (1); Zinc finger (1)			aspartic-type endopeptidase activity; DNA integration; endonuclease activity; RNA-directed DNA polymerase activity	aspartic-type endopeptidase activity; endonuclease activity; nucleic acid binding; RNA-directed DNA polymerase activity; zinc ion binding		GO:0015074; GO:0003964; GO:0004190; GO:0004519; GO:0003676; GO:0008270
Ca_24777	0	0	0	0	0	0	0	0	1	0	0	0	0	0	0	0	0	0	0	0	0	0	0	0	0	0	0	0	0	0	0	0	1	I1MHP5	Uncharacterized protein		Glycine max (Soybean) (Glycine hispida)
Ca_24882	0	0	0	0	0	0	0	0	0	0	0	0	0	0	1	0	0	0	0	0	0	0	0	0	0	0	0	0	0	0	0	0	1	G7JI89	Putative uncharacterized protein	MTR_4g027820	Medicago truncatula (Barrel medic) (Medicago tribuloides)
Ca_25208	1	0	0	0	0	0	0	0	0	0	0	0	0	0	0	0	0	0	0	0	0	0	0	0	0	0	0	0	0	0	0	0	1	G7I2H0	TNP1	MTR_1g040960	Medicago truncatula (Barrel medic) (Medicago tribuloides)				cysteine-type peptidase activity	cysteine-type peptidase activity		GO:0008234
Ca_25339	0	0	0	0	0	0	0	0	0	0	0	0	0	0	0	0	0	0	0	0	0	0	0	0	1	0	0	0	0	0	0	0	1	G7LJA7	Putative uncharacterized protein	MTR_8g069200	Medicago truncatula (Barrel medic) (Medicago tribuloides)				methyltransferase activity	methyltransferase activity		GO:0008168
Ca_25537	0	0	0	0	0	0	0	0	0	0	0	0	0	0	0	0	0	0	0	0	0	0	0	0	0	1	0	0	0	0	0	0	1	M1BN49	Uncharacterized protein	PGSC0003DMG401019042	Solanum tuberosum (Potato)
Ca_25538	0	0	0	0	0	0	0	0	0	0	0	0	0	0	0	0	0	0	0	0	0	0	0	0	0	1	0	0	0	0	0	0	1	Q6G288	Putative uncharacterized protein	BH13620	Bartonella henselae (strain ATCC 49882 / Houston 1) (Rochalimaea henselae)
Ca_25796	0	0	0	0	0	0	0	0	0	0	0	0	0	0	0	0	0	0	0	0	0	0	0	0	0	0	0	0	0	0	0	1	1	Q8S8M5	Protein ABIL1 (Abl interactor-like protein 1) (AtABIL1)	ABIL1 At2g46225 T3F17	Arabidopsis thaliana (Mouse-ear cress)	Chain (1); Sequence conflict (1)		SUBCELLULAR LOCATION: Cytoplasm, cytoskeleton (By similarity).		protein binding	cytoplasm; cytoskeleton	GO:0005737; GO:0005856; GO:0005515			TISSUE SPECIFICITY: Expressed in seedlings, roots, hypocotyls, cotyledons, leaves, stems, and flowers.		ABI family
Ca_25797	0	0	0	0	0	0	0	0	0	0	0	0	0	0	0	0	0	0	0	0	0	0	0	0	0	0	0	0	0	0	0	1	1
Ca_25847	0	0	0	0	0	0	0	0	1	0	0	0	0	0	0	0	0	0	0	0	0	0	0	0	0	0	0	0	0	0	0	0	1	Q54KS4	Guanine nucleotide-binding protein-like 3 homolog	gnl3 DDB_G0287147	Dictyostelium discoideum (Slime mold)	Chain (1); Coiled coil (2); Compositional bias (4); Domain (1); Nucleotide binding (3)		SUBCELLULAR LOCATION: Nucleus (By similarity).		GTP binding	nucleus	GO:0005525; GO:0005634				DOMAIN: In contrast to other GTP-binding proteins, this family is characterized by a circular permutation of the GTPase motifs described by a G4-G1-G3 pattern.	TRAFAC class YlqF/YawG GTPase family
Ca_25996	0	0	0	0	0	0	0	0	0	0	0	0	0	0	0	0	0	0	0	0	0	0	0	0	0	0	0	0	0	0	1	0	1	O22173	Polyadenylate-binding protein 4 (PABP-4) (Poly(A)-binding protein 4)	PAB4 At2g23350 T20D16.2	Arabidopsis thaliana (Mouse-ear cress)	Chain (1); Compositional bias (2); Domain (5); Sequence conflict (1)		SUBCELLULAR LOCATION: Cytoplasm (By similarity). Nucleus (By similarity).	regulation of translation; response to cadmium ion; viral process	nucleotide binding; protein binding; RNA binding	cytosol; nucleus	GO:0003723; GO:0005829; GO:0000166; GO:0005634; GO:0005515; GO:0006417; GO:0046686; GO:0016032		INDUCTION: By potyvirus TuMV infection.			Polyadenylate-binding protein type-1 family
Ca_26059	0	0	0	0	0	0	0	0	0	0	0	0	0	0	0	0	0	0	0	0	0	0	0	0	0	0	1	0	0	0	0	0	1	I1MHP5	Uncharacterized protein		Glycine max (Soybean) (Glycine hispida)
Ca_26230	0	0	0	0	0	0	0	0	0	0	0	0	0	0	0	0	0	0	0	0	0	0	0	0	0	0	0	0	0	0	0	1	1	G7I2F3	Ubiquitin-like-specific protease	MTR_1g040750	Medicago truncatula (Barrel medic) (Medicago tribuloides)				cysteine-type peptidase activity	cysteine-type peptidase activity		GO:0008234
Ca_26331	0	0	0	0	0	0	0	0	0	0	0	0	0	0	0	0	0	0	0	0	0	0	0	0	0	0	0	0	1	0	0	0	1	M5W337	Uncharacterized protein (Fragment)	PRUPE_ppb015108mg	Prunus persica (Peach) (Amygdalus persica)	Non-terminal residue (1)			cysteine-type peptidase activity	cysteine-type peptidase activity		GO:0008234
Ca_26386	0	0	0	0	0	0	0	0	0	0	0	0	0	0	0	0	0	0	0	0	0	0	0	0	0	1	0	0	0	0	0	0	1	C7FDI5	TNP2		Glycine max (Soybean) (Glycine hispida)
Ca_26387	0	0	0	0	0	0	0	0	0	0	0	0	0	0	0	0	0	0	0	0	0	0	0	0	0	1	0	0	0	0	0	0	1	M5Y0E0	Uncharacterized protein	PRUPE_ppa026422mg	Prunus persica (Peach) (Amygdalus persica)
Ca_26388	0	0	0	0	0	0	0	0	0	0	0	0	0	0	0	0	0	0	0	0	0	0	0	0	0	1	0	0	0	0	0	0	1	Q39547	Cucumisin (EC 3.4.21.25) (allergen Cuc m 1)		Cucumis melo (Muskmelon)	Active site (3); Beta strand (34); Chain (1); Compositional bias (1); Glycosylation (2); Helix (17); Propeptide (2); Sequence conflict (1); Signal peptide (1); Turn (6)		SUBCELLULAR LOCATION: Secreted.	serine-type endopeptidase activity	serine-type endopeptidase activity	extracellular region	GO:0005576; GO:0004252			TISSUE SPECIFICITY: Specifically expressed in fruits. Expressed in sarcocarp (at protein level).		Peptidase S8 family
Ca_26838	0	0	0	0	0	0	0	0	0	0	0	0	0	0	0	0	0	0	0	1	0	0	0	0	0	0	0	0	0	0	0	0	1	I1JKR0	Uncharacterized protein (Uncharacterized protein)		Glycine max (Soybean) (Glycine hispida)						vacuolar membrane	GO:0005774
Ca_27012	0	0	0	0	0	0	0	0	0	0	0	0	0	0	0	0	0	0	0	1	0	0	0	0	0	0	0	0	0	0	0	0	1	Q9C8Z4	Uncharacterized protein At3g06530	At3g06530 F5E6.14	Arabidopsis thaliana (Mouse-ear cress)	Chain (1); Erroneous gene model prediction (1); Initiator methionine (1); Modified residue (1); Repeat (1)		SUBCELLULAR LOCATION: Nucleus, nucleolus (By similarity).	rRNA processing		nucleolus; ribonucleoprotein complex	GO:0005730; GO:0006364; GO:0030529					HEATR1/UTP10 family
Ca_27416	0	0	0	0	0	0	0	0	0	0	0	0	0	0	0	0	0	0	0	0	0	0	0	0	0	0	1	0	0	0	0	0	1	I1MHP5	Uncharacterized protein		Glycine max (Soybean) (Glycine hispida)
Ca_27417	0	0	0	0	0	0	0	0	0	0	0	0	0	0	0	0	0	0	0	0	0	0	0	0	0	0	1	0	0	0	0	0	1	M5Y0E0	Uncharacterized protein	PRUPE_ppa026422mg	Prunus persica (Peach) (Amygdalus persica)
Ca_27585	0	0	0	0	0	0	0	0	0	0	0	0	0	0	0	0	0	0	1	0	0	0	0	0	0	0	0	0	0	0	0	0	1	Q9LK27	Transcription factor GTE8 (Bromodomain-containing protein GTE8) (Protein GLOBAL TRANSCRIPTION FACTOR GROUP E8)	GTE8 At3g27260 K17E12.8	Arabidopsis thaliana (Mouse-ear cress)	Alternative sequence (2); Chain (1); Coiled coil (1); Compositional bias (2); Domain (2); Erroneous gene model prediction (1); Modified residue (1); Sequence conflict (2)		SUBCELLULAR LOCATION: Nucleus (Probable).	regulation of transcription, DNA-templated; transcription, DNA-templated		chloroplast; nucleus	GO:0009507; GO:0005634; GO:0006355; GO:0006351
Ca_27822	0	0	0	0	0	0	0	0	0	0	0	0	0	0	0	0	0	0	0	0	0	0	0	0	0	1	0	0	0	0	0	0	1	K7LGL4	Uncharacterized protein		Glycine max (Soybean) (Glycine hispida)
Ca_28037	0	0	0	0	0	0	0	0	0	0	0	0	0	0	0	0	0	0	0	1	0	0	0	0	0	0	0	0	0	0	0	0	1	A7HZ35	2,3-bisphosphoglycerate-dependent phosphoglycerate mutase (BPG-dependent PGAM) (PGAM) (Phosphoglyceromutase) (dPGM) (EC 5.4.2.11)	gpmA Plav_3570	Parvibaculum lavamentivorans (strain DS-1 / DSM 13023 / NCIMB 13966)	Active site (2); Binding site (4); Chain (1); Region (2)	PATHWAY: Carbohydrate degradation; glycolysis; pyruvate from D-glyceraldehyde 3-phosphate: step 3/5.		2,3-bisphosphoglycerate-dependent phosphoglycerate mutase activity; glycolytic process	2,3-bisphosphoglycerate-dependent phosphoglycerate mutase activity		GO:0046538; GO:0006096					Phosphoglycerate mutase family, BPG-dependent PGAM subfamily
Ca_28223	0	0	0	0	0	0	0	0	0	0	0	0	0	0	0	0	0	0	0	0	0	0	0	0	0	0	1	0	0	0	0	0	1	S8DF69	Uncharacterized protein (Fragment)	M569_16785	Genlisea aurea	Non-terminal residue (2)
Ca_02091	0	0	0	0	0	0	0	0	0	0	0	0	0	0	0	0	0	0	0	0	0	0	0	1	1	0	0	0	0	0	0	0	2	G7KVL6	Putative uncharacterized protein	MTR_7g005160	Medicago truncatula (Barrel medic) (Medicago tribuloides)				cysteine-type peptidase activity	cysteine-type peptidase activity		GO:0008234
Ca_02092	0	0	0	0	0	0	0	0	0	0	0	0	0	0	0	0	0	0	0	0	0	0	0	1	1	0	0	0	0	0	0	0	2	I1MHP5	Uncharacterized protein		Glycine max (Soybean) (Glycine hispida)
Ca_05545	0	0	0	0	0	0	0	0	0	0	0	0	0	0	0	0	0	0	1	0	0	0	0	0	1	0	0	0	0	0	0	0	2	G7I2H0	TNP1	MTR_1g040960	Medicago truncatula (Barrel medic) (Medicago tribuloides)				cysteine-type peptidase activity	cysteine-type peptidase activity		GO:0008234
Ca_06347	0	0	0	0	0	0	0	0	0	0	0	0	0	0	0	0	0	0	1	0	0	0	0	1	0	0	0	0	0	0	0	0	2	I1MHP5	Uncharacterized protein		Glycine max (Soybean) (Glycine hispida)
Ca_07209	1	0	0	0	0	0	0	0	0	0	0	0	0	0	0	0	0	0	0	0	0	0	1	0	0	0	0	0	0	0	0	0	2	Q2HRF3	IMP dehydrogenase/GMP reductase, putative	MTR_7g090740 MtrDRAFT_AC158502g29v2	Medicago truncatula (Barrel medic) (Medicago tribuloides)
Ca_08034	0	0	0	0	0	0	0	0	0	1	0	0	0	0	0	0	0	0	0	0	0	0	0	0	0	1	0	0	0	0	0	0	2	Q9SVG4	Reticuline oxidase-like protein (EC 1.21.-.-)	At4g20830 F21C20.180	Arabidopsis thaliana (Mouse-ear cress)	Alternative sequence (2); Binding site (2); Chain (1); Domain (1); Glycosylation (3); Lipidation (1); Propeptide (1); Sequence conflict (2); Signal peptide (1)		SUBCELLULAR LOCATION: Isoform 1: Cell membrane; Lipid-anchor, GPI-anchor.; SUBCELLULAR LOCATION: Isoform 2: Secreted (Potential).	response to oxidative stress; UDP-N-acetylmuramate dehydrogenase activity	flavin adenine dinucleotide binding; UDP-N-acetylmuramate dehydrogenase activity	anchored component of membrane; apoplast; cytosol; mitochondrion; plant-type cell wall; plasma membrane; plasmodesma; vacuole	GO:0008762; GO:0031225; GO:0048046; GO:0005829; GO:0050660; GO:0005739; GO:0009505; GO:0005886; GO:0009506; GO:0006979; GO:0005773					Oxygen-dependent FAD-linked oxidoreductase family
Ca_08292	0	0	0	0	0	0	0	0	0	0	0	0	0	0	0	0	0	0	0	0	0	0	0	0	0	0	1	0	0	0	0	1	2	A4GE69	7-methylxanthosine synthase 1 (EC 2.1.1.158) (Xanthosine methyltransferase) (XMT)	XMT1	Coffea canephora (Robusta coffee)	Beta strand (10); Binding site (5); Chain (1); Helix (11); Region (5); Turn (4)			alkaloid metabolic process; methyltransferase activity	methyltransferase activity		GO:0009820; GO:0008168					Methyltransferase superfamily, Type-7 methyltransferase family
Ca_08542	0	0	0	1	0	0	0	0	0	0	0	0	0	0	0	0	0	0	0	0	0	1	0	0	0	0	0	0	0	0	0	0	2	O75382	Tripartite motif-containing protein 3 (Brain-expressed RING finger protein) (RING finger protein 22) (RING finger protein 97)	TRIM3 BERP RNF22 RNF97	Homo sapiens (Human)	Alternative sequence (4); Chain (1); Coiled coil (1); Initiator methionine (1); Modified residue (2); Natural variant (1); Repeat (7); Sequence conflict (24); Zinc finger (2)		SUBCELLULAR LOCATION: Cytoplasm (By similarity). Early endosome.	nervous system development; protein transport	protein binding; protein C-terminus binding; zinc ion binding	cytoplasm; early endosome	GO:0005737; GO:0005769; GO:0007399; GO:0008022; GO:0005515; GO:0015031; GO:0008270			TISSUE SPECIFICITY: Expressed in brain, heart, uterus and testis.	DOMAIN: The interaction with MYO5B is dependent upon its NHL repeats, which form a beta-propeller (NHL) domain containing six blades (By similarity).	TRIM/RBCC family
Ca_08543	0	0	0	1	0	0	0	0	0	0	0	0	0	0	0	0	0	0	0	0	0	1	0	0	0	0	0	0	0	0	0	0	2	O75382	Tripartite motif-containing protein 3 (Brain-expressed RING finger protein) (RING finger protein 22) (RING finger protein 97)	TRIM3 BERP RNF22 RNF97	Homo sapiens (Human)	Alternative sequence (4); Chain (1); Coiled coil (1); Initiator methionine (1); Modified residue (2); Natural variant (1); Repeat (7); Sequence conflict (24); Zinc finger (2)		SUBCELLULAR LOCATION: Cytoplasm (By similarity). Early endosome.	nervous system development; protein transport	protein binding; protein C-terminus binding; zinc ion binding	cytoplasm; early endosome	GO:0005737; GO:0005769; GO:0007399; GO:0008022; GO:0005515; GO:0015031; GO:0008270			TISSUE SPECIFICITY: Expressed in brain, heart, uterus and testis.	DOMAIN: The interaction with MYO5B is dependent upon its NHL repeats, which form a beta-propeller (NHL) domain containing six blades (By similarity).	TRIM/RBCC family
Ca_08683	0	0	0	0	0	0	0	0	0	0	0	0	0	0	0	0	0	0	0	0	0	0	0	0	0	0	0	1	0	0	1	0	2	Q93YZ7	Acetolactate synthase small subunit 2, chloroplastic (Acetohydroxy-acid synthase small subunit) (AHAS) (ALS)	At2g31810 F20M17.15	Arabidopsis thaliana (Mouse-ear cress)	Alternative sequence (3); Chain (1); Compositional bias (1); Domain (2); Erroneous gene model prediction (1); Mutagenesis (8); Transit peptide (1)	PATHWAY: Amino-acid biosynthesis; L-isoleucine biosynthesis; L-isoleucine from 2-oxobutanoate: step 1/4.; PATHWAY: Amino-acid biosynthesis; L-valine biosynthesis; L-valine from pyruvate: step 1/4.	SUBCELLULAR LOCATION: Plastid, chloroplast (Potential).	acetolactate synthase activity; isoleucine biosynthetic process; valine biosynthetic process	acetolactate synthase activity; amino acid binding	chloroplast	GO:0003984; GO:0016597; GO:0009507; GO:0009097; GO:0009099					Acetolactate synthase small subunit family
Ca_09845	0	0	0	0	0	0	0	0	0	0	0	0	0	0	1	0	0	0	0	1	0	0	0	0	0	0	0	0	0	0	0	0	2	Q8VZR6	Inositol transporter 1	INT1 At2g43330 T1O24.7	Arabidopsis thaliana (Mouse-ear cress)	Chain (1); Erroneous gene model prediction (1); Motif (1); Mutagenesis (4); Transmembrane (12)		SUBCELLULAR LOCATION: Vacuole membrane; Multi-pass membrane protein.	myo-inositol:proton symporter activity; myo-inositol transport; proton transport	myo-inositol:proton symporter activity	integral component of membrane; plant-type vacuole membrane; vacuole	GO:0016021; GO:0015798; GO:0005366; GO:0009705; GO:0015992; GO:0005773			TISSUE SPECIFICITY: Expressed in seedlings, leaves, flowers and pollen grains. Not detected in seeds.	DOMAIN: The C-terminal domain (465-509) is necessary and sufficient for vacuole membrane targeting. The di-Leu motif is required for this sorting.	Major facilitator superfamily, Sugar transporter (TC 2.A.1.1) family
Ca_11392	0	0	0	0	0	0	0	0	0	1	0	0	0	0	1	0	0	0	0	0	0	0	0	0	0	0	0	0	0	0	0	0	2	Q9LW07	Probable polygalacturonase At3g15720 (PG) (EC 3.2.1.15) (Pectinase At3g15720)	At3g15720 MSJ11.12	Arabidopsis thaliana (Mouse-ear cress)	Active site (2); Chain (1); Lipidation (1); Propeptide (1); Repeat (6); Signal peptide (1)		SUBCELLULAR LOCATION: Cell membrane; Lipid-anchor, GPI-anchor. Secreted, cell wall.	carbohydrate metabolic process; polygalacturonase activity	polygalacturonase activity	anchored component of membrane; anchored component of plasma membrane; extracellular region; plant-type cell wall	GO:0031225; GO:0046658; GO:0005975; GO:0005576; GO:0009505; GO:0004650					Glycosyl hydrolase 28 family
Ca_11394	0	0	0	0	0	0	0	0	0	1	0	0	0	0	1	0	0	0	0	0	0	0	0	0	0	0	0	0	0	0	0	0	2	Q9LW07	Probable polygalacturonase At3g15720 (PG) (EC 3.2.1.15) (Pectinase At3g15720)	At3g15720 MSJ11.12	Arabidopsis thaliana (Mouse-ear cress)	Active site (2); Chain (1); Lipidation (1); Propeptide (1); Repeat (6); Signal peptide (1)		SUBCELLULAR LOCATION: Cell membrane; Lipid-anchor, GPI-anchor. Secreted, cell wall.	carbohydrate metabolic process; polygalacturonase activity	polygalacturonase activity	anchored component of membrane; anchored component of plasma membrane; extracellular region; plant-type cell wall	GO:0031225; GO:0046658; GO:0005975; GO:0005576; GO:0009505; GO:0004650					Glycosyl hydrolase 28 family
Ca_12491	0	0	0	0	0	0	0	0	0	0	0	0	0	0	1	0	0	0	1	0	0	0	0	0	0	0	0	0	0	0	0	0	2	I1MZ36	Uncharacterized protein		Glycine max (Soybean) (Glycine hispida)
Ca_13861	0	0	0	0	1	0	1	0	0	0	0	0	0	0	0	0	0	0	0	0	0	0	0	0	0	0	0	0	0	0	0	0	2	Q9LK64	ABC transporter C family member 3 (ABC transporter ABCC.3) (AtABCC3) (EC 3.6.3.44) (ATP-energized glutathione S-conjugate pump 3) (Glutathione S-conjugate-transporting ATPase 3) (Multidrug resistance-associated protein 3)	ABCC3 EST2 MRP3 At3g13080 MJG19.3	Arabidopsis thaliana (Mouse-ear cress)	Alternative sequence (1); Chain (1); Compositional bias (1); Domain (4); Frameshift (1); Nucleotide binding (2); Transmembrane (15)		SUBCELLULAR LOCATION: Membrane; Multi-pass membrane protein (Potential).	ATPase activity, coupled to transmembrane movement of substances; chlorophyll catabolite transmembrane transporter activity; glutathione S-conjugate-exporting ATPase activity; xenobiotic-transporting ATPase activity	ATPase activity, coupled to transmembrane movement of substances; ATP binding; chlorophyll catabolite transmembrane transporter activity; glutathione S-conjugate-exporting ATPase activity; xenobiotic-transporting ATPase activity	apoplast; integral component of membrane; plant-type vacuole; plasmodesma; vacuolar membrane; vacuole	GO:0005524; GO:0042626; GO:0048046; GO:0010290; GO:0015431; GO:0016021; GO:0000325; GO:0009506; GO:0005774; GO:0005773; GO:0008559		INDUCTION: By 1-chloro-2,4-dinitrobenzene (CDNB), primisulfuron (PS), aminotriazole, benoxacor, oxabetrinil and IRL 1803, and, to a lower extent, by cloquintocet, fenchlorazol and fluorazol.	TISSUE SPECIFICITY: Ubiquitous.		ABC transporter superfamily, ABCC family, Conjugate transporter (TC 3.A.1.208) subfamily
Ca_13940	0	0	0	0	0	0	0	0	0	0	0	0	0	0	0	0	0	0	0	0	0	0	1	0	0	1	0	0	0	0	0	0	2	G7IKJ3	TdcA1-ORF2 protein	MTR_2g088630	Medicago truncatula (Barrel medic) (Medicago tribuloides)
Ca_13941	0	0	0	0	0	0	0	0	0	0	0	0	0	0	0	0	0	0	0	0	0	0	1	0	0	1	0	0	0	0	0	0	2	I1MHP5	Uncharacterized protein		Glycine max (Soybean) (Glycine hispida)
Ca_16170	0	0	0	0	0	0	0	0	0	0	0	0	0	0	1	0	0	0	0	0	0	0	0	0	0	0	0	0	0	0	0	1	2	A6LJ63	Chaperone protein DnaJ	dnaJ Tmel_0087	Thermosipho melanesiensis (strain BI429 / DSM 12029)	Chain (1); Compositional bias (1); Domain (1); Metal binding (8); Repeat (4); Zinc finger (1)		SUBCELLULAR LOCATION: Cytoplasm (By similarity).	DNA replication; protein folding; response to heat	ATP binding; zinc ion binding	cytoplasm	GO:0005524; GO:0006260; GO:0005737; GO:0006457; GO:0009408; GO:0008270				DOMAIN: The J domain is necessary and sufficient to stimulate DnaK ATPase activity. Zinc center 1 plays an important role in the autonomous, DnaK-independent chaperone activity of DnaJ. Zinc center 2 is essential for interaction with DnaK and for DnaJ activity (By similarity).	DnaJ family
Ca_16171	0	0	0	0	0	0	0	0	0	0	0	0	0	0	1	0	0	0	0	0	0	0	0	0	0	0	0	0	0	0	0	1	2	A6LJ63	Chaperone protein DnaJ	dnaJ Tmel_0087	Thermosipho melanesiensis (strain BI429 / DSM 12029)	Chain (1); Compositional bias (1); Domain (1); Metal binding (8); Repeat (4); Zinc finger (1)		SUBCELLULAR LOCATION: Cytoplasm (By similarity).	DNA replication; protein folding; response to heat	ATP binding; zinc ion binding	cytoplasm	GO:0005524; GO:0006260; GO:0005737; GO:0006457; GO:0009408; GO:0008270				DOMAIN: The J domain is necessary and sufficient to stimulate DnaK ATPase activity. Zinc center 1 plays an important role in the autonomous, DnaK-independent chaperone activity of DnaJ. Zinc center 2 is essential for interaction with DnaK and for DnaJ activity (By similarity).	DnaJ family
Ca_16815	0	0	0	0	0	0	0	0	0	0	0	0	0	0	1	0	0	0	0	0	0	0	0	0	0	0	1	0	0	0	0	0	2	D7SQ25	Putative uncharacterized protein	VIT_13s0019g01850	Vitis vinifera (Grape)
Ca_16816	0	0	0	0	0	0	0	0	0	0	0	0	0	0	1	0	0	0	0	0	0	0	0	0	0	0	1	0	0	0	0	0	2	I1MHP5	Uncharacterized protein		Glycine max (Soybean) (Glycine hispida)
Ca_17805	0	0	0	0	0	0	0	0	0	0	0	0	0	0	1	0	0	0	0	0	0	0	1	0	0	0	0	0	0	0	0	0	2	Q9FMP0	Mediator of RNA polymerase II transcription subunit 19a	MED19A MED19_1 At5g12230 MXC9.19	Arabidopsis thaliana (Mouse-ear cress)	Chain (1); Compositional bias (3); Erroneous initiation (2)		SUBCELLULAR LOCATION: Nucleus (Probable).	regulation of transcription, DNA-templated; transcription, DNA-templated		mediator complex	GO:0016592; GO:0006355; GO:0006351					Plant Mediator complex subunit 19 family
Ca_20435	0	0	0	0	0	0	0	0	0	0	0	0	0	1	0	0	1	0	0	0	0	0	0	0	0	0	0	0	0	0	0	0	2
Ca_21080	0	0	0	0	0	0	0	0	0	0	0	1	0	0	0	0	0	0	0	0	0	0	0	0	0	0	0	0	0	0	1	0	2	Q9S7T8	Serpin-ZX (ArathZx) (AtSerpin1) (Serpin-1)	At1g47710 F16N3.3 T2E6.22	Arabidopsis thaliana (Mouse-ear cress)	Beta strand (16); Chain (1); Glycosylation (1); Helix (15); Mutagenesis (3); Region (1); Site (1); Turn (6)		SUBCELLULAR LOCATION: Secreted, extracellular space, apoplast.	cysteine-type endopeptidase inhibitor activity; negative regulation of endopeptidase activity; regulation of proteolysis; serine-type endopeptidase inhibitor activity	cysteine-type endopeptidase inhibitor activity; serine-type endopeptidase inhibitor activity	apoplast; extracellular space	GO:0048046; GO:0004869; GO:0005615; GO:0010951; GO:0030162; GO:0004867			TISSUE SPECIFICITY: Expressed in root tips. Expressed in siliques (at protein level).	DOMAIN: The reactive center loop (RCL) extends out from the body of the protein and directs binding to the target protease. The protease cleaves the serpin at the reactive site within the RCL, establishing a covalent linkage between the carboxyl group of the serpin reactive site and the serine hydroxyl of the protease. The resulting inactive serpin-protease complex is highly stable (By similarity…	Serpin family
Ca_21218	0	0	0	0	0	0	0	0	0	1	0	0	0	0	1	0	0	0	0	0	0	0	0	0	0	0	0	0	0	0	0	0	2	I1MHP5	Uncharacterized protein		Glycine max (Soybean) (Glycine hispida)
Ca_21573	0	0	0	0	0	0	0	0	0	1	0	0	0	0	0	0	0	0	0	0	0	0	0	0	1	0	0	0	0	0	0	0	2	G7I2F3	Ubiquitin-like-specific protease	MTR_1g040750	Medicago truncatula (Barrel medic) (Medicago tribuloides)				cysteine-type peptidase activity	cysteine-type peptidase activity		GO:0008234
Ca_21833	0	0	0	0	0	0	0	0	0	0	0	0	0	0	0	0	0	0	0	1	0	0	0	1	0	0	0	0	0	0	0	0	2	I1MHP5	Uncharacterized protein		Glycine max (Soybean) (Glycine hispida)
Ca_22398	0	0	0	0	0	0	0	0	0	0	0	0	0	0	0	0	0	0	1	1	0	0	0	0	0	0	0	0	0	0	0	0	2	Q9UT45	Endo-1,3(4)-beta-glucanase 1 (Endo-1,3-beta-glucanase 1) (Endo-1,4-beta-glucanase 1) (EC 3.2.1.6) (Laminarinase-1)	eng1 SPAC821.09	Schizosaccharomyces pombe (strain 972 / ATCC 24843) (Fission yeast)	Chain (1); Compositional bias (1); Glycosylation (1); Signal peptide (1)		SUBCELLULAR LOCATION: Cell septum. Note=Localized in a ring-like structure around the septum.	cell wall macromolecule catabolic process; cytokinetic cell separation; extracellular polysaccharide metabolic process; glucan endo-1,3-beta-D-glucosidase activity; glucan endo-1,3-beta-glucanase activity, C-3 substituted reducing group; glucan endo-1,4-beta-glucanase activity, C-3 substituted reducing group; oligosaccharide catabolic process; primary cell septum disassembly	glucan endo-1,3-beta-D-glucosidase activity; glucan endo-1,3-beta-glucanase activity, C-3 substituted reducing group; glucan endo-1,4-beta-glucanase activity, C-3 substituted reducing group; polysaccharide binding	cell septum surface; cell surface	GO:0043187; GO:0009986; GO:0016998; GO:0000920; GO:0046379; GO:0042973; GO:0052861; GO:0052862; GO:0009313; GO:0030247; GO:0030994					Glycosyl hydrolase 81 family
Ca_27622	0	0	0	0	0	0	0	0	0	0	0	0	0	0	0	0	0	0	0	0	0	0	1	0	0	0	1	0	0	0	0	0	2	M5W206	Uncharacterized protein (Fragment)	PRUPE_ppa019928mg	Prunus persica (Peach) (Amygdalus persica)	Non-terminal residue (1)
Ca_27684	0	0	0	0	0	0	0	0	0	1	0	0	0	0	0	0	0	0	0	0	0	0	0	0	0	0	0	0	0	0	0	1	2	G7LGG3	Class E vacuolar protein-sorting machinery protein HSE1 (Vacuolar protein-sorting machinery protein)	MTR_8g095280 MTR_8g095310	Medicago truncatula (Barrel medic) (Medicago tribuloides)				intracellular protein transport		intracellular; plasma membrane	GO:0005622; GO:0006886; GO:0005886
Ca_27685	0	0	0	0	0	0	0	0	0	1	0	0	0	0	0	0	0	0	0	0	0	0	0	0	0	0	0	0	0	0	0	1	2	A2Y3Q5	Ferrochelatase-2, chloroplastic (EC 4.99.1.1) (Ferrochelatase II) (Heme synthase 2) (Protoheme ferro-lyase 2)	HEMH OsI_018948	Oryza sativa subsp. indica (Rice)	Chain (1); Sequence conflict (1); Transit peptide (1)	PATHWAY: Porphyrin-containing compound metabolism; protoheme biosynthesis; protoheme from protoporphyrin-IX: step 1/1.	SUBCELLULAR LOCATION: Plastid, chloroplast.	ferrochelatase activity; heme biosynthetic process	ferrochelatase activity	chloroplast	GO:0009507; GO:0004325; GO:0006783					Ferrochelatase family
Ca_27752	0	0	0	1	0	0	0	0	0	0	0	0	1	0	0	0	0	0	0	0	0	0	0	0	0	0	0	0	0	0	0	0	2	K7MQL4	Uncharacterized protein		Glycine max (Soybean) (Glycine hispida)
Ca_28206	0	0	0	0	0	0	0	0	0	0	0	1	1	0	0	0	0	0	0	0	0	0	0	0	0	0	0	0	0	0	0	0	2	K4BW32	Uncharacterized protein	Solyc05g005010.2	Solanum lycopersicum (Tomato) (Lycopersicon esculentum)
Ca_28250	0	1	0	1	0	0	0	0	0	0	0	0	0	0	0	0	0	0	0	0	0	0	0	0	0	0	0	0	0	0	0	0	2	Q9XEC1	Probable transposase-like protein At4g04430	At4g04430 T26N6.4	Arabidopsis thaliana (Mouse-ear cress)	Chain (1); Compositional bias (2)											Transposase 24 family
Ca_00725	0	0	0	0	0	0	1	0	0	0	0	0	0	0	1	0	0	0	1	0	0	0	0	0	0	0	0	0	0	0	0	0	3	Q8BHB4	WD repeat-containing protein 3	Wdr3	Mus musculus (Mouse)	Chain (1); Compositional bias (1); Repeat (13)		SUBCELLULAR LOCATION: Nucleus, nucleolus (By similarity).			nuclear membrane; nucleolus	GO:0031965; GO:0005730					WD repeat WDR3/UTP12 family
Ca_01795	0	0	0	0	0	0	0	0	0	1	1	0	0	0	0	0	0	0	0	0	0	0	0	0	0	0	1	0	0	0	0	0	3	Q0WQD2	Probable galacturonosyltransferase 3 (EC 2.4.1.-)	GAUT3 At4g38270 F22I13.40	Arabidopsis thaliana (Mouse-ear cress)	Chain (1); Erroneous gene model prediction (2); Glycosylation (10); Sequence conflict (1); Topological domain (2); Transmembrane (1)	PATHWAY: Glycan metabolism; pectin biosynthesis.	SUBCELLULAR LOCATION: Golgi apparatus membrane; Single-pass type II membrane protein (By similarity).	pectin biosynthetic process; polygalacturonate 4-alpha-galacturonosyltransferase activity	polygalacturonate 4-alpha-galacturonosyltransferase activity	endosome; Golgi apparatus; Golgi membrane; integral component of membrane; trans-Golgi network; vacuolar membrane	GO:0005794; GO:0000139; GO:0005768; GO:0016021; GO:0045489; GO:0047262; GO:0005802; GO:0005774			TISSUE SPECIFICITY: Expressed in roots, inflorescences, siliques, leaves and stems.		Glycosyltransferase 8 family
Ca_03082	0	0	0	0	0	0	0	0	0	0	0	0	0	0	0	0	0	0	1	1	0	0	0	0	0	1	0	0	0	0	0	0	3	Q9FWX7	ABC transporter B family member 11 (ABC transporter ABCB.11) (AtABCB11) (Multidrug resistance protein 8) (P-glycoprotein 11)	ABCB11 MDR8 PGP11 At1g02520 T14P4.15	Arabidopsis thaliana (Mouse-ear cress)	Chain (1); Domain (4); Glycosylation (6); Nucleotide binding (2); Transmembrane (12)		SUBCELLULAR LOCATION: Membrane; Multi-pass membrane protein (Potential).	ATPase activity, coupled to transmembrane movement of substances	ATPase activity, coupled to transmembrane movement of substances; ATP binding	integral component of membrane; plasma membrane; plasmodesma	GO:0005524; GO:0042626; GO:0016021; GO:0005886; GO:0009506					ABC transporter superfamily, ABCB family, Multidrug resistance exporter (TC 3.A.1.201) subfamily
Ca_03662	0	0	0	0	0	0	0	0	0	0	0	0	0	0	0	0	0	0	1	0	0	0	0	0	1	1	0	0	0	0	0	0	3	P10978	Retrovirus-related Pol polyprotein from transposon TNT 1-94 [Includes: Protease (EC 3.4.23.-); Reverse transcriptase (EC 2.7.7.49); Endonuclease]		Nicotiana tabacum (Common tobacco)	Active site (1); Chain (1); Domain (1); Zinc finger (1)			aspartic-type endopeptidase activity; DNA integration; endonuclease activity; RNA-directed DNA polymerase activity	aspartic-type endopeptidase activity; endonuclease activity; nucleic acid binding; RNA-directed DNA polymerase activity; zinc ion binding		GO:0015074; GO:0003964; GO:0004190; GO:0004519; GO:0003676; GO:0008270
Ca_05708	0	0	0	0	0	0	0	0	0	0	0	0	0	0	0	0	0	0	0	0	0	0	0	1	1	1	0	0	0	0	0	0	3	Q9SZN7	Heavy metal-associated isoprenylated plant protein 26 (AtHIPP26) (Farnesylated protein 6) (AtFP6)	HIPP26 FP6 At4g38580 F20M13.140	Arabidopsis thaliana (Mouse-ear cress)	Chain (1); Domain (1); Lipidation (1); Metal binding (2); Modified residue (1); Mutagenesis (2); Propeptide (1); Sequence conflict (1)		SUBCELLULAR LOCATION: Nucleus membrane. Cell membrane. Note=PubMed:18974936 shows that isopernylation may be important for a speckle-like nuclear localization in a heterologous system, while PubMed:18823312 shows a plasma membrane localization.	heat acclimation; metal ion transport	metal ion binding; protein binding	nuclear membrane; plasma membrane; plasmodesma	GO:0010286; GO:0046872; GO:0030001; GO:0031965; GO:0005886; GO:0009506; GO:0005515		INDUCTION: Up-regulated by cadmium and zinc, but not by lead or copper. Up-regulated by cold, drought and salt stress. Not induced by abscisic acid or by leaf senescence.	TISSUE SPECIFICITY: Expressed in roots, stems and flowers. Lower expression in siliques and leaves. Expressed in the vascular tissues. Detected in lateral roots, shoot apical meristem, petals of unopened flowers and weak expression in leaf vasculature.
Ca_05709	0	0	0	0	0	0	0	0	0	0	0	0	0	0	0	0	0	0	0	0	0	0	0	1	1	1	0	0	0	0	0	0	3	Q9SZN7	Heavy metal-associated isoprenylated plant protein 26 (AtHIPP26) (Farnesylated protein 6) (AtFP6)	HIPP26 FP6 At4g38580 F20M13.140	Arabidopsis thaliana (Mouse-ear cress)	Chain (1); Domain (1); Lipidation (1); Metal binding (2); Modified residue (1); Mutagenesis (2); Propeptide (1); Sequence conflict (1)		SUBCELLULAR LOCATION: Nucleus membrane. Cell membrane. Note=PubMed:18974936 shows that isopernylation may be important for a speckle-like nuclear localization in a heterologous system, while PubMed:18823312 shows a plasma membrane localization.	heat acclimation; metal ion transport	metal ion binding; protein binding	nuclear membrane; plasma membrane; plasmodesma	GO:0010286; GO:0046872; GO:0030001; GO:0031965; GO:0005886; GO:0009506; GO:0005515		INDUCTION: Up-regulated by cadmium and zinc, but not by lead or copper. Up-regulated by cold, drought and salt stress. Not induced by abscisic acid or by leaf senescence.	TISSUE SPECIFICITY: Expressed in roots, stems and flowers. Lower expression in siliques and leaves. Expressed in the vascular tissues. Detected in lateral roots, shoot apical meristem, petals of unopened flowers and weak expression in leaf vasculature.
Ca_09225	0	0	0	1	0	0	0	0	0	0	0	0	0	0	1	0	0	0	0	0	0	0	0	0	0	1	0	0	0	0	0	0	3	Q55FG3	Putative vacuolar protein sorting-associated protein 13C (Developmental gene 1038 protein)	tipC DG1038 vps13 vps13C DDB_G0267422	Dictyostelium discoideum (Slime mold)	Chain (1); Compositional bias (19); Sequence conflict (2)		SUBCELLULAR LOCATION: Golgi apparatus, trans-Golgi network (Probable).	culmination involved in sorocarp development; late endosome to vacuole transport; protein transport		Golgi apparatus	GO:0005794; GO:0031154; GO:0045324; GO:0015031					VPS13 family
Ca_10274	0	0	0	0	1	0	0	0	0	0	1	0	0	0	0	0	0	0	0	0	1	0	0	0	0	0	0	0	0	0	0	0	3	Q9C9H7	Receptor-like protein 12 (AtRLP12)	RLP12 At1g71400 F26A9.22 F3I17.30	Arabidopsis thaliana (Mouse-ear cress)	Chain (1); Erroneous initiation (1); Frameshift (1); Glycosylation (19); Repeat (26); Sequence conflict (2); Signal peptide (1); Topological domain (2); Transmembrane (1)		SUBCELLULAR LOCATION: Cell membrane; Single-pass type I membrane protein (Potential).			integral component of membrane; plasma membrane	GO:0016021; GO:0005886
Ca_12547	0	0	0	0	0	1	0	0	0	0	0	0	0	0	0	0	0	0	0	0	0	0	0	0	0	0	0	1	0	0	1	0	3	I3TA09	Uncharacterized protein		Lotus japonicus (Lotus corniculatus var. japonicus)
Ca_12550	0	0	0	0	0	1	0	0	0	0	0	0	0	0	0	0	0	0	0	0	0	0	0	0	0	0	0	1	0	0	1	0	3	B0G107	Deoxynucleoside triphosphate triphosphohydrolase SAMHD1 homolog (dNTPase) (EC 3.1.5.-) (HD phosphohydrolase domain-containing protein)	DDB_G0272484	Dictyostelium discoideum (Slime mold)	Active site (1); Binding site (2); Chain (1); Domain (1); Metal binding (4); Nucleotide binding (1)			defense response to virus; phosphoric diester hydrolase activity	metal ion binding; phosphoric diester hydrolase activity		GO:0051607; GO:0046872; GO:0008081					SAMHD1 family
Ca_12551	0	0	0	0	0	1	0	0	0	0	0	0	0	0	0	0	0	0	0	0	0	0	0	0	0	0	0	1	0	0	1	0	3	I3SJJ3	Uncharacterized protein		Medicago truncatula (Barrel medic) (Medicago tribuloides)
Ca_13050	0	0	0	0	0	0	0	1	0	1	0	0	0	0	0	0	0	0	0	0	1	0	0	0	0	0	0	0	0	0	0	0	3
Ca_13939	0	0	0	0	0	0	0	0	0	0	0	0	0	0	0	0	0	0	0	0	0	0	1	0	0	1	0	0	0	0	0	1	3	Q7XA40	Putative disease resistance protein RGA3 (Blight resistance protein B149) (RGA1-blb)	RGA3 177O13.36 CB3A14.6	Solanum bulbocastanum (Wild potato)	Chain (1); Domain (1); Natural variant (10); Nucleotide binding (1); Repeat (12); Sequence conflict (3)			defense response	ADP binding; ATP binding		GO:0043531; GO:0005524; GO:0006952		INDUCTION: Constitutively expressed.			Disease resistance NB-LRR family
Ca_13976	0	0	1	1	0	0	0	0	0	0	1	0	0	0	0	0	0	0	0	0	0	0	0	0	0	0	0	0	0	0	0	0	3	Q22E41	Uncharacterized protein	TTHERM_00895870	Tetrahymena thermophila (strain SB210)
Ca_20754	0	0	0	0	0	0	0	0	1	0	0	0	0	0	1	0	0	0	0	0	0	0	0	0	0	1	0	0	0	0	0	0	3	M5W337	Uncharacterized protein (Fragment)	PRUPE_ppb015108mg	Prunus persica (Peach) (Amygdalus persica)	Non-terminal residue (1)			cysteine-type peptidase activity	cysteine-type peptidase activity		GO:0008234
Ca_20755	0	0	0	0	0	0	0	0	1	0	0	0	0	0	1	0	0	0	0	0	0	0	0	0	0	1	0	0	0	0	0	0	3	I1MHP5	Uncharacterized protein		Glycine max (Soybean) (Glycine hispida)
Ca_20756	0	0	0	0	0	0	0	0	1	0	0	0	0	0	1	0	0	0	0	0	0	0	0	0	0	1	0	0	0	0	0	0	3	C7FDI5	TNP2		Glycine max (Soybean) (Glycine hispida)
Ca_21398	0	1	0	0	0	0	0	0	0	0	0	0	0	0	0	0	0	0	1	0	0	0	0	1	0	0	0	0	0	0	0	0	3	G7L8N0	TNP2	MTR_8g073010	Medicago truncatula (Barrel medic) (Medicago tribuloides)				cysteine-type peptidase activity	cysteine-type peptidase activity		GO:0008234
Ca_27999	0	1	0	0	0	0	0	0	0	0	1	0	0	0	1	0	0	0	0	0	0	0	0	0	0	0	0	0	0	0	0	0	3	A5AHQ6	Putative uncharacterized protein	VITISV_026048	Vitis vinifera (Grape)	Sequence uncertainty (1)
Ca_28017	0	0	0	0	0	0	0	0	0	0	0	0	0	0	0	0	0	0	1	0	0	0	0	0	0	0	1	0	0	0	0	1	3	C7FDI5	TNP2		Glycine max (Soybean) (Glycine hispida)
Ca_07482	0	0	0	0	0	0	0	0	1	0	1	1	0	0	0	0	0	0	0	0	0	0	0	1	0	0	0	0	0	0	0	0	4	Q9S7L2	Transcription factor MYB98 (Myb-related protein 98) (AtMYB98)	MYB98 At4g18770 F28A21.180	Arabidopsis thaliana (Mouse-ear cress)	Chain (1); Compositional bias (1); DNA binding (2); Domain (2); Sequence conflict (5)		SUBCELLULAR LOCATION: Nucleus (By similarity).	embryo sac development; pollen tube guidance; regulation of synergid differentiation; sequence-specific DNA binding transcription factor activity; transcription, DNA-templated	chromatin binding; DNA binding; sequence-specific DNA binding transcription factor activity	nucleus	GO:0003677; GO:0003682; GO:0009553; GO:0005634; GO:0010183; GO:0045697; GO:0003700; GO:0006351	DEVELOPMENTAL STAGE: Expressed in cellularized but not uncellularized female gametophytes.		TISSUE SPECIFICITY: Expressed at high levels in the synergid cells of the female gametophyte, and at lower levels in the endosperm of young seeds and the trichomes of young leaves and sepals.
Ca_09739	0	0	0	0	0	0	0	0	0	1	0	0	0	0	0	0	0	0	0	1	0	0	0	1	0	0	0	0	0	0	0	1	4	Q9C9H7	Receptor-like protein 12 (AtRLP12)	RLP12 At1g71400 F26A9.22 F3I17.30	Arabidopsis thaliana (Mouse-ear cress)	Chain (1); Erroneous initiation (1); Frameshift (1); Glycosylation (19); Repeat (26); Sequence conflict (2); Signal peptide (1); Topological domain (2); Transmembrane (1)		SUBCELLULAR LOCATION: Cell membrane; Single-pass type I membrane protein (Potential).			integral component of membrane; plasma membrane	GO:0016021; GO:0005886
Ca_11750	0	0	0	0	0	0	0	0	0	0	0	0	0	0	0	0	0	0	1	0	0	0	0	0	1	0	1	0	0	0	0	1	4	G7LEB1	Putative uncharacterized protein	MTR_8g011330	Medicago truncatula (Barrel medic) (Medicago tribuloides)					ATP binding		GO:0005524
Ca_11751	0	0	0	0	0	0	0	0	0	0	0	0	0	0	0	0	0	0	1	0	0	0	0	0	1	0	1	0	0	0	0	1	4	G7LEB1	Putative uncharacterized protein	MTR_8g011330	Medicago truncatula (Barrel medic) (Medicago tribuloides)					ATP binding		GO:0005524
Ca_26439	0	0	0	0	0	1	1	0	0	0	0	0	0	0	0	0	0	0	0	0	1	0	0	0	0	0	0	0	0	1	0	0	4	Q6F2U9	Lysine--tRNA ligase (EC 6.1.1.6) (Lysyl-tRNA synthetase) (LysRS)	Os03g0586800 LOC_Os03g38980 OSJNBa0010D22.26	Oryza sativa subsp. japonica (Rice)	Chain (1); Sequence conflict (2)		SUBCELLULAR LOCATION: Cytoplasm (By similarity).	lysine-tRNA ligase activity; lysyl-tRNA aminoacylation	ATP binding; lysine-tRNA ligase activity; nucleic acid binding	cytosol; plasmodesma	GO:0005524; GO:0005829; GO:0004824; GO:0006430; GO:0003676; GO:0009506					Class-II aminoacyl-tRNA synthetase family
Ca_26778	0	0	0	0	1	0	0	0	0	0	0	1	0	0	0	0	0	0	0	0	0	0	0	0	0	0	0	1	0	1	0	0	4	I1MHP5	Uncharacterized protein		Glycine max (Soybean) (Glycine hispida)
Ca_27728	0	0	0	0	0	0	0	0	0	1	0	0	0	0	0	0	0	0	0	1	0	0	0	0	0	0	1	0	0	0	0	1	4	Q0WRB2	Probable protein phosphatase 2C 73 (AtPP2C73) (EC 3.1.3.16) (AtPPC6;7)	PPC6-7 At5g27930 F14I23.90 F15F15.3	Arabidopsis thaliana (Mouse-ear cress)	Chain (1); Compositional bias (1); Domain (1); Metal binding (5); Sequence conflict (4)			phosphoprotein phosphatase activity	metal ion binding; phosphoprotein phosphatase activity		GO:0046872; GO:0004721					PP2C family
Ca_27729	0	0	0	0	0	0	0	0	0	1	0	0	0	0	0	0	0	0	0	1	0	0	0	0	0	0	1	0	0	0	0	1	4	Q9M9W8	Phospholipase D p2 (AtPLDp2) (EC 3.1.4.4) (Phospholipase D zeta 2) (PLDzeta2) (Phospholipase D2 PHOX and PX-containing domain protein)	PLDP2 At3g05630 F18C1.10	Arabidopsis thaliana (Mouse-ear cress)	Active site (6); Chain (1); Domain (4); Erroneous gene model prediction (1); Initiator methionine (1)			cellular response to nitrogen starvation; cellular response to phosphate starvation; galactolipid biosynthetic process; N-acylphosphatidylethanolamine-specific phospholipase D activity; phospholipase D activity; phospholipid catabolic process; regulation of vesicle-mediated transport; response to auxin; root development	N-acylphosphatidylethanolamine-specific phospholipase D activity; phospholipase D activity	vacuole	GO:0070290; GO:0006995; GO:0016036; GO:0019375; GO:0004630; GO:0009395; GO:0060627; GO:0009733; GO:0048364; GO:0005773					Phospholipase D family, PXPH-PLD subfamily
Ca_13934	0	0	1	0	0	1	1	0	0	0	0	0	0	0	0	0	0	1	0	0	0	0	0	0	0	0	0	0	0	1	0	0	5
Ca_24898	0	1	0	0	1	0	0	0	0	1	0	0	1	0	1	0	0	0	0	0	0	0	0	0	0	0	0	0	0	0	0	0	5	G7I2H0	TNP1	MTR_1g040960	Medicago truncatula (Barrel medic) (Medicago tribuloides)				cysteine-type peptidase activity	cysteine-type peptidase activity		GO:0008234
Ca_24899	0	1	0	0	1	0	0	0	0	1	0	0	1	0	1	0	0	0	0	0	0	0	0	0	0	0	0	0	0	0	0	0	5	G7I2H0	TNP1	MTR_1g040960	Medicago truncatula (Barrel medic) (Medicago tribuloides)				cysteine-type peptidase activity	cysteine-type peptidase activity		GO:0008234
Ca_25972	1	0	0	0	0	0	0	0	1	0	1	0	0	0	1	0	0	0	0	0	0	0	0	0	0	1	0	0	0	0	0	0	5	Q94A34	Phosphatidylinositol/phosphatidylcholine transfer protein SFH12 (Protein SEC FOURTEEN HOMOLOGS 12) (AtSFH12)	SFH12 At4g36490 AP22.26 C7A10.870	Arabidopsis thaliana (Mouse-ear cress)	Chain (1); Coiled coil (1); Compositional bias (1); Domain (1); Erroneous gene model prediction (2)		SUBCELLULAR LOCATION: Golgi apparatus membrane; Peripheral membrane protein (By similarity). Cell membrane; Peripheral membrane protein (By similarity).	phosphatidylinositol transporter activity; phospholipid transport; protein transport	phosphatidylinositol transporter activity	Golgi membrane; plasma membrane	GO:0000139; GO:0008526; GO:0015914; GO:0005886; GO:0015031	DEVELOPMENTAL STAGE: Detected in the mature and germinating pollen grains.		TISSUE SPECIFICITY: Specifically expressed in flowers.		SFH family
Ca_05021	0	0	1	0	1	0	1	0	0	0	0	0	1	0	0	0	0	0	0	0	0	0	0	0	0	1	0	1	0	0	0	0	6	Q84TF0	Aldo-keto reductase family 4 member C10 (EC 1.1.1.-)	AKR4C10 At2g37790 T8P21.30	Arabidopsis thaliana (Mouse-ear cress)	Active site (1); Binding site (3); Chain (1); Initiator methionine (1); Modified residue (2); Nucleotide binding (5)			oxidoreductase activity	oxidoreductase activity	cytosol; nucleus	GO:0005829; GO:0005634; GO:0016491					Aldo/keto reductase family
Ca_26166	0	1	0	0	1	0	1	0	0	0	1	0	0	0	0	0	0	0	0	0	0	0	0	0	0	0	0	1	1	0	0	0	6	M5XDP7	Uncharacterized protein	PRUPE_ppa005153mg	Prunus persica (Peach) (Amygdalus persica)
Ca_27623	0	0	0	0	0	0	0	0	0	1	0	0	0	0	0	0	0	0	0	0	0	0	1	1	0	1	1	0	0	0	0	1	6	C7FDI5	TNP2		Glycine max (Soybean) (Glycine hispida)
Ca_13947	0	0	0	0	0	0	0	0	0	0	0	0	0	0	1	0	0	0	1	1	0	0	0	0	0	1	1	0	0	1	0	1	7	Q1PEU4	Pentatricopeptide repeat-containing protein At2g44880	PCMP-E9 At2g44880 T13E15.11	Arabidopsis thaliana (Mouse-ear cress)	Chain (1); Region (2); Repeat (12); Sequence conflict (1)											PPR family, PCMP-E subfamily
Ca_17015	0	1	0	1	0	0	0	0	0	0	0	1	1	1	0	1	0	0	0	0	0	1	1	0	0	0	0	0	0	0	0	0	8	I1JGF8	Uncharacterized protein		Glycine max (Soybean) (Glycine hispida)
