# Supplementary material for: Whole genome re-sequencing reveals genome-wide variations among parental lines of 16 mapping populations in chickpea (Cicer arietinum L.)
Source: BMC Plant Biol. 2016 Jan 27;16(Suppl 1):10. doi: 10.1186/s12870-015-0690-3 (PMC4895712; doi:10.1186/s12870-015-0690-3)
Supplement: Additional file 13: — Summary of line specific variations. (XLSX 11 kb) [file 12870_2015_690_MOESM13_ESM.xlsx]

## Sheet: Sheet1
Additional File 13: Summary of line specific variations
Genotype	No of SNPs	No of insertions	No of deletions	No of variations
Arerti	542	37	27	606
C 104	99	4	11	114
C 214	0	0	0	0
Ejerie	313	26	24	363
ICC 1431	113	6	10	129
ICC 1496	67	4	5	76
ICC 1882	700	43	63	806
ICC 283	529	30	41	600
ICC 3137	4373	363	256	4992
ICC 4958	3	0	1	4
ICC 506	931	44	74	1049
ICC 6263	1165	79	112	1356
ICC 8261	799	68	65	932
ICC 995	756	48	54	858
ICCV 00108	49	2	6	57
ICCV 03312	199	13	12	224
ICCV 04112	345	32	31	408
ICCV 04516	325	20	23	368
ICCV 05530	1025	61	63	1149
ICCV 10	219	22	20	261
ICCV 97105	120	13	6	139
IG 72933	3764	292	300	4356
IG 72953	55393	3991	3424	62808
ILC 3279	1050	73	75	1198
JAKI 9218	1	0	0	1
JG 11	496	31	36	563
JG 130	13	3	2	18
JG 16	95	6	10	111
JG 62	444	41	38	523
JG 74	645	46	49	740
KAK 2	266	13	21	300
Pb 7	34	1	6	41
PI 489777	68799	5127	4394	78320
Vijay	423	23	32	478
WR 315	793	57	58	908
