# Supplementary material for: Whole genome re-sequencing reveals genome-wide variations among parental lines of 16 mapping populations in chickpea (Cicer arietinum L.)
Source: BMC Plant Biol. 2016 Jan 27;16(Suppl 1):10. doi: 10.1186/s12870-015-0690-3 (PMC4895712; doi:10.1186/s12870-015-0690-3)
Supplement: Additional file 14: — Summary of line specific variations in coding region identified in each chickpea genotype. (XLSX 12 kb) [file 12870_2015_690_MOESM14_ESM.xlsx]

## Sheet: Sheet1
Additional File 14: Summary of line specific variations in coding region identified in each chickpea inbred line
Genotype	Coding region variations (%)
Arerti	4.78548
C 104	2.63158
Ejerie	8.26446
ICC 1431	10.8527
ICC 1496	21.0526
ICC 1882	7.44417
ICC 283	5
ICC 3137	5.64904
ICC 4958	0
ICC 506	6.67302
ICC 6263	5.97345
ICC 8261	6.11588
ICC 995	5.94406
ICCV 00108	7.01754
ICCV 03312	7.14286
ICCV 04112	5.14706
ICCV 04516	4.8913
ICCV 05530	4.96084
ICCV 10	4.98084
ICCV 97105	11.5108
IG 72933	5.60147
IG 72953	5.53433
ILC 3279R	4.92487
JAKI 9218	0
JG 11	4.79574
JG 130	11.1111
JG 16	8.10811
JG 62	6.50096
JG 74	5
KAK 2	6.66667
Pb 7	7.31707
PI 489777	4.32712
Vijay	6.48536
WR 315	4.73568
