# Supplementary material for: Whole genome re-sequencing reveals genome-wide variations among parental lines of 16 mapping populations in chickpea (Cicer arietinum L.)
Source: BMC Plant Biol. 2016 Jan 27;16(Suppl 1):10. doi: 10.1186/s12870-015-0690-3 (PMC4895712; doi:10.1186/s12870-015-0690-3)
Supplement: Additional file 15: — Summary of line specific variations leading to stop sites. (XLSX 11 kb) [file 12870_2015_690_MOESM15_ESM.xlsx]

## Sheet: Sheet1
Additional File 15: Summary of line specific variations leading to stop sites
Genotype	% stop sites
Arerti	6.9
C 104	0
C 204	NA
Ejerie	6.67
ICC 1431	0
ICC 1496	6.25
ICC 1882	3.33
ICC 283	10
ICC 3137	2.84
ICC 4958	NA
ICC 506	7.14
ICC 6263	6.17
ICC 8261	10.53
ICC 995	3.92
ICCV 00108	0
ICCV 03312	6.25
ICCV 04112	0
ICCV 04516	0
ICCV 05530	1.75
ICCV 10	0
ICCV 97105	6.25
IG 72933	2.05
IG 72953	0.37
ILC 3279R	8.47
JAKI 9218	NA
JG 11	0
JG 130	0
JG 16	22.22
JG 62	11.76
JG 74	5.41
KAK 2	10
Pb 7	33.33
PI 489777	0.74
Vijay	12.9
WR 315	6.98
