# Supplementary material for: Whole genome re-sequencing reveals genome-wide variations among parental lines of 16 mapping populations in chickpea (Cicer arietinum L.)
Source: BMC Plant Biol. 2016 Jan 27;16(Suppl 1):10. doi: 10.1186/s12870-015-0690-3 (PMC4895712; doi:10.1186/s12870-015-0690-3)
Supplement: Additional file 16: — Gene ontology and their effects for the line specific variations in 35 genotypes. (XLSX 727 kb) [file 12870_2015_690_MOESM16_ESM.xlsx]

## Sheet: Sheet1
Additional File 16: Gene ontology and their effects for the line specific variants in genotypes
Chromosome	Position	Reference base	Alternate base	Variation type	Gene affected	Uniprot id	Protein name	Pathway	Location	GO Biological Process	GO Molecular Function	GO Cellular Component	GO Id	Developmental stage	Induction	Tissue specificity	Domain	Protein families	Exon Range	Effect	Change
ICC 506
2575	58147	G	A	SNP	Ca_22990	R0H538	Uncharacterized protein			cation transmembrane transporter activity	cation transmembrane transporter activity	integral component of membrane	GO:0008324; GO:0016021						Exon_2575_58069_58153	STOP_GAINED	tGg/tAg
398	490117	C	T	SNP	Ca_22300	Q39265	Zinc finger protein 6			cytokinin-activated signaling pathway; gibberellic acid mediated signaling pathway; regulation of transcription, DNA-templated; sequence-specific DNA binding transcription factor activity; transcription, DNA-templated; trichome differentiation	metal ion binding; sequence-specific DNA binding transcription factor activity	cytosolic ribosome	GO:0009736; GO:0022626; GO:0009740; GO:0046872; GO:0006355; GO:0003700; GO:0006351; GO:0010026		INDUCTION: By cytokinin and gibberellin.	TISSUE SPECIFICITY: Highly expressed in roots, mature stem and lateral branches. Expressed at low levels in rosette leaves and siliques.			Exon_398_489406_490230	NON_SYNONYMOUS_CODING	Ggt/Agt
451	125055	G	A	SNP	Ca_22606	Q6ZRS2	Helicase SRCAP (EC 3.6.4.-) (Domino homolog 2) (Snf2-related CBP activator)		SUBCELLULAR LOCATION: Nucleus.	helicase activity; histone acetylation; histone acetyltransferase activity; regulation of transcription from RNA polymerase II promoter; transcription, DNA-templated; transcription coactivator activity; viral process	ATP binding; DNA binding; helicase activity; histone acetyltransferase activity; transcription coactivator activity	Golgi apparatus; nucleus; protein complex	GO:0005524; GO:0003677; GO:0005794; GO:0004386; GO:0016573; GO:0004402; GO:0005634; GO:0043234; GO:0006357; GO:0003713; GO:0006351; GO:0016032					SNF2/RAD54 helicase family, SWR1 subfamily	Exon_451_125006_125106	NON_SYNONYMOUS_CODING	Gtg/Atg
531	117649	G	A	SNP	Ca_22399	P53753	Endo-1,3(4)-beta-glucanase 1 (Endo-1,3-beta-glucanase 1) (Endo-1,4-beta-glucanase 1) (EC 3.2.1.6) (Daughter specific expression protein 4) (Laminarinase-1)		SUBCELLULAR LOCATION: Secreted, cell wall. Note=Localizes asymmetrically to the daughter side of the septum.	cell wall macromolecule catabolic process; cytokinesis, completion of separation; glucan endo-1,3-beta-D-glucosidase activity; glucan endo-1,3-beta-glucanase activity, C-3 substituted reducing group; glucan endo-1,4-beta-glucanase activity, C-3 substituted reducing group	glucan endo-1,3-beta-D-glucosidase activity; glucan endo-1,3-beta-glucanase activity, C-3 substituted reducing group; glucan endo-1,4-beta-glucanase activity, C-3 substituted reducing group	cell septum; extracellular region; fungal-type cell wall	GO:0030428; GO:0016998; GO:0007109; GO:0005576; GO:0009277; GO:0042973; GO:0052861; GO:0052862					Glycosyl hydrolase 81 family	Exon_531_117038_119059	NON_SYNONYMOUS_CODING	cGg/cAg
645	43510	T	C	SNP	Ca_25150	Q9FII5	Leucine-rich repeat receptor-like protein kinase TDR (EC 2.7.11.1) (Protein PHLOEM INTERCALATED WITH XYLEM) (Tracheary element differentiation inhibitory factor receptor) (AtTDR) (TDIF receptor)		SUBCELLULAR LOCATION: Cell membrane; Single-pass type I membrane protein.	procambium histogenesis; protein serine/threonine kinase activity; secondary shoot formation; xylem development	ATP binding; protein binding; protein serine/threonine kinase activity	integral component of membrane; plasma membrane	GO:0005524; GO:0016021; GO:0005886; GO:0010067; GO:0005515; GO:0004674; GO:0010223; GO:0010089			TISSUE SPECIFICITY: Widely expressed along the vascular strands. In roots and hypocotyls, confined to procambial cells.		Protein kinase superfamily, Ser/Thr protein kinase family	Exon_645_41798_44294	NON_SYNONYMOUS_CODING	tTc/tCc
Ca1	10887404	G	A	SNP	Ca_02670	B2HMK0	Long-chain-fatty-acid--AMP ligase FadD32 (FAAL) (EC 6.2.1.-) (Acyl-AMP synthetase)	PATHWAY: Lipid metabolism; fatty acid biosynthesis.		fatty acid biosynthetic process; ligase activity	ATP binding; ligase activity		GO:0005524; GO:0006633; GO:0016874					ATP-dependent AMP-binding enzyme family	Exon_Ca1_10886944_10889571	NON_SYNONYMOUS_CODING	Ggt/Agt
Ca1	11205062	C	A	SNP	Ca_02636	Q2HS33	Eukaryotic RNA polymerase II heptapeptide repeat												Exon_Ca1_11205000_11205596	NON_SYNONYMOUS_CODING	caG/caT
Ca1	23310555	*	-CTC	DEL	Ca_22362	Q9ZUE9	Pentatricopeptide repeat-containing protein At2g06000											PPR family, P subfamily	Exon_Ca1_23310245_23311510	CODON_DELETION	gag/-
Ca1	454011	G	A	SNP	Ca_00051	Q8L840	ATP-dependent DNA helicase Q-like 4A (EC 3.6.4.12) (RecQ-like protein 4A) (AtRecQ4A) (AtRecQl4A) (SGS1-like protein) (AtSGS1)		SUBCELLULAR LOCATION: Nucleus (By similarity).	3'-5' DNA helicase activity; ATP-dependent 3'-5' DNA helicase activity; cellular response to abscisic acid stimulus; cellular response to cold; cellular response to DNA damage stimulus; chromosome organization; DNA duplex unwinding; DNA recombination; DNA repair; DNA replication; double-strand break repair via homologous recombination	3'-5' DNA helicase activity; ATP binding; ATP-dependent 3'-5' DNA helicase activity; metal ion binding; nucleic acid binding	nucleus; plasmodesma	GO:0043138; GO:0005524; GO:0043140; GO:0032508; GO:0006310; GO:0006281; GO:0006260; GO:0006974; GO:0071215; GO:0070417; GO:0051276; GO:0000724; GO:0046872; GO:0003676; GO:0005634; GO:0009506		INDUCTION: By cold. Repressed by abscisic acid (ABA).	TISSUE SPECIFICITY: Expressed in roots, seedlings, young leaves, shoots, shoot apical mersitem, inflorescences, flowers, siliques and seeds.		Helicase family, RecQ subfamily	Exon_Ca1_453853_454231	NON_SYNONYMOUS_CODING	Gag/Aag
Ca1	9865324	G	C	SNP	Ca_02803	Q9LTW0	ALA-interacting subunit 1 (AtALIS1) (ALA3 beta-subunit 1)		SUBCELLULAR LOCATION: Golgi apparatus membrane; Multi-pass membrane protein. Prevacuolar compartment membrane; Multi-pass membrane protein. Endoplasmic reticulum membrane; Multi-pass membrane protein. Note=In a heterologous system, the final intracellular localization after exit from the endoplasmic reticulum is the prevacuolar compartment in the presence of ALA2 and the Golgi in the presence of …	phospholipid transport		endoplasmic reticulum membrane; Golgi apparatus; Golgi membrane; integral component of membrane; late endosome membrane	GO:0005794; GO:0000139; GO:0005789; GO:0016021; GO:0031902; GO:0015914			TISSUE SPECIFICITY: Expressed in roots, leaves, stems, flowers and siliques. Found in petals and sepals, but not in reproductive tissues. In siliques, detected in the upper part of the seed pod and in the area between the seed pod and the stem, but not in developing seeds. Strong expression in vascular shoot tissues and in stomatal guard cells of young rosettes leaves. In roots, expressed in cell…		CDC50/LEM3 family	Exon_Ca1_9865316_9865386	NON_SYNONYMOUS_CODING	Cat/Gat
Ca2	12797880	A	T	SNP	Ca_18093	Q641G3	Cell division cycle and apoptosis regulator protein 1		SUBCELLULAR LOCATION: Cytoplasm, perinuclear region (By similarity).	apoptotic process; cell cycle	nucleic acid binding	perinuclear region of cytoplasm	GO:0006915; GO:0007049; GO:0003676; GO:0048471						Exon_Ca2_12797837_12799131	NON_SYNONYMOUS_CODING	aAg/aTg
Ca2	148488	C	A	SNP	Ca_16968	Q9D9H8	UPF0565 protein C2orf69 homolog		SUBCELLULAR LOCATION: Secreted (Potential).			extracellular region	GO:0005576					UPF0565 family	Exon_Ca2_148303_148833	NON_SYNONYMOUS_CODING	aGg/aTg
Ca2	33550109	G	T	SNP	Ca_10180	G7K345	Putative uncharacterized protein												Exon_Ca2_33549480_33550289	NON_SYNONYMOUS_CODING	cCc/cAc
Ca3	28935761	G	T	SNP	Ca_07199	K7MY68	Uncharacterized protein												Exon_Ca3_28935046_28936941	STOP_GAINED	Gag/Tag
Ca3	31092035	*	+G	INS	Ca_12206	P26569	Histone H1.2		SUBCELLULAR LOCATION: Nucleus. Chromosome.	nucleosome assembly	DNA binding	mitochondrion; nucleolus; nucleosome	GO:0003677; GO:0005739; GO:0005730; GO:0000786; GO:0006334					Histone H1/H5 family	Exon_Ca3_31091304_31092050	FRAME_SHIFT	-/G
Ca4	15358542	C	T	SNP	Ca_05562	I1LEN8	Uncharacterized protein												Exon_Ca4_15358293_15358747	NON_SYNONYMOUS_CODING	Cgg/Tgg
Ca4	2905713	T	G	SNP	Ca_12088	P73920	Thiol:disulfide interchange protein TxlA homolog		SUBCELLULAR LOCATION: Cell membrane; Single-pass membrane protein (Potential).	cell redox homeostasis; glycerol ether metabolic process; protein disulfide oxidoreductase activity	protein disulfide oxidoreductase activity	integral component of membrane; plasma membrane	GO:0045454; GO:0006662; GO:0016021; GO:0005886; GO:0015035					Thioredoxin family	Exon_Ca4_2905488_2906012	NON_SYNONYMOUS_CODING	Ata/Cta
Ca4	45782794	C	T	SNP	Ca_18384	Q969X6	Cirhin		SUBCELLULAR LOCATION: Nucleus, nucleolus.	maturation of SSU-rRNA; regulation of transcription, DNA-templated; transcription, DNA-templated	poly(A) RNA binding; protein binding	nucleolus; t-UTP complex	GO:0030490; GO:0005730; GO:0044822; GO:0005515; GO:0006355; GO:0034455; GO:0006351						Exon_Ca4_45782418_45782938	NON_SYNONYMOUS_CODING	aCc/aTc
Ca5	28353186	T	C	SNP	Ca_13387	Q8NFI3	Cytosolic endo-beta-N-acetylglucosaminidase (ENGase) (EC 3.2.1.96)		SUBCELLULAR LOCATION: Cytoplasm, cytosol (By similarity).	mannosyl-glycoprotein endo-beta-N-acetylglucosaminidase activity	mannosyl-glycoprotein endo-beta-N-acetylglucosaminidase activity	cytosol	GO:0005829; GO:0033925			TISSUE SPECIFICITY: Widely expressed. Expressed at higher level in thymus and spleen.		Glycosyl hydrolase 85 family	Exon_Ca5_28352812_28353525	NON_SYNONYMOUS_CODING	gAt/gGt
Ca5	33516773	C	T	SNP	Ca_01907	G7I9C9	Putative uncharacterized protein												Exon_Ca5_33516722_33516934	NON_SYNONYMOUS_CODING	Gct/Act
Ca5	33718758	G	C	SNP	Ca_01882	G7ZWM6	Putative uncharacterized protein					integral component of membrane	GO:0016021						Exon_Ca5_33718713_33718798	NON_SYNONYMOUS_CODING	Cat/Gat
Ca5	41974540	C	A	SNP	Ca_11415	Q54BM5	Branchpoint-bridging protein (Splicing factor 1)		SUBCELLULAR LOCATION: Nucleus (By similarity).	mRNA splicing, via spliceosome	RNA binding; zinc ion binding	commitment complex	GO:0003723; GO:0000243; GO:0000398; GO:0008270					BBP/SF1 family	Exon_Ca5_41973238_41974767	NON_SYNONYMOUS_CODING	Ggc/Tgc
Ca5	43838749	*	-GCTG	DEL	Ca_12669	Q8VYW6	Gamma-glutamyltranspeptidase 1 (EC 2.3.2.2) (Gamma-glutamyltransferase 1) (Glutathione hydrolase 1) (EC 3.4.19.13)	PATHWAY: Sulfur metabolism; glutathione metabolism.	SUBCELLULAR LOCATION: Secreted, extracellular space, apoplast. Note=Associated with the plasma membrane and cell wall.	gamma-glutamyltransferase activity; glutathione catabolic process; glutathione gamma-glutamylcysteinyltransferase activity; glutathione hydrolase activity; response to oxidative stress	gamma-glutamyltransferase activity; glutathione gamma-glutamylcysteinyltransferase activity; glutathione hydrolase activity	apoplast; plant-type cell wall; plasmodesma	GO:0048046; GO:0003840; GO:0006751; GO:0016756; GO:0036374; GO:0009505; GO:0009506; GO:0006979		INDUCTION: By glutathione.	TISSUE SPECIFICITY: Expressed in embryo, roots and leaves. In mature plants, expression is restricted to vascular tissues of roots, leaves, flowers and siliques.		Gamma-glutamyltransferase family	Exon_Ca5_43838645_43839004	FRAME_SHIFT	-/-
Ca5	44064410	T	A	SNP	Ca_12651	I1JZ44	Uncharacterized protein												Exon_Ca5_44063744_44064539	NON_SYNONYMOUS_CODING	cTt/cAt
Ca5	44449833	G	A	SNP	Ca_03891	Q5XF57	Probable receptor-like serine/threonine-protein kinase At5g57670 (EC 2.7.11.1)			protein serine/threonine kinase activity	ATP binding; protein serine/threonine kinase activity		GO:0005524; GO:0004674					Protein kinase superfamily, Ser/Thr protein kinase family	Exon_Ca5_44449493_44450161	NON_SYNONYMOUS_CODING	cGa/cAa
Ca5	7472622	G	A	SNP	Ca_21577	Q9SKX5	Probable polyamine oxidase 2 (AtPAO2) (EC 1.5.3.-) (Amine oxidase 1)		SUBCELLULAR LOCATION: Peroxisome.	polyamine catabolic process; polyamine oxidase activity	polyamine oxidase activity	peroxisome	GO:0005777; GO:0006598; GO:0046592		INDUCTION: By abscisic acid, jasmonate, salicylic acid, wounding and flagellin 22, a pathogen elicitor.	TISSUE SPECIFICITY: Highly expressed in flowers and siliques. Also found in leaf and stem and in low levels in cotyledons, roots and in seedlings.		Flavin monoamine oxidase family	Exon_Ca5_7472409_7472717	NON_SYNONYMOUS_CODING	atG/atA
Ca6	14197031	C	A	SNP	Ca_05187	Q9SVG4	Reticuline oxidase-like protein (EC 1.21.-.-)		SUBCELLULAR LOCATION: Isoform 1: Cell membrane; Lipid-anchor, GPI-anchor.; SUBCELLULAR LOCATION: Isoform 2: Secreted (Potential).	response to oxidative stress; UDP-N-acetylmuramate dehydrogenase activity	flavin adenine dinucleotide binding; UDP-N-acetylmuramate dehydrogenase activity	anchored component of membrane; apoplast; cytosol; mitochondrion; plant-type cell wall; plasma membrane; plasmodesma; vacuole	GO:0008762; GO:0031225; GO:0048046; GO:0005829; GO:0050660; GO:0005739; GO:0009505; GO:0005886; GO:0009506; GO:0006979; GO:0005773					Oxygen-dependent FAD-linked oxidoreductase family	Exon_Ca6_14196461_14198083	NON_SYNONYMOUS_CODING	Gtt/Ttt
Ca6	14955627	G	A	SNP	Ca_05269	P47924	Bifunctional riboflavin biosynthesis protein RIBA 1, chloroplastic (AtRIBA1) [Includes: 3,4-dihydroxy-2-butanone 4-phosphate synthase (DHBP synthase) (EC 4.1.99.12); GTP cyclohydrolase-2 (EC 3.5.4.25) (GTP cyclohydrolase II)]	PATHWAY: Cofactor biosynthesis; riboflavin biosynthesis; 2-hydroxy-3-oxobutyl phosphate from D-ribulose 5-phosphate: step 1/1.; PATHWAY: Cofactor biosynthesis; riboflavin biosynthesis; 5-amino-6-(D-ribitylamino)uracil from GTP: step 1/4.	SUBCELLULAR LOCATION: Plastid, chloroplast.	3,4-dihydroxy-2-butanone-4-phosphate synthase activity; GTP cyclohydrolase II activity; riboflavin biosynthetic process	3,4-dihydroxy-2-butanone-4-phosphate synthase activity; GTP binding; GTP cyclohydrolase II activity; metal ion binding	chloroplast; chloroplast stroma; membrane	GO:0008686; GO:0005525; GO:0003935; GO:0009507; GO:0009570; GO:0016020; GO:0046872; GO:0009231			TISSUE SPECIFICITY: Expressed in leaves, shoots, roots, flowers and siliques.		DHBP synthase family; GTP cyclohydrolase II family	Exon_Ca6_14955413_14955682	NON_SYNONYMOUS_CODING	Ggt/Agt
Ca6	16725240	G	A	SNP	Ca_06305	Q9ZPH2	Monothiol glutaredoxin-S17 (AtGrxS17)		SUBCELLULAR LOCATION: Cytoplasm (By similarity).	auxin polar transport; cell redox homeostasis; protein disulfide oxidoreductase activity; reactive oxygen species metabolic process; regulation of cell cycle; response to heat	2 iron, 2 sulfur cluster binding; electron carrier activity; metal ion binding; protein disulfide oxidoreductase activity	cytosol	GO:0051537; GO:0009926; GO:0045454; GO:0005829; GO:0009055; GO:0046872; GO:0015035; GO:0072593; GO:0051726; GO:0009408					Glutaredoxin family, CGFS subfamily	Exon_Ca6_16725080_16726306	NON_SYNONYMOUS_CODING	Gcg/Acg
Ca6	2042467	C	T	SNP	Ca_10325	Q9WY68	Putative 1-aminocyclopropane-1-carboxylate deaminase (ACC deaminase) (EC 3.5.99.7)			1-aminocyclopropane-1-carboxylate deaminase activity	1-aminocyclopropane-1-carboxylate deaminase activity		GO:0008660					ACC deaminase/D-cysteine desulfhydrase family	Exon_Ca6_2042448_2042558	NON_SYNONYMOUS_CODING	Cca/Tca
Ca6	4402746	C	T	SNP	Ca_05861	Q9XSC3	WD repeat-containing protein 44 (Rab11-binding protein) (Rabphilin-11)		SUBCELLULAR LOCATION: Cytoplasm, cytosol. Cytoplasm, perinuclear region. Endosome membrane. Golgi apparatus, trans-Golgi network. Note=Colocalized with RAB11 along microtubules oriented toward lamellipodia (By similarity).			cytosol; endosome membrane; Golgi apparatus; perinuclear region of cytoplasm	GO:0005794; GO:0005829; GO:0010008; GO:0048471			TISSUE SPECIFICITY: Highly expressed in brain.			Exon_Ca6_4402616_4402773	NON_SYNONYMOUS_CODING	aCg/aTg
Ca6	7279817	G	A	SNP	Ca_09655	Q5NE24	Nodulation-signaling pathway 2 protein		SUBCELLULAR LOCATION: Nucleus membrane. Endoplasmic reticulum. Note=Mainly localized to the nuclear envelope. Also found in the endoplasmic reticulum. Upon Nod-factor application, the nuclear envelope localization disappears and the protein accumulates in the nucleus.	nodulation; regulation of transcription, DNA-templated; transcription, DNA-templated		endoplasmic reticulum; nuclear membrane	GO:0005783; GO:0009877; GO:0031965; GO:0006355; GO:0006351		INDUCTION: Induced 24 hours after treatment with Nod factor or Sinorhizobium meliloti.	TISSUE SPECIFICITY: Expressed in roots, shoots and leaves.		GRAS family	Exon_Ca6_7278741_7280222	NON_SYNONYMOUS_CODING	gCt/gTt
Ca6	9468609	G	T	SNP	Ca_08651	Q9FJU9	Glucan endo-1,3-beta-glucosidase 13 (EC 3.2.1.39) ((1->3)-beta-glucan endohydrolase 13) ((1->3)-beta-glucanase 13) (Beta-1,3-endoglucanase 13) (Beta-1,3-glucanase 13)		SUBCELLULAR LOCATION: Secreted, cell wall (Potential). Cell membrane; Lipid-anchor, GPI-anchor; Extracellular side.	carbohydrate metabolic process; defense response; glucan endo-1,3-beta-D-glucosidase activity	glucan endo-1,3-beta-D-glucosidase activity	anchored component of membrane; anchored component of plasma membrane; extracellular region; plant-type cell wall; plasma membrane	GO:0031225; GO:0046658; GO:0005975; GO:0006952; GO:0005576; GO:0042973; GO:0009505; GO:0005886					Glycosyl hydrolase 17 family	Exon_Ca6_9468549_9468735	NON_SYNONYMOUS_CODING	Cag/Aag
Ca6	9859924	G	A	SNP	Ca_08603	G7JMF2	Putative uncharacterized protein				zinc ion binding		GO:0008270						Exon_Ca6_9859814_9860033	NON_SYNONYMOUS_CODING	cCg/cTg
Ca7	11272334	A	C	SNP	Ca_09366	Q9M2Y6	Uncharacterized protein At3g49720		SUBCELLULAR LOCATION: Golgi apparatus membrane; Single-pass membrane protein.			chloroplast thylakoid membrane; endosome; Golgi apparatus; Golgi membrane; integral component of membrane; membrane; plasma membrane; trans-Golgi network; vacuolar membrane	GO:0005794; GO:0000139; GO:0009535; GO:0005768; GO:0016021; GO:0016020; GO:0005886; GO:0005802; GO:0005774						Exon_Ca7_11272313_11272352	NON_SYNONYMOUS_CODING	gTt/gGt
Ca7	16860708	C	A	SNP	Ca_15889	D7KNE9	Putative uncharacterized protein												Exon_Ca7_16860664_16860810	STOP_GAINED	tCa/tAa
Ca7	18749634	T	A	SNP	Ca_12307	Q9SB61	Zinc-finger homeodomain protein 2 (AtZHD2) (Homeobox protein 22) (AtHB-22) (Protein MATERNAL EFFECT EMBRYO ARREST 68)		SUBCELLULAR LOCATION: Nucleus (Probable).	embryo development ending in seed dormancy; regulation of transcription, DNA-templated; transcription, DNA-templated	DNA binding; metal ion binding; protein binding; protein homodimerization activity	nucleus	GO:0003677; GO:0009793; GO:0046872; GO:0005634; GO:0005515; GO:0042803; GO:0006355; GO:0006351			TISSUE SPECIFICITY: Mostly expressed in flowers and, to a lower extent, in inflorescence, stems and leaves.	DOMAIN: The homeodomain differs form the typical one by having namely 4 instead of 3 extra amino acids inserted in the loop between helix 1 and helix 2.		Exon_Ca7_18749420_18749986	NON_SYNONYMOUS_CODING	Tac/Aac
Ca7	3488420	G	C	SNP	Ca_03118	P31926	Sucrose synthase (EC 2.4.1.13) (Sucrose-UDP glucosyltransferase)			biosynthetic process; sucrose metabolic process; sucrose synthase activity	sucrose synthase activity		GO:0009058; GO:0005985; GO:0016157					Glycosyltransferase 1 family, Plant sucrose synthase subfamily	Exon_Ca7_3488387_3488950	NON_SYNONYMOUS_CODING	atC/atG
Ca7	3720753	T	C	SNP	Ca_03097	Q42456	Aspartic proteinase oryzasin-1 (EC 3.4.23.-)		SUBCELLULAR LOCATION: Vacuole (By similarity).	aspartic-type endopeptidase activity; lipid metabolic process	aspartic-type endopeptidase activity	vacuole	GO:0004190; GO:0006629; GO:0005773	DEVELOPMENTAL STAGE: Seed ripening and germination.				Peptidase A1 family	Exon_Ca7_3720690_3720896	NON_SYNONYMOUS_CODING	Aaa/Gaa
Ca7	41679565	A	G	SNP	Ca_17987	A5F5U6	Beta-galactosidase (Beta-gal) (EC 3.2.1.23) (Lactase)			beta-galactosidase activity; carbohydrate metabolic process	beta-galactosidase activity; carbohydrate binding; magnesium ion binding	beta-galactosidase complex	GO:0004565; GO:0009341; GO:0030246; GO:0005975; GO:0000287					Glycosyl hydrolase 2 family	Exon_Ca7_41679398_41679697	NON_SYNONYMOUS_CODING	aAt/aGt
Ca7	8638427	G	A	SNP	Ca_15354	Q7XJ60	Microtubule-associated protein RP/EB family member 1A (APC-binding protein EB1A) (End-binding protein 1A) (AtEB1A) (Protein ATEB1 homolog 2) (AtEB1H2)		SUBCELLULAR LOCATION: Cytoplasm, cytoskeleton, spindle pole. Cytoplasm, cytoskeleton, phragmoplast. Note=Localizes both to the plus ends of microtubules and to the sites of nucleation during division and interphase.	mitotic nuclear division; thigmotropism; viral process	microtubule binding	cortical microtubule, transverse to long axis; microtubule organizing center; phragmoplast; preprophase band; spindle microtubule; spindle pole	GO:0010005; GO:0008017; GO:0005815; GO:0007067; GO:0009524; GO:0009574; GO:0005876; GO:0000922; GO:0009652; GO:0016032			TISSUE SPECIFICITY: Highly expressed in guard cells of leaf stomata, pollen grains and pollen tubes. Expressed in young roots.	DOMAIN: Composed of two functionally independent domains. The N-terminal domain forms a hydrophobic cleft involved in microtubule binding and the C-terminal is involved in protein binding. In Arabidopsis thaliana, EB1A and EB1B possess an acidic C-terminal tail that has autoinhibitory function, but EB1C has a tail region with patches of basic amino acid residues required for nuclear targeting.	MAPRE family	Exon_Ca7_8638397_8638504	NON_SYNONYMOUS_CODING	Ctc/Ttc
Ca8	11381004	A	C	SNP	Ca_16821	Q8L6Z7	Exonuclease 1 (EC 3.1.-.-)		SUBCELLULAR LOCATION: Nucleus (By similarity).	DNA repair; endonuclease activity; exonuclease activity	DNA binding; endonuclease activity; exonuclease activity; metal ion binding	nucleus	GO:0003677; GO:0006281; GO:0004519; GO:0004527; GO:0046872; GO:0005634					XPG/RAD2 endonuclease family, EXO1 subfamily	Exon_Ca8_11380661_11381202	NON_SYNONYMOUS_CODING	atT/atG
Ca8	13850802	C	A	SNP	Ca_22726	Q9T0K5	Leucine-rich repeat extensin-like protein 3 (AtLRX3) (LRR/EXTENSIN3) (Cell wall hydroxyproline-rich glycoprotein)		SUBCELLULAR LOCATION: Secreted, cell wall.		protein binding; structural constituent of cell wall	cell wall; extracellular region; plant-type cell wall; plasmodesma	GO:0005618; GO:0005576; GO:0009505; GO:0009506; GO:0005515; GO:0005199			TISSUE SPECIFICITY: Expressed in roots, stems, leaves and flowers, mostly in vascular tissues.			Exon_Ca8_13849940_13851868	NON_SYNONYMOUS_CODING	caG/caT
Ca8	14860829	C	T	SNP	Ca_12983	Q8RXE7	Probable ADP-ribosylation factor GTPase-activating protein AGD14 (ARF GAP AGD14) (Protein ARF-GAP DOMAIN 14) (AtAGD14) (Protein ZIGA4)			ARF GTPase activator activity; regulation of ARF GTPase activity	ARF GTPase activator activity; zinc ion binding		GO:0008060; GO:0032312; GO:0008270						Exon_Ca8_14860485_14860868	NON_SYNONYMOUS_CODING	cCa/cTa
Ca8	3428287	G	A	SNP	Ca_02236	Q564G7	Galactomannan galactosyltransferase 1 (EC 2.4.1.-)		SUBCELLULAR LOCATION: Golgi apparatus membrane; Single-pass type II membrane protein (Potential).	transferase activity, transferring hexosyl groups	transferase activity, transferring hexosyl groups	Golgi membrane; integral component of membrane	GO:0000139; GO:0016021; GO:0016758					Glycosyltransferase 34 family	Exon_Ca8_3428231_3429523	NON_SYNONYMOUS_CODING	cCg/cTg
Ca8	4542354	G	T	SNP	Ca_02108	P90648	Myosin heavy chain kinase B (MHCK-B) (EC 2.7.11.7)			mitotic cytokinesis; myosin heavy chain kinase activity; myosin II filament disassembly; peptidyl-threonine phosphorylation; protein autophosphorylation; protein serine/threonine kinase activity	ATP binding; myosin heavy chain kinase activity; myosin II binding; protein serine/threonine kinase activity	actomyosin contractile ring; cytoplasm	GO:0005524; GO:0005826; GO:0005737; GO:0000281; GO:0045159; GO:0031037; GO:0016905; GO:0018107; GO:0046777; GO:0004674					Protein kinase superfamily, Alpha-type protein kinase family, ALPK subfamily	Exon_Ca8_4542214_4543605	NON_SYNONYMOUS_CODING	aGc/aTc
Ca8	844094	G	A	SNP	Ca_11835	Q6DHR8	Nogo-B receptor (NgBR) (Nuclear undecaprenyl pyrophosphate synthase 1 homolog)	PATHWAY: Protein modification; protein glycosylation.	SUBCELLULAR LOCATION: Endoplasmic reticulum membrane; Single-pass type I membrane protein (By similarity).	protein glycosylation; sprouting angiogenesis; transferase activity, transferring alkyl or aryl (other than methyl) groups	transferase activity, transferring alkyl or aryl (other than methyl) groups	endoplasmic reticulum membrane; integral component of membrane	GO:0005789; GO:0016021; GO:0006486; GO:0002040; GO:0016765					UPP synthase family	Exon_Ca8_844026_844149	NON_SYNONYMOUS_CODING	Gtg/Atg
Ca8	855651	C	T	SNP	Ca_11834	Q9LFE4	WEB family protein At5g16730, chloroplastic		SUBCELLULAR LOCATION: Plastid, chloroplast (Potential).			chloroplast	GO:0009507					WEB family	Exon_Ca8_854722_857004	NON_SYNONYMOUS_CODING	tCg/tTg
ICC 6263
1324	130280	A	G	SNP	Ca_19755	I1MPU8	Uncharacterized protein												Exon_1324_128985_130577	NON_SYNONYMOUS_CODING	cAt/cGt
398	343807	T	A	SNP	Ca_22294	Q9M2F8	Carbon catabolite repressor protein 4 homolog 2 (CCR4 homolog 2) (EC 3.1.13.4)		SUBCELLULAR LOCATION: Nucleus (By similarity). Cytoplasm (By similarity).	poly(A)-specific ribonuclease activity; regulation of transcription, DNA-templated; transcription, DNA-templated	metal ion binding; poly(A)-specific ribonuclease activity; RNA binding	cytoplasm; nucleus	GO:0003723; GO:0005737; GO:0046872; GO:0005634; GO:0004535; GO:0006355; GO:0006351					CCR4/nocturin family	Exon_398_343151_343859	NON_SYNONYMOUS_CODING	gAg/gTg
645	44254	T	A	SNP	Ca_25150	Q9FII5	Leucine-rich repeat receptor-like protein kinase TDR (EC 2.7.11.1) (Protein PHLOEM INTERCALATED WITH XYLEM) (Tracheary element differentiation inhibitory factor receptor) (AtTDR) (TDIF receptor)		SUBCELLULAR LOCATION: Cell membrane; Single-pass type I membrane protein.	procambium histogenesis; protein serine/threonine kinase activity; secondary shoot formation; xylem development	ATP binding; protein binding; protein serine/threonine kinase activity	integral component of membrane; plasma membrane	GO:0005524; GO:0016021; GO:0005886; GO:0010067; GO:0005515; GO:0004674; GO:0010223; GO:0010089			TISSUE SPECIFICITY: Widely expressed along the vascular strands. In roots and hypocotyls, confined to procambial cells.		Protein kinase superfamily, Ser/Thr protein kinase family	Exon_645_41798_44294	STOP_GAINED	tTg/tAg
696	64006	C	T	SNP	Ca_25811	P54651	Heat shock cognate 90 kDa protein		SUBCELLULAR LOCATION: Cytoplasm (Potential).	aggregation involved in sorocarp development; protein folding	ATP binding; protein binding	cytosol; phagocytic vesicle	GO:0005524; GO:0031152; GO:0005829; GO:0045335; GO:0005515; GO:0006457				DOMAIN: The TPR repeat-binding motif mediates interaction with TPR repeat-containing proteins (By similarity).	Heat shock protein 90 family	Exon_696_63848_64042	NON_SYNONYMOUS_CODING	gGa/gAa
Ca1	11390950	C	A	SNP	Ca_02614	Q940Q2	Pentatricopeptide repeat-containing protein At1g07590, mitochondrial		SUBCELLULAR LOCATION: Mitochondrion (Potential).	response to cadmium ion		mitochondrion	GO:0005739; GO:0046686					PPR family, P subfamily	Exon_Ca1_11390710_11390997	NON_SYNONYMOUS_CODING	Gac/Tac
Ca1	11394233	A	G	SNP	Ca_02613	K7M9E9	Uncharacterized protein												Exon_Ca1_11393737_11395066	NON_SYNONYMOUS_CODING	Tat/Cat
Ca1	11394617	G	A	SNP	Ca_02613	K7M9E9	Uncharacterized protein												Exon_Ca1_11393737_11395066	NON_SYNONYMOUS_CODING	Cct/Tct
Ca1	11395022	C	T	SNP	Ca_02613	K7M9E9	Uncharacterized protein												Exon_Ca1_11393737_11395066	NON_SYNONYMOUS_CODING	Gga/Aga
Ca1	11434001	A	G	SNP	Ca_02608	Q9ZV33	Dof zinc finger protein DOF2.2 (AtDOF2.2)		SUBCELLULAR LOCATION: Nucleus (Probable).	regulation of transcription, DNA-templated; sequence-specific DNA binding transcription factor activity; transcription, DNA-templated	DNA binding; metal ion binding; sequence-specific DNA binding transcription factor activity	nucleus	GO:0003677; GO:0046872; GO:0005634; GO:0006355; GO:0003700; GO:0006351						Exon_Ca1_11433858_11434685	NON_SYNONYMOUS_CODING	aTg/aCg
Ca1	34259962	G	A	SNP	Ca_25475	Q9SL03	Callose synthase 2 (EC 2.4.1.34) (1,3-beta-glucan synthase) (Protein GLUCAN SYNTHASE-LIKE 3)		SUBCELLULAR LOCATION: Cell membrane; Multi-pass membrane protein (Probable).	(1->3)-beta-D-glucan biosynthetic process; 1,3-beta-D-glucan synthase activity; regulation of cell shape	1,3-beta-D-glucan synthase activity	1,3-beta-D-glucan synthase complex; integral component of membrane	GO:0006075; GO:0003843; GO:0000148; GO:0016021; GO:0008360					Glycosyltransferase 48 family	Exon_Ca1_34259744_34259973	NON_SYNONYMOUS_CODING	aCg/aTg
Ca1	43592119	C	T	SNP	Ca_13565	Q9BT22	Chitobiosyldiphosphodolichol beta-mannosyltransferase (EC 2.4.1.142) (Asparagine-linked glycosylation protein 1 homolog) (Beta-1,4-mannosyltransferase) (GDP-Man:GlcNAc2-PP-dolichol mannosyltransferase) (GDP-mannose-dolichol diphosphochitobiose mannosyltransferase) (Mannosyltransferase-1) (MT-1) (hMat-1)	PATHWAY: Protein modification; protein glycosylation.	SUBCELLULAR LOCATION: Endoplasmic reticulum membrane; Single-pass type II membrane protein (Probable).	cellular protein metabolic process; chitobiosyldiphosphodolichol beta-mannosyltransferase activity; dolichol-linked oligosaccharide biosynthetic process; lipopolysaccharide biosynthetic process; mannosylation; mannosyltransferase activity; post-translational protein modification; protein glycosylation; protein N-linked glycosylation via asparagine	chitobiosyldiphosphodolichol beta-mannosyltransferase activity; mannosyltransferase activity	endoplasmic reticulum; endoplasmic reticulum membrane; integral component of membrane	GO:0044267; GO:0004578; GO:0006488; GO:0005783; GO:0005789; GO:0016021; GO:0009103; GO:0097502; GO:0000030; GO:0043687; GO:0018279; GO:0006486					Glycosyltransferase group 1 family, Glycosyltransferase 33 subfamily	Exon_Ca1_43592046_43592212	NON_SYNONYMOUS_CODING	Gag/Aag
Ca1	6115248	C	G	SNP	Ca_00696	Q9SU30	F-box protein CPR30 (Protein CONSTITUTIVE EXPRESSER OF PR GENES 30)	PATHWAY: Protein modification; protein ubiquitination.	SUBCELLULAR LOCATION: Cytoplasm. Nucleus.	negative regulation of defense response; negative regulation of protein catabolic process; plant-type hypersensitive response; protein ubiquitination	protein binding	cytoplasm; nucleus	GO:0005737; GO:0031348; GO:0042177; GO:0005634; GO:0009626; GO:0005515; GO:0016567			TISSUE SPECIFICITY: Expressed in seedling, root, stem, leaves, inflorescence and silique, especially in veins and trichomes.	DOMAIN: The F-box is necessary for the interaction with ASK proteins (By similarity).		Exon_Ca1_6114846_6115996	NON_SYNONYMOUS_CODING	gaG/gaC
Ca2	27023105	*	+ACAATTGTTCTT	INS	Ca_15633	B6VJS4	Trans-resveratrol di-O-methyltransferase (EC 2.1.1.240) (Resveratrol O-methyltransferase) (ROMT) (VvROMT)			O-methyltransferase activity	O-methyltransferase activity		GO:0008171		INDUCTION: Expression in leaves is induced by different stresses, such as downy mildew (P.viticola) infection, ultraviolet light, and AlCl(3) treatment.			Class I-like SAM-binding methyltransferase superfamily, Cation-independent O-methyltransferase family, COMT subfamily	Exon_Ca2_27022952_27023257	CODON_INSERTION	aca/acACAATTGTTCTTa
Ca2	29708745	C	T	SNP	Ca_16120	Q9ZW06	Pumilio homolog 2 (APUM-2) (AtPUM2)		SUBCELLULAR LOCATION: Cytoplasm (Probable).	regulation of translation	mRNA 3'-UTR binding; mRNA binding; RNA binding	cytosol	GO:0003723; GO:0005829; GO:0003730; GO:0003729; GO:0006417				DOMAIN: The pumilio repeats mediate the association with RNA by packing together to form a right-handed superhelix that approximates a half doughnut. The number as well as the specific sequence of the repeats determine the specificity for target mRNAs (By similarity).		Exon_Ca2_29708652_29708864	NON_SYNONYMOUS_CODING	Gta/Ata
Ca2	30960254	A	G	SNP	Ca_12468	Q9FDW1	Transcription factor MYB44 (Myb-related protein 44) (AtMYB44) (Myb-related protein R1) (AtMYBR1)		SUBCELLULAR LOCATION: Nucleus.	abscisic acid-activated signaling pathway; defense response to bacterium; defense response to fungus; regulation of jasmonic acid mediated signaling pathway; regulation of salicylic acid mediated signaling pathway; response to abscisic acid; response to auxin; response to cadmium ion; response to chitin; response to ethylene; response to gibberellin; response to jasmonic acid; response to salicyl…	chromatin binding; DNA binding; sequence-specific DNA binding transcription factor activity	nucleus	GO:0003677; GO:0009738; GO:0003682; GO:0042742; GO:0050832; GO:0005634; GO:2000022; GO:2000031; GO:0009737; GO:0009733; GO:0046686; GO:0010200; GO:0009723; GO:0009739; GO:0009753; GO:0009751; GO:0009651; GO:0009414; GO:0003700; GO:0006351	DEVELOPMENTAL STAGE: Expressed during very late stages of embryogenesis. Later, its expression follows a development dependent gradient in successive leaves.	INDUCTION: By drought, cold, high salinity, cadmium (CdCl(2)), salicylic acid (SA), jasmonate (JA), ethylene, gibberellic acid (GA), and ABA.	TISSUE SPECIFICITY: Expressed in roots, stems, leaves, inflorescence, and flowers (including stamen, floral nectar, carpel, petal and sepal), mostly in vasculatures and stomata.			Exon_Ca2_30960106_30960882	NON_SYNONYMOUS_CODING	Atc/Gtc
Ca2	35420394	G	A	SNP	Ca_09701	Q9SJ41	Zinc finger CCCH domain-containing protein 18 (AtC3H18) (EC 3.1.-.-)			nuclease activity	DNA binding; metal ion binding; nuclease activity; nucleotide binding; RNA binding		GO:0003677; GO:0003723; GO:0046872; GO:0004518; GO:0000166						Exon_Ca2_35420216_35420479	NON_SYNONYMOUS_CODING	Cgt/Tgt
Ca2	35448935	C	T	SNP	Ca_09705	Q9LK64	ABC transporter C family member 3 (ABC transporter ABCC.3) (AtABCC3) (EC 3.6.3.44) (ATP-energized glutathione S-conjugate pump 3) (Glutathione S-conjugate-transporting ATPase 3) (Multidrug resistance-associated protein 3)		SUBCELLULAR LOCATION: Membrane; Multi-pass membrane protein (Potential).	ATPase activity, coupled to transmembrane movement of substances; chlorophyll catabolite transmembrane transporter activity; glutathione S-conjugate-exporting ATPase activity; xenobiotic-transporting ATPase activity	ATPase activity, coupled to transmembrane movement of substances; ATP binding; chlorophyll catabolite transmembrane transporter activity; glutathione S-conjugate-exporting ATPase activity; xenobiotic-transporting ATPase activity	apoplast; integral component of membrane; plant-type vacuole; plasmodesma; vacuolar membrane; vacuole	GO:0005524; GO:0042626; GO:0048046; GO:0010290; GO:0015431; GO:0016021; GO:0000325; GO:0009506; GO:0005774; GO:0005773; GO:0008559		INDUCTION: By 1-chloro-2,4-dinitrobenzene (CDNB), primisulfuron (PS), aminotriazole, benoxacor, oxabetrinil and IRL 1803, and, to a lower extent, by cloquintocet, fenchlorazol and fluorazol.	TISSUE SPECIFICITY: Ubiquitous.		ABC transporter superfamily, ABCC family, Conjugate transporter (TC 3.A.1.208) subfamily	Exon_Ca2_35448620_35449264	NON_SYNONYMOUS_CODING	Gga/Aga
Ca2	36328019	A	C	SNP	Ca_09817	P19143	Phenylalanine ammonia-lyase class 3 (EC 4.3.1.24) (Phenylalanine ammonia-lyase class III)	PATHWAY: Phenylpropanoid metabolism; trans-cinnamate biosynthesis; trans-cinnamate from L-phenylalanine: step 1/1.	SUBCELLULAR LOCATION: Cytoplasm (Probable).	cinnamic acid biosynthetic process; L-phenylalanine catabolic process; phenylalanine ammonia-lyase activity	phenylalanine ammonia-lyase activity	cytoplasm	GO:0006559; GO:0009800; GO:0005737; GO:0045548					PAL/histidase family	Exon_Ca2_36326647_36328390	NON_SYNONYMOUS_CODING	aaA/aaC
Ca2	36378268	G	A	SNP	Ca_09827	G7KFE1	BZIP transcription factor bZIP107												Exon_Ca2_36377832_36379086	NON_SYNONYMOUS_CODING	Cct/Tct
Ca2	3855370	C	T	SNP	Ca_10473	Q0WV13	Probable galacturonosyltransferase 13 (EC 2.4.1.-)	PATHWAY: Glycan metabolism; pectin biosynthesis.	SUBCELLULAR LOCATION: Golgi apparatus membrane; Single-pass type II membrane protein (By similarity).	cell wall pectin biosynthetic process; pollen development; pollen tube growth; polygalacturonate 4-alpha-galacturonosyltransferase activity	polygalacturonate 4-alpha-galacturonosyltransferase activity	Golgi apparatus; Golgi membrane; integral component of membrane; pollen tube	GO:0005794; GO:0000139; GO:0052325; GO:0016021; GO:0009555; GO:0090406; GO:0009860; GO:0047262			TISSUE SPECIFICITY: Expressed in roots, inflorescences, siliques, leaves and stems.		Glycosyltransferase 8 family	Exon_Ca2_3855361_3855416	NON_SYNONYMOUS_CODING	Gat/Aat
Ca2	9438080	G	T	SNP	Ca_20028	P42751	Cyclin-D1-1 (Cyclin-delta-1) (Cyclin-d1) (G1/S-specific cyclin-D1-1) (CycD1;1)			cell cycle; cell division	protein binding	nucleus	GO:0007049; GO:0051301; GO:0005634; GO:0005515	DEVELOPMENTAL STAGE: Transiently expressed in the root tip during seed germination up to about 21 hours after stratification.		TISSUE SPECIFICITY: Expressed in roots, leaves and flowers.		Cyclin family, Cyclin D subfamily	Exon_Ca2_9438008_9438106	NON_SYNONYMOUS_CODING	Cta/Ata
Ca3	34424543	C	T	SNP	Ca_00720	Q84UV8	Bifunctional monodehydroascorbate reductase and carbonic anhydrase nectarin-3 (EC 1.6.5.4) (EC 4.2.1.1) (Nectarin-III) [Cleaved into: Nectarin-2]		SUBCELLULAR LOCATION: Secreted. Note=Found in the nectar.	carbonate dehydratase activity; monodehydroascorbate reductase (NADH) activity; one-carbon metabolic process; regulation of pH; response to oxygen radical	carbonate dehydratase activity; monodehydroascorbate reductase (NADH) activity; zinc ion binding	extracellular region	GO:0004089; GO:0005576; GO:0016656; GO:0006730; GO:0006885; GO:0000305; GO:0008270	DEVELOPMENTAL STAGE: Expressed at low levels in stage 2 nectaries. Levels then increase and expression is even throughout subsequent stages of nectary development.		TISSUE SPECIFICITY: Expressed most strongly in nectary gland. Also at lower levels in the ovary, style, stigma, floral tube and at low levels in anthers/filaments.		Alpha-carbonic anhydrase family	Exon_Ca3_34424443_34424549	STOP_GAINED	tGg/tAg
Ca3	34717587	G	C	SNP	Ca_00746	Q9FFN2	Probable glycosyltransferase At5g03795 (EC 2.4.-.-)		SUBCELLULAR LOCATION: Golgi apparatus membrane; Single-pass type II membrane protein (By similarity).	transferase activity, transferring glycosyl groups	transferase activity, transferring glycosyl groups	Golgi membrane; integral component of membrane	GO:0000139; GO:0016021; GO:0016757					Glycosyltransferase 47 family	Exon_Ca3_34717572_34717853	NON_SYNONYMOUS_CODING	ttG/ttC
Ca3	35808000	C	T	SNP	Ca_00868	I1NAV7	Uncharacterized protein												Exon_Ca3_35807157_35808236	NON_SYNONYMOUS_CODING	Gat/Aat
Ca3	38112653	C	T	SNP	Ca_01155	P54276	DNA mismatch repair protein Msh6 (G/T mismatch-binding protein) (GTBP) (GTMBP) (MutS-alpha 160 kDa subunit) (p160)		SUBCELLULAR LOCATION: Nucleus (By similarity). Chromosome (By similarity). Note=Associates with H3K36me3 via its PWWP domain (By similarity).	determination of adult lifespan; DNA-dependent ATPase activity; intrinsic apoptotic signaling pathway; intrinsic apoptotic signaling pathway in response to DNA damage; isotype switching; maintenance of DNA repeat elements; meiotic mismatch repair; mismatch repair; negative regulation of DNA recombination; positive regulation of helicase activity; reciprocal meiotic recombination; response to UV; …	ADP binding; ATP binding; chromatin binding; damaged DNA binding; DNA binding; DNA-dependent ATPase activity; four-way junction DNA binding; guanine/thymine mispair binding; magnesium ion binding; methylated histone binding; mismatched DNA binding; oxidized purine DNA binding; single base insertion or deletion binding; single guanine insertion binding; single thymine insertion binding	MutSalpha complex; nuclear chromatin	GO:0043531; GO:0005524; GO:0003677; GO:0008094; GO:0032301; GO:0003682; GO:0003684; GO:0008340; GO:0000400; GO:0032137; GO:0097193; GO:0008630; GO:0045190; GO:0000287; GO:0043570; GO:0000710; GO:0035064; GO:0006298; GO:0030983; GO:0045910; GO:0000790; GO:0032357; GO:0051096; GO:0007131; GO:0009411; GO:0032138; GO:0032142; GO:0032143; GO:0016446; GO:0016447				DOMAIN: The PWWP domain specifically recognizes and binds trimethylated 'Lys-36' of histone H3 (H3K36me3) (By similarity).	DNA mismatch repair MutS family	Exon_Ca3_38110518_38112955	NON_SYNONYMOUS_CODING	gGt/gAt
Ca3	38925380	T	C	SNP	Ca_01252	Q8GWB7	Putative glucuronosyltransferase PGSIP6 (EC 2.4.1.-) (Glycogenin-like protein 6) (Plant glycogenin-like starch initiation protein 6)		SUBCELLULAR LOCATION: Membrane; Multi-pass membrane protein (Potential).	transferase activity, transferring glycosyl groups	metal ion binding; transferase activity, transferring glycosyl groups	endosome; Golgi apparatus; integral component of membrane; membrane; trans-Golgi network	GO:0005794; GO:0005768; GO:0016021; GO:0016020; GO:0046872; GO:0005802; GO:0016757					Glycosyltransferase 8 family, Glycogenin subfamily	Exon_Ca3_38925335_38925520	NON_SYNONYMOUS_CODING	aAt/aGt
Ca4	11230622	C	T	SNP	Ca_04355	Q9SV84	Probable aquaporin NIP5-1 (NOD26-like intrinsic protein 5-1) (AtNIP5;1) (Nodulin-26-like major intrinsic protein 6) (NodLikeMip6) (Protein NLM6)		SUBCELLULAR LOCATION: Cell membrane; Multi-pass membrane protein.	arsenite transmembrane transporter activity; arsenite transport; borate transmembrane transport; borate transmembrane transporter activity; borate transport; borate uptake transmembrane transporter activity; cellular response to boron-containing substance levels; response to arsenic-containing substance; response to boron-containing substance; water channel activity; water transport	arsenite transmembrane transporter activity; borate transmembrane transporter activity; borate uptake transmembrane transporter activity; water channel activity	integral component of membrane; lateral plasma membrane; plasma membrane	GO:0015105; GO:0015700; GO:0035445; GO:0046715; GO:0046713; GO:0080138; GO:0080029; GO:0016021; GO:0016328; GO:0005886; GO:0046685; GO:0010036; GO:0015250; GO:0006833		INDUCTION: By boron limitation in the root elongation and the root hair zones.	TISSUE SPECIFICITY: Expressed in rosette leaves.	DOMAIN: Aquaporins contain two tandem repeats each containing three membrane-spanning domains and a pore-forming loop with the signature motif Asn-Pro-Ala/Ser/Val (NPA).	MIP/aquaporin (TC 1.A.8) family, NIP (TC 1.A.8.12) subfamily	Exon_Ca4_11230207_11230626	NON_SYNONYMOUS_CODING	Cgc/Tgc
Ca4	11287036	A	T	SNP	Ca_04361	Q9SRE4	UDP-galactose transporter 2 (At-UDP-GalT2)		SUBCELLULAR LOCATION: Membrane; Multi-pass membrane protein (Potential).	GDP-fucose transmembrane transporter activity; GDP-fucose transport; response to nematode; UDP-galactose transmembrane transport; UDP-galactose transmembrane transporter activity; UDP-glucose transmembrane transporter activity; UDP-glucose transport	GDP-fucose transmembrane transporter activity; UDP-galactose transmembrane transporter activity; UDP-glucose transmembrane transporter activity	integral component of membrane	GO:0005457; GO:0015783; GO:0072334; GO:0005459; GO:0005460; GO:0015786; GO:0016021; GO:0009624					Drug/metabolite transporter (DMT) superfamily	Exon_Ca4_11286877_11287167	NON_SYNONYMOUS_CODING	Ttc/Atc
Ca4	13868337	C	T	SNP	Ca_04610	Q94AZ2	Sugar transport protein 13 (Hexose transporter 13) (Multicopy suppressor of snf4 deficiency protein 1)		SUBCELLULAR LOCATION: Cell membrane; Multi-pass membrane protein (Probable).	glucose transport; hexose:proton symporter activity; hexose transmembrane transport; high-affinity hydrogen:glucose symporter activity; monosaccharide transmembrane transporter activity; monosaccharide transport; response to abscisic acid; response to salt stress; response to water deprivation	hexose:proton symporter activity; high-affinity hydrogen:glucose symporter activity; monosaccharide transmembrane transporter activity	integral component of membrane; plasma membrane; plasmodesma	GO:0015758; GO:0035428; GO:0009679; GO:0005358; GO:0016021; GO:0015145; GO:0015749; GO:0005886; GO:0009506; GO:0009737; GO:0009651; GO:0009414					Major facilitator superfamily, Sugar transporter (TC 2.A.1.1) family	Exon_Ca4_13868188_13868865	NON_SYNONYMOUS_CODING	tCg/tTg
Ca4	14155557	A	G	SNP	Ca_04646	Q9M0X5	Cysteine-rich receptor-like protein kinase 25 (Cysteine-rich RLK25) (EC 2.7.11.-)		SUBCELLULAR LOCATION: Membrane; Single-pass membrane protein (Potential).	protein serine/threonine kinase activity	ATP binding; protein serine/threonine kinase activity	integral component of membrane	GO:0005524; GO:0016021; GO:0004674					Protein kinase superfamily, Ser/Thr protein kinase family, CRK subfamily	Exon_Ca4_14155411_14156239	NON_SYNONYMOUS_CODING	aAt/aGt
Ca4	19592419	C	T	SNP	Ca_14049	O95628	CCR4-NOT transcription complex subunit 4 (EC 6.3.2.-) (CCR4-associated factor 4) (E3 ubiquitin-protein ligase CNOT4) (Potential transcriptional repressor NOT4Hp)	PATHWAY: Protein modification; protein ubiquitination.	SUBCELLULAR LOCATION: Cytoplasm (Probable). Nucleus (Probable).	gene expression; ligase activity; mRNA metabolic process; nuclear-transcribed mRNA catabolic process, deadenylation-dependent decay; nuclear-transcribed mRNA poly(A) tail shortening; protein autoubiquitination; RNA metabolic process; ubiquitin-protein transferase activity	ligase activity; nucleotide binding; poly(A) RNA binding; protein binding; ubiquitin-protein transferase activity; zinc ion binding	cytosol; nucleus	GO:0016070; GO:0005829; GO:0010467; GO:0016874; GO:0016071; GO:0000288; GO:0000289; GO:0000166; GO:0005634; GO:0044822; GO:0051865; GO:0005515; GO:0004842; GO:0008270						Exon_Ca4_19592328_19593601	NON_SYNONYMOUS_CODING	Ggg/Agg
Ca4	2736798	G	C	SNP	Ca_12076	K7N4P4	Uncharacterized protein												Exon_Ca4_2735009_2737021	NON_SYNONYMOUS_CODING	Gac/Cac
Ca4	4283328	G	A	SNP	Ca_03831	Q8GUI6	Probable lysine-specific demethylase JMJ14 (EC 1.14.11.-) (Jumonji domain-containing protein 14) (Jumonji domain-containing protein 4) (Lysine-specific histone demethylase JMJ14) (Protein JUMONJI 14)		SUBCELLULAR LOCATION: Nucleus, nucleoplasm. Note=Not detected in the nucleolus and the chromocenters.	dioxygenase activity; histone demethylase activity (H3-K4 specific); histone H3-K4 demethylation; maintenance of DNA methylation; negative regulation of flower development; photoperiodism, flowering; regulation of transcription, DNA-templated; sequence-specific DNA binding transcription factor activity; transcription, DNA-templated	dioxygenase activity; histone demethylase activity (H3-K4 specific); sequence-specific DNA binding transcription factor activity	nucleoplasm	GO:0051213; GO:0034720; GO:0032453; GO:0010216; GO:0009910; GO:0005654; GO:0048573; GO:0006355; GO:0003700; GO:0006351			TISSUE SPECIFICITY: Expressed in shoot apex, primary root tip, trichomes of young leaves, leaf vascular tissues, anther filaments and styles. Detected in inflorescences, leaves, stems, roots and siliques.		JARID1 histone demethylase family	Exon_Ca4_4283302_4283379	NON_SYNONYMOUS_CODING	gCt/gTt
Ca4	45784482	G	A	SNP	Ca_18384	Q969X6	Cirhin		SUBCELLULAR LOCATION: Nucleus, nucleolus.	maturation of SSU-rRNA; regulation of transcription, DNA-templated; transcription, DNA-templated	poly(A) RNA binding; protein binding	nucleolus; t-UTP complex	GO:0030490; GO:0005730; GO:0044822; GO:0005515; GO:0006355; GO:0034455; GO:0006351						Exon_Ca4_45784357_45784617	NON_SYNONYMOUS_CODING	Gcc/Acc
Ca4	45785404	G	A	SNP	Ca_18384	Q969X6	Cirhin		SUBCELLULAR LOCATION: Nucleus, nucleolus.	maturation of SSU-rRNA; regulation of transcription, DNA-templated; transcription, DNA-templated	poly(A) RNA binding; protein binding	nucleolus; t-UTP complex	GO:0030490; GO:0005730; GO:0044822; GO:0005515; GO:0006355; GO:0034455; GO:0006351						Exon_Ca4_45785130_45785403	SYNONYMOUS_STOP	taG/taA
Ca4	7518696	T	C	SNP	Ca_03485	O81635	Kinesin-4 (Kinesin-like protein D)		SUBCELLULAR LOCATION: Cytoplasm, cytoskeleton (Probable).	ATPase activity; ATP catabolic process; microtubule-based movement; microtubule motor activity	ATPase activity; ATP binding; microtubule binding; microtubule motor activity; protein binding	cytoplasm; kinesin complex; microtubule	GO:0005524; GO:0006200; GO:0016887; GO:0005737; GO:0005871; GO:0005874; GO:0008017; GO:0003777; GO:0007018; GO:0005515			TISSUE SPECIFICITY: Flower specific.		TRAFAC class myosin-kinesin ATPase superfamily, Kinesin family	Exon_Ca4_7518496_7518732	NON_SYNONYMOUS_CODING	aTg/aCg
Ca4	7960781	G	A	SNP	Ca_03438	Q8L725	Metal tolerance protein C1 (AtMTPc1) (AtMTP6)		SUBCELLULAR LOCATION: Vacuole membrane; Multi-pass membrane protein (By similarity). Note=Tonoplast.	cation transmembrane transporter activity	cation transmembrane transporter activity	integral component of membrane; vacuolar membrane	GO:0008324; GO:0016021; GO:0005774					Cation diffusion facilitator (CDF) transporter (TC 2.A.4) family	Exon_Ca4_7960717_7960820	NON_SYNONYMOUS_CODING	cCc/cTc
Ca5	25473911	G	A	SNP	Ca_09038	M0ZYF3	Internal alternative NAD(P)H-ubiquinone oxidoreductase A1, mitochondrial (EC 1.6.5.9) (Internal alternative NADH dehydrogenase NDA1) (Internal non-phosphorylating NAD(P)H dehydrogenase 1) (StNDI1) (NADH:ubiquinone reductase (non-electrogenic) NDA1)		SUBCELLULAR LOCATION: Mitochondrion inner membrane; Peripheral membrane protein; Matrix side. Peroxisome.	cellular response to light stimulus; NADH dehydrogenase activity; NADPH dehydrogenase activity; oxidation-reduction process	flavin adenine dinucleotide binding; NADH dehydrogenase activity; NADPH dehydrogenase activity	intrinsic component of mitochondrial inner membrane; mitochondrial matrix; peroxisome	GO:0003954; GO:0003959; GO:0071482; GO:0050660; GO:0031304; GO:0005759; GO:0055114; GO:0005777					NADH dehydrogenase family	Exon_Ca5_25473818_25473932	NON_SYNONYMOUS_CODING	Cgt/Tgt
Ca5	34509996	*	-TAATCC	DEL	Ca_01790	Q9FUY2	Transcriptional corepressor LEUNIG		SUBCELLULAR LOCATION: Nucleus.	cell differentiation; flower development; negative regulation of transcription, DNA-templated; transcription, DNA-templated	protein binding	nucleus	GO:0030154; GO:0009908; GO:0045892; GO:0005634; GO:0005515; GO:0006351	DEVELOPMENTAL STAGE: Expressed prominently during both female and male gametes development.		TISSUE SPECIFICITY: Expressed in young flower primordia, later becomes localized to petals, stamens and carpels. Is also expressed in vegetative tissues.			Exon_Ca5_34509938_34510237	CODON_DELETION	ggatta/-
Ca5	4890469	*	-G	DEL	Ca_25894	G7J016	DNA-directed RNA polymerase (EC 2.7.7.6)			DNA-directed RNA polymerase activity; helicase activity; transcription, DNA-templated	ATP binding; DNA binding; DNA-directed RNA polymerase activity; helicase activity	nucleus; plasmodesma	GO:0005524; GO:0003677; GO:0003899; GO:0004386; GO:0005634; GO:0009506; GO:0006351					RNA polymerase beta' chain family	Exon_Ca5_4890406_4890489	FRAME_SHIFT	-/-
Ca6	12842664	G	A	SNP	Ca_05057	K7KQ51	Uncharacterized protein												Exon_Ca6_12842281_12843598	NON_SYNONYMOUS_CODING	gGt/gAt
Ca6	12905387	T	A	SNP	Ca_05064	P0C5E2	Probable serine/threonine-protein kinase At1g18390 (EC 2.7.11.1)			protein serine/threonine kinase activity	ATP binding; polysaccharide binding; protein serine/threonine kinase activity	plasma membrane	GO:0005524; GO:0005886; GO:0030247; GO:0004674					Protein kinase superfamily, Ser/Thr protein kinase family	Exon_Ca6_12905376_12905766	NON_SYNONYMOUS_CODING	gTa/gAa
Ca6	14149634	G	A	SNP	Ca_05181	Q7XA42	Putative disease resistance protein RGA1 (RGA3-blb)			defense response	ADP binding; ATP binding		GO:0043531; GO:0005524; GO:0006952		INDUCTION: Constitutively expressed.			Disease resistance NB-LRR family	Exon_Ca6_14149452_14152031	NON_SYNONYMOUS_CODING	aCg/aTg
Ca6	16404372	G	T	SNP	Ca_19657	Q99685	Monoglyceride lipase (MGL) (EC 3.1.1.23) (HU-K5) (Lysophospholipase homolog) (Lysophospholipase-like) (Monoacylglycerol lipase) (MAGL)	PATHWAY: Glycerolipid metabolism; triacylglycerol degradation.		acylglycerol acyl-chain remodeling; acylglycerol catabolic process; acylglycerol lipase activity; arachidonic acid metabolic process; blood coagulation; fatty acid biosynthetic process; glycerophospholipid biosynthetic process; inflammatory response; lipid metabolic process; long term synaptic depression; lysophospholipase activity; phospholipid metabolic process; platelet activation; regulation …	acylglycerol lipase activity; lipid binding; lysophospholipase activity; protein homodimerization activity	endoplasmic reticulum membrane; plasma membrane; synapse	GO:0036155; GO:0046464; GO:0047372; GO:0019369; GO:0007596; GO:0005789; GO:0006633; GO:0046474; GO:0006954; GO:0008289; GO:0006629; GO:0060292; GO:0004622; GO:0006644; GO:0005886; GO:0030168; GO:0042803; GO:2000124; GO:0050727; GO:0051930; GO:0009966; GO:0044281; GO:0045202; GO:0019433			TISSUE SPECIFICITY: Detected in adipose tissue, lung, liver, kidney, brain and heart.		AB hydrolase superfamily, Monoacylglycerol lipase family	Exon_Ca6_16404289_16405254	NON_SYNONYMOUS_CODING	tCt/tAt
Ca6	21684714	G	C	SNP	Ca_11272	G7JTY2	Putative uncharacterized protein			regulation of transcription, DNA-templated; transcription, DNA-templated; vegetative to reproductive phase transition of meristem			GO:0006355; GO:0006351; GO:0010228						Exon_Ca6_21684086_21684763	NON_SYNONYMOUS_CODING	Gct/Cct
Ca6	45524526	G	C	SNP	Ca_13845	Q8L7Y8	Kinesin-like protein KIN12B (Phragmoplast-associated kinesin-related protein 1-like protein) (AtPAKRP1L)		SUBCELLULAR LOCATION: Cytoplasm, cytoskeleton, phragmoplast. Note=Localized to the midline of the nascent phragmoplast (late anaphase) and remains associated with the expanding phragmoplast ring.	metabolic process; microgametogenesis; microtubule-based movement; phragmoplast assembly; phragmoplast microtubule organization; plus-end-directed microtubule motor activity	ATP binding; plus-end-directed microtubule motor activity; protein binding	kinesin complex; microtubule; phragmoplast	GO:0005524; GO:0005871; GO:0008152; GO:0055046; GO:0005874; GO:0007018; GO:0009524; GO:0000914; GO:0080175; GO:0008574; GO:0005515					TRAFAC class myosin-kinesin ATPase superfamily, Kinesin family, KLP2 subfamily	Exon_Ca6_45524443_45524588	NON_SYNONYMOUS_CODING	Cta/Gta
Ca6	53242030	G	A	SNP	Ca_22920	Q9SAH9	Cinnamoyl-CoA reductase 2 (AtCCR2) (EC 1.2.1.44)	PATHWAY: Aromatic compound metabolism; phenylpropanoid biosynthesis.		cinnamoyl-CoA reductase activity; circadian rhythm; defense response; negative regulation of circadian rhythm; phenylpropanoid biosynthetic process; response to cold	cinnamoyl-CoA reductase activity; coenzyme binding		GO:0016621; GO:0007623; GO:0050662; GO:0006952; GO:0042754; GO:0009699; GO:0009409		INDUCTION: By the bacterial pathogen X.campestris.	TISSUE SPECIFICITY: Expressed at low levels in leaves, stems and flowers.		NAD(P)-dependent epimerase/dehydratase family, Dihydroflavonol-4-reductase subfamily	Exon_Ca6_53241964_53242119	NON_SYNONYMOUS_CODING	Ctt/Ttt
Ca6	8719269	*	-AC	DEL	Ca_16761	P80470	Photosystem II core complex proteins psbY, chloroplastic (L-arginine-metabolizing enzyme) (L-AME) [Cleaved into: Photosystem II protein psbY-1, chloroplastic (psbY-A1); Photosystem II protein psbY-2, chloroplastic (psbY-A2)]		SUBCELLULAR LOCATION: Plastid, chloroplast thylakoid membrane; Multi-pass membrane protein.	photosynthesis	manganese ion binding	chloroplast thylakoid membrane; integral component of membrane; photosystem II	GO:0009535; GO:0016021; GO:0030145; GO:0015979; GO:0009523	DEVELOPMENTAL STAGE: Developmentally regulated.	INDUCTION: Photocontrolled. Steady-state concentrations increase for the first 3 hours of illumination and then decline.	TISSUE SPECIFICITY: Leaves. Not present in stems and roots.		PsbY family	Exon_Ca6_8719192_8719776	FRAME_SHIFT	-/-
Ca7	13386938	C	T	SNP	Ca_16031	P81294	Pectate lyase 1 (EC 4.2.2.2) (Major pollen allergen Jun a 1) (allergen Jun a 1)	PATHWAY: Glycan metabolism; pectin degradation; 2-dehydro-3-deoxy-D-gluconate from pectin: step 2/5.		pectate lyase activity; pectin catabolic process	metal ion binding; pectate lyase activity		GO:0046872; GO:0030570; GO:0045490					Polysaccharide lyase 1 family, Amb a subfamily	Exon_Ca7_13386913_13387126	NON_SYNONYMOUS_CODING	atG/atA
Ca7	31486796	T	G	SNP	Ca_10109	I1KUX3	Uncharacterized protein												Exon_Ca7_31486598_31486938	NON_SYNONYMOUS_CODING	Aaa/Caa
Ca7	5377875	G	A	SNP	Ca_06834	Q9FEE2	Probable serine/threonine-protein phosphatase 2A regulatory subunit B'' subunit TON2 (Protein EMBRYO DEFFECTIVE 40) (Protein GORDO) (Protein TONNEAU 2)		SUBCELLULAR LOCATION: Cytoplasm. Cytoplasm, cytoskeleton. Note=Predominantly cytoplasmic, but at the late G2 phase localizes at the cortical region corresponding to the preprophase band.	cortical cytoskeleton organization; microtubule cytoskeleton organization; preprophase band assembly; protein phosphatase type 2B regulator activity; regulation of catalytic activity; unidimensional cell growth	calcium ion binding; protein binding; protein phosphatase type 2B regulator activity	cytoplasm; nucleus; phragmoplast; spindle	GO:0005509; GO:0030865; GO:0005737; GO:0000226; GO:0005634; GO:0009524; GO:0000913; GO:0005515; GO:0030359; GO:0050790; GO:0005819; GO:0009826			TISSUE SPECIFICITY: Widely expressed.			Exon_Ca7_5377817_5377918	NON_SYNONYMOUS_CODING	cGc/cAc
Ca8	14076745	G	A	SNP	Ca_22744	Q9C744	AP-3 complex subunit delta (Adaptor-related protein complex 3 subunit delta) (Delta-adaptin) (At-d-Ad) (At-delta-Ad) (Protein-affected trafficking 4)		SUBCELLULAR LOCATION: Cytoplasm (By similarity). Golgi apparatus membrane; Peripheral membrane protein; Cytoplasmic side (By similarity). Note=Localizes also to a novel cellular compartment, the 'delta compartment', characterized by colocalization of EPSIN2 and DELTA-ADR.	endosome organization; intracellular protein transport; lytic vacuole organization; protein storage vacuole organization; protein transporter activity; vesicle-mediated transport	protein binding; protein transporter activity	Golgi membrane; membrane coat	GO:0000139; GO:0007032; GO:0006886; GO:0080171; GO:0030117; GO:0005515; GO:1990019; GO:0008565; GO:0016192					Adaptor complexes large subunit family	Exon_Ca8_14073986_14076895	NON_SYNONYMOUS_CODING	gGt/gAt
Ca8	14493330	C	T	SNP	Ca_13019	G7KN19	Putative uncharacterized protein												Exon_Ca8_14493120_14493354	NON_SYNONYMOUS_CODING	gCt/gTt
Ca8	1505030	C	T	SNP	Ca_15021	Q9SUQ3	Probable inactive receptor kinase At4g23740		SUBCELLULAR LOCATION: Membrane; Single-pass membrane protein (Potential).	protein kinase activity	ATP binding; protein kinase activity	integral component of membrane; plasma membrane	GO:0005524; GO:0016021; GO:0005886; GO:0004672				DOMAIN: The protein kinase domain is predicted to be catalytically inactive.	Protein kinase superfamily	Exon_Ca8_1504441_1505602	NON_SYNONYMOUS_CODING	Gtt/Att
Ca8	410310	*	-CA	DEL	Ca_11894	Q8GYA4	Cysteine-rich receptor-like protein kinase 10 (Cysteine-rich RLK10) (EC 2.7.11.-) (Receptor-like protein kinase 4)		SUBCELLULAR LOCATION: Membrane; Single-pass membrane protein (Potential).	protein serine/threonine kinase activity	ATP binding; protein serine/threonine kinase activity	integral component of membrane; plasma membrane	GO:0005524; GO:0016021; GO:0005886; GO:0004674		INDUCTION: By salicylic acid (SA) or by a bacterial pathogen infection. May be regulated by WRKY DNA-binding proteins at the transcriptional level.			Protein kinase superfamily, Ser/Thr protein kinase family, CRK subfamily	Exon_Ca8_410277_410606	FRAME_SHIFT	-/-
Ca8	4344459	C	A	SNP	Ca_02132	G7K816	Vascular protein												Exon_Ca8_4344324_4344803	NON_SYNONYMOUS_CODING	Gat/Tat
Ca8	498647	G	T	SNP	Ca_11887	P46014	Protein phosphatase 2C 70 (AtPP2C70) (EC 3.1.3.16) (Kinase-associated protein phosphatase)		SUBCELLULAR LOCATION: Membrane; Single-pass type I membrane protein.	protein dephosphorylation; protein serine/threonine phosphatase activity	metal ion binding; protein binding; protein serine/threonine phosphatase activity	integral component of membrane	GO:0016021; GO:0046872; GO:0005515; GO:0006470; GO:0004722			TISSUE SPECIFICITY: Expressed in all tissues examined.			Exon_Ca8_498533_498708	NON_SYNONYMOUS_CODING	Gat/Tat
ICC 8261
983	238666	C	T	SNP	Ca_24859	I1LI80	Uncharacterized protein												Exon_983_238634_238868	NON_SYNONYMOUS_CODING	tCg/tTg
Ca1	16212823	G	T	SNP	Ca_06936	Q8GXT3	Transcription factor bHLH123 (Basic helix-loop-helix protein 123) (AtbHLH123) (bHLH 123) (Transcription factor EN 63) (bHLH transcription factor bHLH123)		SUBCELLULAR LOCATION: Nucleus (Potential).	sequence-specific DNA binding transcription factor activity; transcription, DNA-templated	DNA binding; sequence-specific DNA binding transcription factor activity	nucleus	GO:0003677; GO:0005634; GO:0003700; GO:0006351						Exon_Ca1_16212183_16212828	NON_SYNONYMOUS_CODING	caG/caT
Ca1	17961683	C	T	SNP	Ca_14746	Q9ZPI5	Peroxisomal fatty acid beta-oxidation multifunctional protein MFP2 (AtMPF2) [Includes: Enoyl-CoA hydratase/3-2-trans-enoyl-CoA isomerase/3-hydroxybutyryl-CoA epimerase (EC 4.2.1.17) (EC 5.1.2.3) (EC 5.3.3.8); 3-hydroxyacyl-CoA dehydrogenase (EC 1.1.1.35)]	PATHWAY: Lipid metabolism; fatty acid beta-oxidation.	SUBCELLULAR LOCATION: Glyoxysome (Probable). Peroxisome (Probable).	3-hydroxyacyl-CoA dehydrogenase activity; 3-hydroxybutyryl-CoA epimerase activity; dodecenoyl-CoA delta-isomerase activity; enoyl-CoA hydratase activity; fatty acid beta-oxidation; long-chain-enoyl-CoA hydratase activity	3-hydroxyacyl-CoA dehydrogenase activity; 3-hydroxybutyryl-CoA epimerase activity; coenzyme binding; dodecenoyl-CoA delta-isomerase activity; enoyl-CoA hydratase activity; long-chain-enoyl-CoA hydratase activity	cell wall; glyoxysome; nucleolus; peroxisome; plasmodesma	GO:0003857; GO:0008692; GO:0005618; GO:0050662; GO:0004165; GO:0004300; GO:0006635; GO:0009514; GO:0016508; GO:0005730; GO:0005777; GO:0009506	DEVELOPMENTAL STAGE: Expression increases rapidly during seed germination to reach a peak at 2-3 days after imbibition (DAI) and then declines to basal levels at 5 DAI.		TISSUE SPECIFICITY: Highly expressed in senescing leaves and at lower levels in flowers and siliques.	DOMAIN: The epimerase and isomerase activities are contained in the N-terminal region while the dehydrogenase activity is in the C-terminal region (By similarity).	Enoyl-CoA hydratase/isomerase family; 3-hydroxyacyl-CoA dehydrogenase family	Exon_Ca1_17961661_17961728	NON_SYNONYMOUS_CODING	gCt/gTt
Ca1	2105143	G	A	SNP	Ca_00267	Q8H0T9	Katanin p80 WD40 repeat-containing subunit B1 homolog		SUBCELLULAR LOCATION: Cytoplasm, cytoskeleton (By similarity).	microtubule severing	protein binding	Cul4-RING E3 ubiquitin ligase complex; katanin complex; microtubule	GO:0080008; GO:0008352; GO:0005874; GO:0051013; GO:0005515				DOMAIN: The DWD box is required for interaction with DDB1A (By similarity).	WD repeat KATNB1 family	Exon_Ca1_2104936_2106022	NON_SYNONYMOUS_CODING	Cgc/Tgc
Ca1	2783209	G	A	SNP	Ca_00341	Q9SGP2	Receptor-like protein kinase HSL1 (EC 2.7.11.1) (Protein HAESA-LIKE1)		SUBCELLULAR LOCATION: Cell membrane; Single-pass type I membrane protein (Potential).	protein serine/threonine kinase activity	ATP binding; protein serine/threonine kinase activity	integral component of membrane; plasma membrane	GO:0005524; GO:0016021; GO:0005886; GO:0004674	DEVELOPMENTAL STAGE: Decreased expression shortly before the onset of abscission.				Protein kinase superfamily, Ser/Thr protein kinase family	Exon_Ca1_2781126_2783718	NON_SYNONYMOUS_CODING	Gtc/Atc
Ca1	3503006	C	A	SNP	Ca_00425	Q9C7R6	U-box domain-containing protein 17 (EC 6.3.2.-) (Plant U-box protein 17)	PATHWAY: Protein modification; protein ubiquitination.		defense response, incompatible interaction; defense response to fungus, incompatible interaction; ligase activity; protein ubiquitination; ubiquitin-protein transferase activity	ligase activity; ubiquitin-protein transferase activity	ubiquitin ligase complex	GO:0009817; GO:0009814; GO:0016874; GO:0016567; GO:0000151; GO:0004842						Exon_Ca1_3501299_3503446	NON_SYNONYMOUS_CODING	aaC/aaA
Ca1	44527582	*	+T	INS	Ca_23502	Q3SZ19	26S proteasome non-ATPase regulatory subunit 9 (26S proteasome regulatory subunit p27)			proteasome regulatory particle assembly			GO:0070682					Proteasome subunit p27 family	Exon_Ca1_44527580_44527688	FRAME_SHIFT	-/A
Ca1	607059	A	G	SNP	Ca_00068	Q08BA6	RNA demethylase ALKBH5 (EC 1.14.11.-) (Alkylated DNA repair protein alkB homolog 5) (Alpha-ketoglutarate-dependent dioxygenase alkB homolog 5)		SUBCELLULAR LOCATION: Nucleus speckle (By similarity).	mRNA export from nucleus; mRNA processing; oxidative RNA demethylase activity; oxidative single-stranded RNA demethylation; oxidoreductase activity, acting on paired donors, with incorporation or reduction of molecular oxygen, 2-oxoglutarate as one donor, and incorporation of one atom each of oxygen into both donors; response to hypoxia; spermatogenesis	metal ion binding; oxidative RNA demethylase activity; oxidoreductase activity, acting on paired donors, with incorporation or reduction of molecular oxygen, 2-oxoglutarate as one donor, and incorporation of one atom each of oxygen into both donors	nuclear speck; nucleus	GO:0006406; GO:0006397; GO:0046872; GO:0016607; GO:0005634; GO:0035515; GO:0035553; GO:0016706; GO:0001666; GO:0007283					AlkB family	Exon_Ca1_606787_607090	NON_SYNONYMOUS_CODING	Acc/Gcc
Ca1	607080	G	A	SNP	Ca_00068	Q08BA6	RNA demethylase ALKBH5 (EC 1.14.11.-) (Alkylated DNA repair protein alkB homolog 5) (Alpha-ketoglutarate-dependent dioxygenase alkB homolog 5)		SUBCELLULAR LOCATION: Nucleus speckle (By similarity).	mRNA export from nucleus; mRNA processing; oxidative RNA demethylase activity; oxidative single-stranded RNA demethylation; oxidoreductase activity, acting on paired donors, with incorporation or reduction of molecular oxygen, 2-oxoglutarate as one donor, and incorporation of one atom each of oxygen into both donors; response to hypoxia; spermatogenesis	metal ion binding; oxidative RNA demethylase activity; oxidoreductase activity, acting on paired donors, with incorporation or reduction of molecular oxygen, 2-oxoglutarate as one donor, and incorporation of one atom each of oxygen into both donors	nuclear speck; nucleus	GO:0006406; GO:0006397; GO:0046872; GO:0016607; GO:0005634; GO:0035515; GO:0035553; GO:0016706; GO:0001666; GO:0007283					AlkB family	Exon_Ca1_606787_607090	NON_SYNONYMOUS_CODING	Gca/Aca
Ca2	25882505	A	C	SNP	Ca_14301	Q7XA39	Putative disease resistance protein RGA4 (RGA4-blb)			defense response	ADP binding; ATP binding		GO:0043531; GO:0005524; GO:0006952		INDUCTION: Constitutively expressed.			Disease resistance NB-LRR family	Exon_Ca2_25880972_25883236	NON_SYNONYMOUS_CODING	Tca/Gca
Ca2	35661053	C	T	SNP	Ca_09735	Q9FG72	Oligopeptide transporter 1 (AtOPT1)		SUBCELLULAR LOCATION: Membrane; Multi-pass membrane protein (Probable).	oligopeptide transport; oligopeptide transporter activity; protein transport; transmembrane transport	oligopeptide transporter activity	integral component of membrane; membrane	GO:0016021; GO:0016020; GO:0006857; GO:0015198; GO:0015031; GO:0055085			TISSUE SPECIFICITY: Highly expressed in flowers, and moderately expressed in leaves and stems.		Oligopeptide OPT transporter (TC 2.A.67.1) family	Exon_Ca2_35660779_35661399	NON_SYNONYMOUS_CODING	Ccg/Tcg
Ca3	24538982	C	A	SNP	Ca_06062	G7KTD5	Putative uncharacterized protein					cytoplasm	GO:0005737						Exon_Ca3_24538648_24539387	NON_SYNONYMOUS_CODING	Cat/Aat
Ca4	3735377	T	C	SNP	Ca_12174	P38222	Ribosomal N-lysine methyltransferase 3 (EC 2.1.1.-)		SUBCELLULAR LOCATION: Nucleus.	peptidyl-lysine monomethylation; protein-lysine N-methyltransferase activity	protein-lysine N-methyltransferase activity	cytosol; nucleus	GO:0005829; GO:0005634; GO:0018026; GO:0016279					Class V-like SAM-binding methyltransferase superfamily	Exon_Ca4_3735290_3735964	NON_SYNONYMOUS_CODING	Aga/Gga
Ca4	4208336	T	G	SNP	Ca_03837	Q9ZUA9	PHD finger protein At2g01810		SUBCELLULAR LOCATION: Nucleus (By similarity).	regulation of transcription, DNA-templated; transcription, DNA-templated	zinc ion binding	nucleus	GO:0005634; GO:0006355; GO:0006351; GO:0008270						Exon_Ca4_4208160_4208527	NON_SYNONYMOUS_CODING	gAa/gCa
Ca4	5783324	C	T	SNP	Ca_03672	Q9FT69	ATP-dependent DNA helicase Q-like SIM (EC 3.6.4.12) (RecQ-like protein SIM) (AtRecQsim) (Similar to RecQ protein)		SUBCELLULAR LOCATION: Nucleus (By similarity).	3'-5' DNA helicase activity; ATP-dependent helicase activity; DNA duplex unwinding; DNA recombination; DNA repair	3'-5' DNA helicase activity; ATP binding; ATP-dependent helicase activity; metal ion binding; nucleic acid binding	nucleus	GO:0043138; GO:0005524; GO:0008026; GO:0032508; GO:0006310; GO:0006281; GO:0046872; GO:0003676; GO:0005634			TISSUE SPECIFICITY: Mostly expressed in roots and seedlings, and, to a lower extent, in leaves, shoots, shoot apical mersitem, inflorescences, flowers, siliques and seeds.		Helicase family, RecQ subfamily	Exon_Ca4_5783304_5783493	NON_SYNONYMOUS_CODING	cGa/cAa
Ca4	5827845	A	T	SNP	Ca_03667	Q9SEI2	26S protease regulatory subunit 6A homolog A (26S proteasome AAA-ATPase subunit RPT5a) (Proteasome 26S subunit 6A homolog A) (Regulatory particle triple-A ATPase subunit 5a) (Tat-binding protein 1 homolog A) (TBP-1 homolog A)		SUBCELLULAR LOCATION: Cytoplasm. Nucleus.	embryo sac development; nucleoside-triphosphatase activity; pollen development; proteasomal protein catabolic process	ATP binding; nucleoside-triphosphatase activity	cytoplasm; cytosol; nucleus; proteasome complex	GO:0005524; GO:0005737; GO:0005829; GO:0009553; GO:0017111; GO:0005634; GO:0009555; GO:0010498; GO:0000502			TISSUE SPECIFICITY: Ubiquitous.		AAA ATPase family	Exon_Ca4_5827813_5827920	NON_SYNONYMOUS_CODING	gAg/gTg
Ca4	5932817	C	T	SNP	Ca_03656	Q8GX86	Probable pectinesterase/pectinesterase inhibitor 21 [Includes: Pectinesterase inhibitor 21 (Pectin methylesterase inhibitor 21); Pectinesterase 21 (PE 21) (EC 3.1.1.11) (Pectin methylesterase 21) (AtPME21)]	PATHWAY: Glycan metabolism; pectin degradation; 2-dehydro-3-deoxy-D-gluconate from pectin: step 1/5.	SUBCELLULAR LOCATION: Membrane; Single-pass membrane protein (Potential).	aspartyl esterase activity; cell wall modification; enzyme inhibitor activity; pectin catabolic process; pectinesterase activity	aspartyl esterase activity; enzyme inhibitor activity; pectinesterase activity	cell wall; integral component of membrane	GO:0045330; GO:0005618; GO:0042545; GO:0004857; GO:0016021; GO:0045490; GO:0030599			TISSUE SPECIFICITY: Expressed in flower buds.		PMEI family; Pectinesterase family	Exon_Ca4_5932087_5933101	NON_SYNONYMOUS_CODING	Ctc/Ttc
Ca4	7064026	A	G	SNP	Ca_03531	O22898	Long chain acyl-CoA synthetase 1 (EC 6.2.1.3) (Protein ECERIFERUM 8)	PATHWAY: Lipid metabolism; fatty acid metabolism.	SUBCELLULAR LOCATION: Endoplasmic reticulum.	cutin biosynthetic process; fatty acid metabolic process; long-chain fatty acid-CoA ligase activity; long-chain fatty acid metabolic process; very long-chain fatty acid-CoA ligase activity; wax biosynthetic process	ATP binding; long-chain fatty acid-CoA ligase activity; very long-chain fatty acid-CoA ligase activity	endoplasmic reticulum	GO:0005524; GO:0010143; GO:0005783; GO:0006631; GO:0001676; GO:0004467; GO:0031957; GO:0010025			TISSUE SPECIFICITY: Epidermal-specific expression along the entire stem. In cauline leaves, was expressed over the entire leaf surface, most strongly in trichomes and guard cells, but not in mesophyll cells. In flowers, the expression was detected in the stigma and filaments of the stamens, and in the carpel was expressed specifically in ovaries. In roots, was expressed in primary and lateral roo…		ATP-dependent AMP-binding enzyme family	Exon_Ca4_7063853_7064035	NON_SYNONYMOUS_CODING	gAg/gGg
Ca4	7066953	C	T	SNP	Ca_03530	O22899	Probable pre-mRNA-splicing factor ATP-dependent RNA helicase (EC 3.6.4.13)		SUBCELLULAR LOCATION: Nucleus (By similarity).	helicase activity; mRNA processing; RNA splicing	ATP binding; helicase activity; nucleic acid binding	chloroplast envelope; membrane; nucleus	GO:0005524; GO:0008380; GO:0009941; GO:0004386; GO:0006397; GO:0016020; GO:0003676; GO:0005634					DEAD box helicase family, DEAH subfamily, DDX15/PRP43 sub-subfamily	Exon_Ca4_7066915_7067041	NON_SYNONYMOUS_CODING	cGt/cAt
Ca4	8175477	C	T	SNP	Ca_08306	O24467	LEC14B homolog											WD repeat LEC14B family	Exon_Ca4_8175376_8175495	NON_SYNONYMOUS_CODING	tCg/tTg
Ca4	8670163	C	A	SNP	Ca_08361	Q9M667	Disease resistance protein RPP13 (Resistance to Peronospora parasitica protein 13)			defense response, incompatible interaction; plant-type hypersensitive response	ADP binding; ATP binding	cytoplasm; plasma membrane	GO:0043531; GO:0005524; GO:0005737; GO:0009814; GO:0009626; GO:0005886				DOMAIN: The LRR repeats probably act as specificity determinant of pathogen recognition (By similarity).	Disease resistance NB-LRR family, RPP13 subfamily	Exon_Ca4_8666820_8671142	NON_SYNONYMOUS_CODING	ttG/ttT
Ca5	23442113	G	A	SNP	Ca_17699	Q9T041	Microtubule-associated protein TORTIFOLIA1 (Microtubule-associated protein SPIRAL2) (Protein CONVOLUTA)		SUBCELLULAR LOCATION: Cytoplasm, cytoskeleton. Note=Bound to microtubules.	circumnutation; multicellular organismal development; unidimensional cell growth	microtubule binding	cortical microtubule, transverse to long axis	GO:0010031; GO:0010005; GO:0008017; GO:0007275; GO:0009826			TISSUE SPECIFICITY: Expressed in roots, hypocotyls, stems, flowers, siliques, inflorescences, petioles, cotyledons, and leaves. Particularly present in root tips and shoot meristems.			Exon_Ca5_23441931_23442122	NON_SYNONYMOUS_CODING	cGg/cAg
Ca5	28023044	*	+T	INS	Ca_13414	Q8GV43	Phosphoinositide phospholipase C 6 (EC 3.1.4.11) (Phosphoinositide phospholipase PLC6) (AtPLC6) (AtPLC8) (PI-PLC6)		SUBCELLULAR LOCATION: Cell membrane; Peripheral membrane protein (By similarity).	intracellular signal transduction; lipid catabolic process; phosphatidylinositol phospholipase C activity; signal transducer activity	phosphatidylinositol phospholipase C activity; signal transducer activity	plasma membrane	GO:0035556; GO:0016042; GO:0004435; GO:0005886; GO:0004871			TISSUE SPECIFICITY: Expressed in leaves, flowers and siliques, but not in roots.			Exon_Ca5_28022960_28023095	FRAME_SHIFT	-/T
Ca5	29410923	G	A	SNP	Ca_16632	K7KJB0	Uncharacterized protein												Exon_Ca5_29410517_29411272	NON_SYNONYMOUS_CODING	Gga/Aga
Ca5	33516793	C	T	SNP	Ca_01907	G7I9C9	Putative uncharacterized protein												Exon_Ca5_33516722_33516934	NON_SYNONYMOUS_CODING	tGt/tAt
Ca5	34543639	T	G	SNP	Ca_01785	A6H584	Collagen alpha-5(VI) chain (Collagen alpha-1(XXIX) chain)		SUBCELLULAR LOCATION: Secreted, extracellular space, extracellular matrix. Note=Deposed in the extracellular matrix of skeletal muscle.	cell adhesion		collagen trimer; extracellular region; proteinaceous extracellular matrix	GO:0007155; GO:0005581; GO:0005576; GO:0005578			TISSUE SPECIFICITY: In newborn, it is expressed in lung, heart, kidney, muscle, brain, intestine, skin, femur, sternum and calvaria. In adult, it is widely expressed and is detected in lung, heart, kidney, spleen, muscle, ovary, uterus, brain, skin, liver and sternum.		Type VI collagen family	Exon_Ca5_34543435_34544531	NON_SYNONYMOUS_CODING	Agt/Cgt
Ca5	37470812	A	G	SNP	Ca_01473	Q54U63	BEACH domain-containing protein lvsC												Exon_Ca5_37470563_37470934	NON_SYNONYMOUS_CODING	atA/atG
Ca5	42131580	G	A	SNP	Ca_11400	Q84LH3	Werner Syndrome-like exonuclease (EC 3.1.-.-)		SUBCELLULAR LOCATION: Nucleus (Potential).	3'-5' exonuclease activity; nucleic acid phosphodiester bond hydrolysis	3'-5' exonuclease activity; DNA binding; metal ion binding; protein binding	nucleus	GO:0008408; GO:0003677; GO:0046872; GO:0090305; GO:0005634; GO:0005515			TISSUE SPECIFICITY: Expressed ubiquitously.			Exon_Ca5_42131538_42131668	STOP_GAINED	Caa/Taa
Ca5	7549319	G	C	SNP	Ca_18744	G7IYC9	Transcription factor												Exon_Ca5_7549263_7549321	NON_SYNONYMOUS_CODING	gCt/gGt
Ca6	58173264	C	T	SNP	Ca_13623	Q94G86	Glucan endo-1,3-beta-D-glucosidase (EC 3.2.1.39) (Major pollen allergen Ole e 9) (allergen Ole e 9)		SUBCELLULAR LOCATION: Secreted (Potential).	carbohydrate metabolic process; glucan endo-1,3-beta-D-glucosidase activity	glucan endo-1,3-beta-D-glucosidase activity	extracellular region	GO:0005975; GO:0005576; GO:0042973			TISSUE SPECIFICITY: Expressed only in pollen.	DOMAIN: The N-terminal region (1-350) contains the enzymatic activity while the C-terminal region (360-460) can bind laminarin. Both regions are allergenic by themselves.	Glycosyl hydrolase 17 family	Exon_Ca6_58173135_58173461	NON_SYNONYMOUS_CODING	Gac/Aac
Ca6	7271349	*	-TC	DEL	Ca_09657	Q8S8Y8	Probable serine/threonine-protein kinase WNK6 (AtWNK6) (EC 2.7.11.1) (Protein kinase with no lysine 6)			protein kinase activity; protein phosphorylation; protein serine/threonine kinase activity	ATP binding; protein kinase activity; protein serine/threonine kinase activity		GO:0005524; GO:0004672; GO:0006468; GO:0004674		INDUCTION: Expressed with a circadian rhythm showing a peak before dawn.			Protein kinase superfamily, Ser/Thr protein kinase family, WNK subfamily	Exon_Ca6_7271334_7272043	FRAME_SHIFT	-/-
Ca6	7551293	G	A	SNP	Ca_09627	Q55GD2	Protein DDB_G0268328												Exon_Ca6_7550876_7553107	NON_SYNONYMOUS_CODING	Gct/Act
Ca6	9925715	C	T	SNP	Ca_08598	Q700D9	Putative Myb family transcription factor At1g14600		SUBCELLULAR LOCATION: Nucleus (Probable).	regulation of transcription, DNA-templated; sequence-specific DNA binding transcription factor activity; transcription, DNA-templated	chromatin binding; DNA binding; sequence-specific DNA binding transcription factor activity	nucleus	GO:0003677; GO:0003682; GO:0005634; GO:0006355; GO:0003700; GO:0006351						Exon_Ca6_9925706_9925781	NON_SYNONYMOUS_CODING	gGa/gAa
Ca7	10485397	C	G	SNP	Ca_12810	I1MVA7	Uncharacterized protein												Exon_Ca7_10485346_10486026	NON_SYNONYMOUS_CODING	aaC/aaG
Ca7	12161408	*	+A	INS	Ca_09293	Q9SLN1	Filament-like plant protein 7 (AtFPP7)											FPP family	Exon_Ca7_12160767_12161517	FRAME_SHIFT	-/A
Ca7	12590383	A	C	SNP	Ca_09261	A2VDJ0	Transmembrane protein 131-like		SUBCELLULAR LOCATION: Membrane; Single-pass type I membrane protein (Potential).			integral component of membrane	GO:0016021					TMEM131 family	Exon_Ca7_12589025_12591073	NON_SYNONYMOUS_CODING	aAa/aCa
Ca7	15042105	A	G	SNP	Ca_09949	Q94CH6	GDSL esterase/lipase EXL3 (EC 3.1.1.-) (Family II extracellular lipase 3) (Family II lipase EXL3)		SUBCELLULAR LOCATION: Secreted (Potential).	lipase activity; lipid catabolic process	lipase activity	extracellular region	GO:0005576; GO:0016298; GO:0016042			TISSUE SPECIFICITY: Flower buds.		'GDSL' lipolytic enzyme family	Exon_Ca7_15042025_15042258	NON_SYNONYMOUS_CODING	aAa/aGa
Ca7	27105373	T	C	SNP	Ca_16233	Q9ZRA2	Homogentisate 1,2-dioxygenase (EC 1.13.11.5) (Homogentisate oxygenase) (Homogentisic acid oxidase) (Homogentisicase)	PATHWAY: Amino-acid degradation; L-phenylalanine degradation; acetoacetate and fumarate from L-phenylalanine: step 4/6.		homogentisate 1,2-dioxygenase activity; homogentisate catabolic process; L-phenylalanine catabolic process; tyrosine catabolic process	homogentisate 1,2-dioxygenase activity; metal ion binding	cytosol	GO:0006559; GO:0005829; GO:0004411; GO:1902000; GO:0046872; GO:0006572					Homogentisate dioxygenase family	Exon_Ca7_27105347_27105562	NON_SYNONYMOUS_CODING	gTt/gCt
Ca7	35534191	T	C	SNP	Ca_17760	I1MKR0	Uncharacterized protein												Exon_Ca7_35534153_35534219	NON_SYNONYMOUS_CODING	tTg/tCg
Ca7	42272939	G	C	SNP	Ca_17964	Q9Y5Z4	Heme-binding protein 2 (Placental protein 23) (PP23) (Protein SOUL)		SUBCELLULAR LOCATION: Cytoplasm. Mitochondrion. Note=Mainly localized to the cytoplasm with a much lower abundance in the mitochondrion.	negative regulation of mitochondrial membrane potential; positive regulation of mitochondrial membrane permeability; positive regulation of necrotic cell death	protein binding	cytoplasm; extracellular vesicular exosome; mitochondrion	GO:0005737; GO:0070062; GO:0005739; GO:0010917; GO:0035794; GO:0010940; GO:0005515			TISSUE SPECIFICITY: Detected in placenta.	DOMAIN: Forms a distorted beta-barrel structure, with two helices that are packed against the outer surface of the barrel.	HEBP family	Exon_Ca7_42272508_42272946	NON_SYNONYMOUS_CODING	Gct/Cct
Ca7	4681223	G	C	SNP	Ca_02981	Q6ZQL4	WD repeat-containing protein 43		SUBCELLULAR LOCATION: Nucleus, nucleolus (By similarity).			nucleolus	GO:0005730					UTP5 family	Exon_Ca7_4681151_4681303	NON_SYNONYMOUS_CODING	Cac/Gac
Ca7	5327590	C	A	SNP	Ca_06837	Q6A332	Protein ALWAYS EARLY 3 (AtALY3)		SUBCELLULAR LOCATION: Nucleus (By similarity).	cell cycle; transcription, DNA-templated	chromatin binding; DNA binding; protein binding	nucleus; transcriptional repressor complex	GO:0003677; GO:0007049; GO:0003682; GO:0005634; GO:0005515; GO:0006351; GO:0017053			TISSUE SPECIFICITY: Expressed ubiquitously in vegetative and reproductive tissues.			Exon_Ca7_5327540_5327773	NON_SYNONYMOUS_CODING	gGt/gTt
Ca8	6696995	G	T	SNP	Ca_10714	Q84W41	Glutamate receptor 3.6 (Ligand-gated ion channel 3.6)		SUBCELLULAR LOCATION: Membrane; Multi-pass membrane protein.	calcium channel activity; calcium ion transmembrane transport; calcium ion transport; calcium-mediated signaling; cellular response to amino acid stimulus; extracellular-glutamate-gated ion channel activity; glutamate receptor activity; G-protein coupled GABA receptor activity; induced systemic resistance, jasmonic acid mediated signaling pathway; ionotropic glutamate receptor activity; response …	calcium channel activity; extracellular-glutamate-gated ion channel activity; glutamate receptor activity; G-protein coupled GABA receptor activity; ionotropic glutamate receptor activity	integral component of membrane; plasma membrane	GO:0004965; GO:0005262; GO:0070588; GO:0006816; GO:0019722; GO:0071230; GO:0005234; GO:0008066; GO:0009864; GO:0016021; GO:0004970; GO:0005886; GO:0009611			TISSUE SPECIFICITY: Expressed predominantly in roots and siliques.		Glutamate-gated ion channel (TC 1.A.10.1) family	Exon_Ca8_6696986_6698319	NON_SYNONYMOUS_CODING	Gtt/Ttt
ICC 995
314	754183	C	T	SNP	Ca_21820	Q6NLB1	F-box protein At2g26850												Exon_314_754122_754196	NON_SYNONYMOUS_CODING	Gtt/Att
453	180109	A	G	SNP	Ca_21734	K7MD43	Uncharacterized protein												Exon_453_180066_180590	NON_SYNONYMOUS_CODING	Aca/Gca
Ca1	10040191	A	T	SNP	Ca_02784	Q54J88	MMS19 nucleotide excision repair protein homolog (MMS19-like protein)		SUBCELLULAR LOCATION: Nucleus (By similarity). Cytoplasm (By similarity).	cellular response to DNA damage stimulus; DNA metabolic process; DNA repair; iron-sulfur cluster assembly; nucleotide-excision repair; transcription from RNA polymerase II promoter		CIA complex; cytoplasm; cytosol; nucleus	GO:0097361; GO:0006259; GO:0006281; GO:0006974; GO:0005737; GO:0005829; GO:0016226; GO:0006289; GO:0005634; GO:0006366					MET18/MMS19 family	Exon_Ca1_10040192_10040278	SPLICE_SITE_DONOR
Ca1	695387	C	T	SNP	Ca_00084	A6QPH1	Partner of Y14 and mago (Protein wibg homolog)		SUBCELLULAR LOCATION: Cytoplasm (By similarity). Nucleus, nucleolus (By similarity). Nucleus, nucleoplasm (By similarity). Note=Shuttles between the nucleus and the cytoplasm. Nuclear export is mediated by XPO1/CRM1 (By similarity).	nuclear-transcribed mRNA catabolic process, nonsense-mediated decay; positive regulation of translation	ribosome binding	cytoplasm; exon-exon junction complex; nucleolus; nucleoplasm	GO:0005737; GO:0035145; GO:0000184; GO:0005730; GO:0005654; GO:0045727; GO:0043022				DOMAIN: The eIF2A-like region shares sequence similarity with eIF2A and mediates the interaction with the 40S ribosomal subunit and the 48S preinitiation complex (By similarity).	Wibg family	Exon_Ca1_695211_695444	NON_SYNONYMOUS_CODING	tCg/tTg
Ca2	25286854	C	T	SNP	Ca_14261	O82383	UDP-glycosyltransferase 71D1 (EC 2.4.1.-) (Flavonol 3-O-glucosyltransferase UGT71D1) (EC 2.4.1.91)			flavonol 3-O-glucosyltransferase activity; quercetin 3-O-glucosyltransferase activity	flavonol 3-O-glucosyltransferase activity; quercetin 3-O-glucosyltransferase activity		GO:0047893; GO:0080043					UDP-glycosyltransferase family	Exon_Ca2_25286304_25287707	NON_SYNONYMOUS_CODING	Cct/Tct
Ca2	35066631	C	T	SNP	Ca_16866	O48766	Endoglucanase 11 (EC 3.2.1.4) (Endo-1,4-beta glucanase 11)		SUBCELLULAR LOCATION: Secreted (By similarity).	cellulase activity; cellulose catabolic process	cellulase activity	extracellular region	GO:0008810; GO:0030245; GO:0005576					Glycosyl hydrolase 9 (cellulase E) family	Exon_Ca2_35066430_35066630	NON_SYNONYMOUS_CODING	Gta/Ata
Ca3	15924823	C	T	SNP	Ca_17056	B7VMK8	D-amino acid dehydrogenase small subunit (EC 1.4.99.1)	PATHWAY: Amino-acid degradation; D-alanine degradation; NH(3) and pyruvate from D-alanine: step 1/1.		D-alanine catabolic process; D-amino-acid dehydrogenase activity	D-amino-acid dehydrogenase activity		GO:0055130; GO:0008718					DadA oxidoreductase family	Exon_Ca3_15924777_15924948	NON_SYNONYMOUS_CODING	Gtt/Att
Ca3	28028958	G	A	SNP	Ca_08107	Q9SX20	Protein NRT1/ PTR FAMILY 3.1 (AtNPF3.1)		SUBCELLULAR LOCATION: Membrane; Multi-pass membrane protein (By similarity).	nitrate assimilation; transporter activity	transporter activity	integral component of membrane	GO:0016021; GO:0042128; GO:0005215			TISSUE SPECIFICITY: Expressed in shoots, stems, leaves, flowers and siliques.		PTR2/POT transporter (TC 2.A.17) family	Exon_Ca3_28028879_28029438	NON_SYNONYMOUS_CODING	cCc/cTc
Ca3	33049897	G	T	SNP	Ca_12043	Q9S814	Ethylene-insensitive protein 2 (AtEIN2) (EIN-2) (Cytokinin-resistant protein AtCKR1)		SUBCELLULAR LOCATION: Membrane; Multi-pass membrane protein (Potential).	auxin-activated signaling pathway; auxin polar transport; cellular response to iron ion; cytokinin-activated signaling pathway; defense response by callose deposition in cell wall; defense response to bacterium; defense response to fungus; establishment of planar polarity; ethylene-activated signaling pathway; jasmonic acid and ethylene-dependent systemic resistance, ethylene mediated signaling p…	protein binding; transporter activity	integral component of membrane	GO:0009926; GO:0009734; GO:0071281; GO:0009736; GO:0052544; GO:0042742; GO:0050832; GO:0001736; GO:0009873; GO:0016021; GO:0009871; GO:0010150; GO:0031348; GO:0009789; GO:0005515; GO:0010119; GO:0009408; GO:0002237; GO:0006970; GO:0009651; GO:0048765; GO:0010182; GO:0005215				DOMAIN: The N-terminal (1-560) region seems to be regulated by upstream components of the ET signal transduction pathway, and may in turn regulate the C-terminal region. The C-terminal (454-1492) region regulates downstream events of ET and jasmonate signaling pathways, and can confer constitutive responses to ET.	NRAMP (TC 2.A.55) family	Exon_Ca3_33049715_33050005	NON_SYNONYMOUS_CODING	aGg/aTg
Ca3	34348012	G	A	SNP	Ca_00711	Q3UDW8	Heparan-alpha-glucosaminide N-acetyltransferase (EC 2.3.1.78) (Transmembrane protein 76)		SUBCELLULAR LOCATION: Lysosome membrane; Multi-pass membrane protein. Note=Colocalizes with the lysosomal marker LAMP2. The signal peptide is not cleaved upon translocation into the endoplasmic reticulum; the precursor is probably targeted to the lysosomes via the adapter protein complex-mediated pathway that involves tyrosine- and/or dileucine-based conserved amino acid motifs in the last C-term…	heparan-alpha-glucosaminide N-acetyltransferase activity; lysosomal transport; metabolic process; protein oligomerization; transferase activity, transferring acyl groups	heparan-alpha-glucosaminide N-acetyltransferase activity; transferase activity, transferring acyl groups	integral component of membrane; lysosomal membrane	GO:0015019; GO:0016021; GO:0005765; GO:0007041; GO:0008152; GO:0051259; GO:0016746						Exon_Ca3_34347939_34348030	NON_SYNONYMOUS_CODING	cCg/cTg
Ca3	34852604	C	G	SNP	Ca_00763	Q9LZR5	Histone deacetylase HDT3 (HD-tuins protein 3) (Histone deacetylase 2c)		SUBCELLULAR LOCATION: Nucleus, nucleolus.	chromatin modification; hydrolase activity; multicellular organismal development; negative regulation of transcription, DNA-templated; response to abscisic acid; response to salt stress; response to water deprivation; transcription, DNA-templated	hydrolase activity; metal ion binding	nucleolus	GO:0016568; GO:0016787; GO:0046872; GO:0007275; GO:0045892; GO:0005730; GO:0009737; GO:0009651; GO:0009414; GO:0006351		INDUCTION: Repressed by abscisic acid.	TISSUE SPECIFICITY: Expressed in leaves, roots, stems, young plantlets, flowers and siliques. Highest levels in ovules, embryos, shoot apical meristems and first leaves. Also expressed in somatic embryos.		Histone deacetylase HD2 family	Exon_Ca3_34852567_34852657	NON_SYNONYMOUS_CODING	Gtg/Ctg
Ca3	36956129	C	G	SNP	Ca_01022	O22898	Long chain acyl-CoA synthetase 1 (EC 6.2.1.3) (Protein ECERIFERUM 8)	PATHWAY: Lipid metabolism; fatty acid metabolism.	SUBCELLULAR LOCATION: Endoplasmic reticulum.	cutin biosynthetic process; fatty acid metabolic process; long-chain fatty acid-CoA ligase activity; long-chain fatty acid metabolic process; very long-chain fatty acid-CoA ligase activity; wax biosynthetic process	ATP binding; long-chain fatty acid-CoA ligase activity; very long-chain fatty acid-CoA ligase activity	endoplasmic reticulum	GO:0005524; GO:0010143; GO:0005783; GO:0006631; GO:0001676; GO:0004467; GO:0031957; GO:0010025			TISSUE SPECIFICITY: Epidermal-specific expression along the entire stem. In cauline leaves, was expressed over the entire leaf surface, most strongly in trichomes and guard cells, but not in mesophyll cells. In flowers, the expression was detected in the stigma and filaments of the stamens, and in the carpel was expressed specifically in ovaries. In roots, was expressed in primary and lateral roo…		ATP-dependent AMP-binding enzyme family	Exon_Ca3_36956105_36956153	NON_SYNONYMOUS_CODING	tGt/tCt
Ca4	14030327	G	A	SNP	Ca_04627	Q9MA90	Peroxisomal adenine nucleotide carrier 1 (AtPNC1)		SUBCELLULAR LOCATION: Peroxisome membrane; Multi-pass membrane protein.	ADP transmembrane transporter activity; ADP transport; antiporter activity; ATP transmembrane transporter activity; ATP transport; fatty acid beta-oxidation; indolebutyric acid metabolic process; seedling development	ADP transmembrane transporter activity; antiporter activity; ATP transmembrane transporter activity	integral component of membrane; peroxisomal membrane; peroxisome	GO:0015217; GO:0015866; GO:0005347; GO:0015867; GO:0015297; GO:0006635; GO:0080024; GO:0016021; GO:0005778; GO:0005777; GO:0090351	DEVELOPMENTAL STAGE: Expressed in the early seedling stage of post-germinative growth.		TISSUE SPECIFICITY: Expressed in stamens, pollen grains, seeds, leaves, cotyledons, roots, stems, flowers, hypocotyls and siliques.		Mitochondrial carrier (TC 2.A.29) family	Exon_Ca4_14030316_14030523	NON_SYNONYMOUS_CODING	Gat/Aat
Ca4	17634666	A	G	SNP	Ca_05367	Q9LHE9	Myosin-1 (AtATM1)		SUBCELLULAR LOCATION: Cell junction, plasmodesma. Cytoplasm, cytoskeleton, phragmoplast. Endosome. Endoplasmic reticulum.	endocytosis; motor activity	ATP binding; motor activity	endoplasmic reticulum; endosome; myosin complex; phragmoplast; plasmodesma	GO:0005524; GO:0006897; GO:0005783; GO:0005768; GO:0003774; GO:0016459; GO:0009524; GO:0009506				DOMAIN: IQ domain mediates interaction with calmodulin (By similarity).	TRAFAC class myosin-kinesin ATPase superfamily, Myosin family, Plant myosin class VIII subfamily	Exon_Ca4_17634603_17634721	NON_SYNONYMOUS_CODING	Act/Gct
Ca4	18170728	T	G	SNP	Ca_18655	Q5ZJ85	U4/U6 small nuclear ribonucleoprotein Prp3 (Pre-mRNA-splicing factor 3)		SUBCELLULAR LOCATION: Nucleus speckle (By similarity).	mRNA splicing, via spliceosome		nuclear speck; spliceosomal complex; U4/U6 x U5 tri-snRNP complex	GO:0046540; GO:0000398; GO:0016607; GO:0005681						Exon_Ca4_18170717_18170877	NON_SYNONYMOUS_CODING	Atc/Ctc
Ca4	22293129	C	G	SNP	Ca_20124	Q9LFA2	Serine/threonine-protein kinase KIPK (EC 2.7.11.1) (KCBP-interacting protein kinase)		SUBCELLULAR LOCATION: Cytoplasm. Nucleus (Probable). Note=Predominantly in the nucleus.	kinase activity; protein kinase activity; protein serine/threonine kinase activity	ATP binding; kinase activity; protein binding; protein kinase activity; protein serine/threonine kinase activity	cytoplasm; nucleus	GO:0005524; GO:0005737; GO:0016301; GO:0005634; GO:0005515; GO:0004672; GO:0004674			TISSUE SPECIFICITY: Expressed in roots, cauline leaves, flowers and siliques.		Protein kinase superfamily, Ser/Thr protein kinase family	Exon_Ca4_22293003_22293849	NON_SYNONYMOUS_CODING	Gaa/Caa
Ca4	22359851	G	A	SNP	Ca_20123	Q40977	Monodehydroascorbate reductase (MDAR) (EC 1.6.5.4) (Ascorbate free radical reductase) (AFR reductase)		SUBCELLULAR LOCATION: Cytoplasm (Probable).	cell redox homeostasis; monodehydroascorbate reductase (NADH) activity	flavin adenine dinucleotide binding; monodehydroascorbate reductase (NADH) activity	cytoplasm	GO:0045454; GO:0005737; GO:0050660; GO:0016656			TISSUE SPECIFICITY: Expressed at relatively low levels in all tissues examined.		FAD-dependent oxidoreductase family	Exon_Ca4_22359844_22359962	NON_SYNONYMOUS_CODING	aGa/aAa
Ca4	45204814	C	T	SNP	Ca_09182	G7IBA4	Putative uncharacterized protein												Exon_Ca4_45204145_45204963	NON_SYNONYMOUS_CODING	Gac/Aac
Ca4	48272554	C	T	SNP	Ca_10760	Q9CAE3	Protein FLOWERING LOCUS D (EC 1.-.-.-) (Protein SUPPRESSOR OF OVEREXPRESSED FCA 1)			chromatin modification; oxidoreductase activity; regulation of transcription, DNA-templated; transcription, DNA-templated	DNA binding; oxidoreductase activity		GO:0003677; GO:0016568; GO:0016491; GO:0006355; GO:0006351					Flavin monoamine oxidase family	Exon_Ca4_48270525_48272795	NON_SYNONYMOUS_CODING	atG/atA
Ca4	6174225	G	A	SNP	Ca_03626	Q9XGI7	Nicotianamine synthase (EC 2.5.1.43) (Chloronerva) (S-adenosyl-L-methionine:S-adenosyl-L-methionine:S-adenosyl-methionine 3-amino-3-carboxypropyltransferase)			cellular response to ethylene stimulus; cellular response to iron ion; cellular response to nitric oxide; nicotianamine biosynthetic process; nicotianamine synthase activity; phloem transport; pollen development; pollen tube growth; response to zinc ion	nicotianamine synthase activity		GO:0071369; GO:0071281; GO:0071732; GO:0030418; GO:0030410; GO:0010233; GO:0009555; GO:0009860; GO:0010043		INDUCTION: Expression independent of the iron status.	TISSUE SPECIFICITY: Leaves and roots.		Nicotianamine synthase (NAS)-like family	Exon_Ca4_6173495_6174415	NON_SYNONYMOUS_CODING	Gtt/Att
Ca5	32391209	G	A	SNP	Ca_04938	Q9FJZ3	Mannan endo-1,4-beta-mannosidase 7 (EC 3.2.1.78) (Beta-mannanase 7) (Endo-beta-1,4-mannanase 7) (AtMAN7)		SUBCELLULAR LOCATION: Secreted (Potential).	carbohydrate metabolic process; mannan endo-1,4-beta-mannosidase activity; seed germination	mannan endo-1,4-beta-mannosidase activity	cell periphery; extracellular region	GO:0005975; GO:0071944; GO:0005576; GO:0016985; GO:0009845			TISSUE SPECIFICITY: Expressed in stems, flowers, siliques and seeds.		Glycosyl hydrolase 5 (cellulase A) family	Exon_Ca5_32391080_32391835	NON_SYNONYMOUS_CODING	Ctt/Ttt
Ca5	43060302	A	T	SNP	Ca_11301	P80470	Photosystem II core complex proteins psbY, chloroplastic (L-arginine-metabolizing enzyme) (L-AME) [Cleaved into: Photosystem II protein psbY-1, chloroplastic (psbY-A1); Photosystem II protein psbY-2, chloroplastic (psbY-A2)]		SUBCELLULAR LOCATION: Plastid, chloroplast thylakoid membrane; Multi-pass membrane protein.	photosynthesis	manganese ion binding	chloroplast thylakoid membrane; integral component of membrane; photosystem II	GO:0009535; GO:0016021; GO:0030145; GO:0015979; GO:0009523	DEVELOPMENTAL STAGE: Developmentally regulated.	INDUCTION: Photocontrolled. Steady-state concentrations increase for the first 3 hours of illumination and then decline.	TISSUE SPECIFICITY: Leaves. Not present in stems and roots.		PsbY family	Exon_Ca5_43059889_43060488	NON_SYNONYMOUS_CODING	aTc/aAc
Ca5	45939212	A	G	SNP	Ca_04040	G7J8A6	Putative uncharacterized protein												Exon_Ca5_45938835_45939287	NON_SYNONYMOUS_CODING	tTt/tCt
Ca5	46038220	A	T	SNP	Ca_04052	Q8R1R3	StAR-related lipid transfer protein 7, mitochondrial (START domain-containing protein 7) (StARD7)		SUBCELLULAR LOCATION: Mitochondrion (Potential).		lipid binding	mitochondrion	GO:0008289; GO:0005739						Exon_Ca5_46038098_46038260	NON_SYNONYMOUS_CODING	gTg/gAg
Ca6	13296452	A	G	SNP	Ca_05103	O15050	TPR and ankyrin repeat-containing protein 1 (Lupus brain antigen 1 homolog)			hydrolase activity	ATP binding; hydrolase activity		GO:0005524; GO:0016787						Exon_Ca6_13296343_13296479	NON_SYNONYMOUS_CODING	tTa/tCa
Ca6	57976325	G	A	SNP	Ca_13639	Q9LHN4	Probable 1-acyl-sn-glycerol-3-phosphate acyltransferase 5 (EC 2.3.1.51) (Lysophosphatidyl acyltransferase 5)	PATHWAY: Phospholipid metabolism; CDP-diacylglycerol biosynthesis; CDP-diacylglycerol from sn-glycerol 3-phosphate: step 2/3.	SUBCELLULAR LOCATION: Membrane; Multi-pass membrane protein (Potential).	1-acylglycerol-3-phosphate O-acyltransferase activity; CDP-diacylglycerol biosynthetic process	1-acylglycerol-3-phosphate O-acyltransferase activity	integral component of membrane	GO:0003841; GO:0016024; GO:0016021			TISSUE SPECIFICITY: Widely expressed at low level.	DOMAIN: The HXXXXD motif is essential for acyltransferase activity and may constitute the binding site for the phosphate moiety of the glycerol-3-phosphate (By similarity).	1-acyl-sn-glycerol-3-phosphate acyltransferase family	Exon_Ca6_57976182_57976757	NON_SYNONYMOUS_CODING	gGt/gAt
Ca6	7023106	*	+TGTT	INS	Ca_09682	Q9SIT5	Cation/H(+) antiporter 15 (Protein CATION/H+ EXCHANGER 15) (AtCHX15)		SUBCELLULAR LOCATION: Membrane; Multi-pass membrane protein (By similarity).	potassium ion transport; regulation of pH; solute:proton antiporter activity	solute:proton antiporter activity	integral component of membrane	GO:0016021; GO:0006813; GO:0006885; GO:0015299			TISSUE SPECIFICITY: Specifically expressed in pollen.		Monovalent cation:proton antiporter 2 (CPA2) transporter (TC 2.A.37) family, CHX (TC 2.A.37.4) subfamily	Exon_Ca6_7022596_7023594	FRAME_SHIFT	-/TGTT
Ca7	12770093	C	T	SNP	Ca_09242	Q9FKZ1	Probable disease resistance protein At5g66900			defense response	ADP binding; ATP binding		GO:0043531; GO:0005524; GO:0006952				DOMAIN: The LRR repeats probably act as specificity determinant of pathogen recognition (By similarity).	Disease resistance NB-LRR family	Exon_Ca7_12770045_12770820	NON_SYNONYMOUS_CODING	Gct/Act
Ca7	16388766	G	A	SNP	Ca_09849	Q8L7A9	AP-4 complex subunit epsilon (AP-4 adaptor complex subunit epsilon) (Adaptor-related protein complex 4 subunit epsilon) (Epsilon subunit of AP-4) (Epsilon-adaptin)		SUBCELLULAR LOCATION: Golgi apparatus, trans-Golgi network (By similarity). Membrane, coated pit (By similarity). Note=Associated with the trans-Golgi network (By similarity).	intracellular protein transport; vesicle-mediated transport		coated pit; cytosol; Golgi apparatus; membrane coat; plasmodesma	GO:0005794; GO:0005905; GO:0005829; GO:0006886; GO:0030117; GO:0009506; GO:0016192					Adaptor complexes large subunit family	Exon_Ca7_16388700_16388810	NON_SYNONYMOUS_CODING	Cgg/Tgg
Ca7	20373753	G	A	SNP	Ca_12392	Q9CAA8	Putative pentatricopeptide repeat-containing protein At1g68930											PPR family, PCMP-H subfamily	Exon_Ca7_20371933_20374167	NON_SYNONYMOUS_CODING	aGa/aAa
Ca7	29145453	C	T	SNP	Ca_11791	K7KE45	Uncharacterized protein												Exon_Ca7_29145444_29145520	NON_SYNONYMOUS_CODING	Gcc/Acc
Ca7	31312913	*	-T	DEL	Ca_10128	Q9LI74	Protein CHUP1, chloroplastic (Protein CHLOROPLAST UNUSUAL POSITIONING 1)		SUBCELLULAR LOCATION: Plastid, chloroplast outer membrane; Peripheral membrane protein; Cytoplasmic side.	chloroplast relocation		chloroplast; chloroplast outer membrane	GO:0009507; GO:0009707; GO:0009902			TISSUE SPECIFICITY: Expressed in cauline leaves, rosette leaves, stems and flowers, but not in roots.	DOMAIN: The N-terminal region (1-25) is necessary and sufficient for targeting and anchoring the protein in the chloroplast envelope membrane.; DOMAIN: The coiled coil domain(123-341) interacts with the plasma membrane and anchors chloroplasts firmly on the plasma membrane.; DOMAIN: The actin binding motif (346-356) can function in vitro as an actin binding site.; DOMAIN: The proline-rich domain …		Exon_Ca7_31312784_31312910	SPLICE_SITE_DONOR
Ca7	35655904	T	G	SNP	Ca_17773	I1KI16	Uncharacterized protein			biosynthetic process			GO:0009058						Exon_Ca7_35655611_35656015	NON_SYNONYMOUS_CODING	aTt/aGt
Ca7	35936565	*	-TT	DEL	Ca_17799	P54769	Tyrosine/DOPA decarboxylase 2 [Includes: DOPA decarboxylase (DDC) (EC 4.1.1.28); Tyrosine decarboxylase (EC 4.1.1.25)]			aromatic-L-amino-acid decarboxylase activity; cellular amino acid metabolic process; tyrosine decarboxylase activity	aromatic-L-amino-acid decarboxylase activity; pyridoxal phosphate binding; tyrosine decarboxylase activity		GO:0004058; GO:0006520; GO:0030170; GO:0004837			TISSUE SPECIFICITY: Predominantly expressed in the roots and stems, while a lower level expression is seen in the sepals and carpels of fully expanded flowers.		Group II decarboxylase family	Exon_Ca7_35935411_35936952	FRAME_SHIFT	-/-
Ca7	37804764	G	A	SNP	Ca_22791	I1KIG2	Uncharacterized protein												Exon_Ca7_37803443_37805252	NON_SYNONYMOUS_CODING	Gaa/Aaa
Ca7	39710664	G	A	SNP	Ca_19611	M5XJB6	Uncharacterized protein												Exon_Ca7_39710489_39710728	NON_SYNONYMOUS_CODING	Gaa/Aaa
Ca8	4110660	A	G	SNP	Ca_02158	Q93XX5	PI-PLC X domain-containing protein At5g67130		SUBCELLULAR LOCATION: Cell membrane; Lipid-anchor, GPI-anchor.	lipid metabolic process; phosphoric diester hydrolase activity	phosphoric diester hydrolase activity	anchored component of plasma membrane; plasma membrane	GO:0046658; GO:0006629; GO:0008081; GO:0005886						Exon_Ca8_4110598_4110696	NON_SYNONYMOUS_CODING	tTt/tCt
ICCV 03312
Ca2	7500270	G	A	SNP	Ca_18110	P0CB25	Transcription factor bHLH131 (Basic helix-loop-helix protein 131) (AtbHLH131) (bHLH 131) (bHLH transcription factor bHLH131)		SUBCELLULAR LOCATION: Nucleus (Potential).	regulation of transcription, DNA-templated; transcription, DNA-templated	DNA binding	nucleus	GO:0003677; GO:0005634; GO:0006355; GO:0006351						Exon_Ca2_7500085_7500483	NON_SYNONYMOUS_CODING	tGt/tAt
Ca3	29143498	G	A	SNP	Ca_07218	Q8RXS6	DNA helicase INO80 (AtINO80) (EC 3.6.4.12) (Putative DNA helicase INO80 complex homolog 1)		SUBCELLULAR LOCATION: Nucleus (By similarity).	chromatin modification; DNA repair; helicase activity; regulation of transcription, DNA-templated; transcription, DNA-templated	ATP binding; DNA binding; helicase activity	nucleus	GO:0005524; GO:0003677; GO:0006281; GO:0016568; GO:0004386; GO:0005634; GO:0006355; GO:0006351		INDUCTION: Not induced by methyl methanesulfonate (MMS) treatment.			SNF2/RAD54 helicase family	Exon_Ca3_29143314_29143571	NON_SYNONYMOUS_CODING	Gct/Act
Ca3	33080350	C	T	SNP	Ca_12045	G7L3U2	Chromodomain-helicase-DNA-binding protein			helicase activity	ATP binding; DNA binding; helicase activity; zinc ion binding	nucleus	GO:0005524; GO:0003677; GO:0004386; GO:0005634; GO:0008270						Exon_Ca3_33080272_33080454	NON_SYNONYMOUS_CODING	Gaa/Aaa
Ca4	17239607	A	T	SNP	Ca_05399	Q9LU89	Serine/threonine protein phosphatase 2A 59 kDa regulatory subunit B' eta isoform (AtB' eta) (PP2A, B' subunit, eta isoform)			protein phosphatase type 2A regulator activity; signal transduction	protein phosphatase type 2A regulator activity	protein phosphatase type 2A complex	GO:0000159; GO:0008601; GO:0007165					Phosphatase 2A regulatory subunit B56 family	Exon_Ca4_17239513_17239938	NON_SYNONYMOUS_CODING	gaT/gaA
Ca4	17902713	T	C	SNP	Ca_18629	Q5S4V7	F-box protein At2g39490												Exon_Ca4_17902676_17902894	NON_SYNONYMOUS_CODING	atA/atG
Ca4	42227646	G	A	SNP	Ca_10905	Q9LRR4	Putative disease resistance RPP13-like protein 1			defense response	ADP binding; ATP binding; protein binding		GO:0043531; GO:0005524; GO:0006952; GO:0005515				DOMAIN: The LRR repeats probably act as specificity determinant of pathogen recognition (By similarity).	Disease resistance NB-LRR family, RPP13 subfamily	Exon_Ca4_42227072_42228272	NON_SYNONYMOUS_CODING	Ggg/Agg
Ca4	46533223	C	T	SNP	Ca_19264	P85107	Trimethylguanosine synthase (EC 2.1.1.-) (Nuclear receptor coactivator 6-interacting protein) (PRIP-interacting protein with methyltransferase motif) (PIMT) (PIPMT)		SUBCELLULAR LOCATION: Cytoplasm (By similarity). Nucleus (By similarity). Note=A 90 kDa isoform is found in the nucleus while a 55 kDa isoform is found in the cytoplasm (By similarity).	7-methylguanosine RNA capping; regulation of transcription, DNA-templated; RNA trimethylguanosine synthase activity; transcription, DNA-templated	RNA trimethylguanosine synthase activity	cytoplasm; nucleus	GO:0009452; GO:0071164; GO:0005737; GO:0005634; GO:0006355; GO:0006351			TISSUE SPECIFICITY: A 55 kDa isoform is widely expressed while a 90 kDa isoform is detected exclusively in brain and testis (at protein level).		Methyltransferase superfamily, Trimethylguanosine synthase family	Exon_Ca4_46533153_46533384	NON_SYNONYMOUS_CODING	cGt/cAt
Ca4	47888531	*	+C	INS	Ca_10804	O04235	FACT complex subunit SSRP1 (Facilitates chromatin transcription complex subunit SSRP1) (Recombination signal sequence recognition protein 1)		SUBCELLULAR LOCATION: Nucleus (By similarity). Chromosome (By similarity).	DNA repair; DNA replication; regulation of transcription, DNA-templated; transcription, DNA-templated	DNA binding	chromosome; nucleus	GO:0003677; GO:0006281; GO:0006260; GO:0005694; GO:0005634; GO:0006355; GO:0006351					SSRP1 family	Exon_Ca4_47888450_47888577	FRAME_SHIFT	-/C
Ca5	23058729	A	G	SNP	Ca_21973	Q9MAU3	Transcription initiation factor TFIID subunit 6 (Protein EMBRYO DEFECTIVE 2781) (TATA box associated factor II 59) (TBP-associated factor 6) (AtTAF6) (Transcription initiation factor TFIID subunit D5)		SUBCELLULAR LOCATION: Nucleus (Probable).	DNA-templated transcription, initiation; pollen tube growth; regulation of sequence-specific DNA binding transcription factor activity		nucleus	GO:0006352; GO:0005634; GO:0009860; GO:0051090	DEVELOPMENTAL STAGE: Expressed in germinating pollen.		TISSUE SPECIFICITY: Expressed in roots, leaves, inflorescences and siliques.		TAF6 family	Exon_Ca5_23058685_23058817	NON_SYNONYMOUS_CODING	Acg/Gcg
Ca5	27257086	C	T	SNP	Ca_08916	I1MZP2	Uncharacterized protein												Exon_Ca5_27255718_27257271	NON_SYNONYMOUS_CODING	Gaa/Aaa
Ca5	36613191	C	T	SNP	Ca_01559	Q93Y06	Probable inactive receptor kinase At5g67200		SUBCELLULAR LOCATION: Membrane; Single-pass membrane protein (Potential).	protein kinase activity	ATP binding; protein kinase activity	integral component of membrane; plasma membrane	GO:0005524; GO:0016021; GO:0005886; GO:0004672				DOMAIN: The protein kinase domain is predicted to be catalytically inactive.	Protein kinase superfamily, Ser/Thr protein kinase family	Exon_Ca5_36612794_36614153	NON_SYNONYMOUS_CODING	Cca/Tca
Ca7	2548871	C	A	SNP	Ca_03224	Q9SW00	Oxysterol-binding protein-related protein 4B (OSBP-related protein 4B)			lipid transport	lipid binding		GO:0008289; GO:0006869			TISSUE SPECIFICITY: Expressed in stems and flowers.		OSBP family	Exon_Ca7_2548611_2548905	NON_SYNONYMOUS_CODING	Gtg/Ttg
Ca8	6624589	A	T	SNP	Ca_10724	Q1LZ78	Cancer-related nucleoside-triphosphatase homolog (NTPase) (EC 3.6.1.15) (Nucleoside triphosphate phosphohydrolase)			nucleoside-triphosphatase activity; nucleotide phosphatase activity, acting on free nucleotides	ATP binding; nucleoside-triphosphatase activity; nucleotide phosphatase activity, acting on free nucleotides		GO:0005524; GO:0017111; GO:0098519					THEP1 NTPase family	Exon_Ca8_6624550_6624665	NON_SYNONYMOUS_CODING	Aca/Tca
ICCV 04112
Ca1	10418744	G	C	SNP	Ca_02735	F4I907	Glyoxylate/succinic semialdehyde reductase 2, chloroplastic (AtGLYR2) (AtGR2) (SSA reductase 2) (EC 1.1.1.79) (EC 1.1.1.n11)		SUBCELLULAR LOCATION: Plastid, chloroplast stroma (Probable).	glyoxylate reductase (NADP) activity; pentose-phosphate shunt; phosphogluconate dehydrogenase (decarboxylating) activity; response to stress	glyoxylate reductase (NADP) activity; NAD binding; phosphogluconate dehydrogenase (decarboxylating) activity	chloroplast; chloroplast stroma	GO:0051287; GO:0009507; GO:0009570; GO:0030267; GO:0006098; GO:0004616; GO:0006950		INDUCTION: By cold and heat stresses. Down-regulated by ozone.			3-hydroxyisobutyrate dehydrogenase family, NP60 subfamily	Exon_Ca1_10418723_10418798	NON_SYNONYMOUS_CODING	Ctt/Gtt
Ca1	28833738	G	A	SNP	Ca_18491	Q3E6Q1	Pentatricopeptide repeat-containing protein At1g11290			endonuclease activity; mRNA modification; nucleic acid phosphodiester bond hydrolysis	endonuclease activity	chloroplast	GO:0009507; GO:0004519; GO:0016556; GO:0090305					PPR family, PCMP-H subfamily	Exon_Ca1_28833267_28835087	NON_SYNONYMOUS_CODING	Cac/Tac
Ca3	38719413	C	T	SNP	Ca_01229	C6TBN2	Probable aldo-keto reductase 1 (GmAKR1) (EC 1.1.1.-)			oxidoreductase activity	oxidoreductase activity		GO:0016491	DEVELOPMENTAL STAGE: Down-regulated as the nodules mature.	INDUCTION: Not induced by auxin. Up-regulated in leaves by ethylene and salt stress. Down-regulated by abscisic acid.	TISSUE SPECIFICITY: Expressed in roots. Detected in leaves, stems and mature nodules.		Aldo/keto reductase 13 family	Exon_Ca3_38719387_38719559	NON_SYNONYMOUS_CODING	Gag/Aag
Ca4	10832321	*	-TACTTGGATGATTAACCT	DEL	Ca_04318	Q94F09	Protein disulfide-isomerase 5-2 (AtPDIL5-2) (Protein disulfide-isomerase 7-1) (AtPDIL7-1) (Protein disulfide-isomerase 8) (PDI8)		SUBCELLULAR LOCATION: Membrane; Single-pass membrane protein (Potential).	cell redox homeostasis; protein disulfide isomerase activity; protein folding	protein disulfide isomerase activity	endoplasmic reticulum; integral component of membrane; plant-type cell wall; plasmodesma; vacuolar membrane	GO:0045454; GO:0005783; GO:0016021; GO:0009505; GO:0009506; GO:0003756; GO:0006457; GO:0005774		INDUCTION: Slightly down-regulated by chemically-induced ER stress response.	TISSUE SPECIFICITY: Widely expressed.		Protein disulfide isomerase family	Exon_Ca4_10832264_10832590	CODON_CHANGE_PLUS_CODON_DELETION	aaggttaatcatccaagtagt/agt
Ca4	11019768	A	G	SNP	Ca_04333	Q9FIB0	Cytochrome P450 78A7 (EC 1.14.-.-)		SUBCELLULAR LOCATION: Membrane; Single-pass membrane protein (Potential).	monooxygenase activity; oxidoreductase activity, acting on paired donors, with incorporation or reduction of molecular oxygen; regulation of meristem growth	heme binding; iron ion binding; monooxygenase activity; oxidoreductase activity, acting on paired donors, with incorporation or reduction of molecular oxygen	integral component of membrane	GO:0020037; GO:0016021; GO:0005506; GO:0004497; GO:0016705; GO:0010075					Cytochrome P450 family	Exon_Ca4_11019664_11020647	NON_SYNONYMOUS_CODING	aTt/aCt
Ca4	11020051	G	C	SNP	Ca_04333	Q9FIB0	Cytochrome P450 78A7 (EC 1.14.-.-)		SUBCELLULAR LOCATION: Membrane; Single-pass membrane protein (Potential).	monooxygenase activity; oxidoreductase activity, acting on paired donors, with incorporation or reduction of molecular oxygen; regulation of meristem growth	heme binding; iron ion binding; monooxygenase activity; oxidoreductase activity, acting on paired donors, with incorporation or reduction of molecular oxygen	integral component of membrane	GO:0020037; GO:0016021; GO:0005506; GO:0004497; GO:0016705; GO:0010075					Cytochrome P450 family	Exon_Ca4_11019664_11020647	NON_SYNONYMOUS_CODING	Cat/Gat
Ca4	11847238	T	A	SNP	Ca_04405	P36908	Acidic endochitinase (EC 3.2.1.14)		SUBCELLULAR LOCATION: Secreted, extracellular space.	chitinase activity; chitin catabolic process; polysaccharide catabolic process	chitinase activity	extracellular space	GO:0006032; GO:0004568; GO:0005615; GO:0000272					Glycosyl hydrolase 18 family, Chitinase class II subfamily	Exon_Ca4_11847174_11847965	NON_SYNONYMOUS_CODING	Tct/Act
Ca6	20634678	C	G	SNP	Ca_16370	O81905	Receptor-like serine/threonine-protein kinase SD1-8 (EC 2.7.11.1) (Arabidopsis thaliana receptor kinase 3) (S-domain-1 (SD1) receptor kinase 8) (SD1-8)		SUBCELLULAR LOCATION: Cell membrane; Single-pass type I membrane protein.	recognition of pollen; transmembrane receptor protein serine/threonine kinase activity; transmembrane receptor protein serine/threonine kinase signaling pathway	ATP binding; transmembrane receptor protein serine/threonine kinase activity; ubiquitin protein ligase binding	integral component of membrane; plasma membrane; plasmodesma; vacuole	GO:0005524; GO:0016021; GO:0005886; GO:0009506; GO:0048544; GO:0004675; GO:0007178; GO:0031625; GO:0005773		INDUCTION: By wounding and Xanthomonas campestris pv. campestris.	TISSUE SPECIFICITY: Expressed in the root-hypocotyl transition zone, at the base of lateral roots, axillary buds and pedicels.		Protein kinase superfamily, Ser/Thr protein kinase family	Exon_Ca6_20634656_20634806	NON_SYNONYMOUS_CODING	gaG/gaC
Ca6	7571646	A	G	SNP	Ca_09627	Q55GD2	Protein DDB_G0268328												Exon_Ca6_7571617_7572049	NON_SYNONYMOUS_CODING	Act/Gct
Ca7	16669651	G	A	SNP	Ca_20569	O23708	Proteasome subunit alpha type-2-A (EC 3.4.25.1) (20S proteasome alpha subunit B-1) (Proteasome component 3)		SUBCELLULAR LOCATION: Cytoplasm (By similarity). Nucleus (By similarity).	response to zinc ion; threonine-type endopeptidase activity; ubiquitin-dependent protein catabolic process	threonine-type endopeptidase activity	cytosol; cytosolic ribosome; nucleus; proteasome complex; proteasome core complex, alpha-subunit complex	GO:0005829; GO:0022626; GO:0005634; GO:0000502; GO:0019773; GO:0010043; GO:0004298; GO:0006511					Peptidase T1A family	Exon_Ca7_16669641_16669705	NON_SYNONYMOUS_CODING	gGa/gAa
Ca8	7244818	G	A	SNP	Ca_10663	Q9FH77	Decapping 5-like protein		SUBCELLULAR LOCATION: Cytoplasm, P-body (By similarity).	deadenylation-independent decapping of nuclear-transcribed mRNA; mRNA processing; negative regulation of translation; positive regulation of cytoplasmic mRNA processing body assembly	protein homodimerization activity	cytoplasmic mRNA processing body	GO:0000932; GO:0031087; GO:0006397; GO:0017148; GO:0010606; GO:0042803					LSM14 family	Exon_Ca8_7244720_7244863	NON_SYNONYMOUS_CODING	gGc/gAc
ICCV 04516
847	106198	G	A	SNP	Ca_25689	F4J5S1	Clustered mitochondria protein (Friendly mitochondria protein)		SUBCELLULAR LOCATION: Cytoplasm (By similarity).	intracellular distribution of mitochondria		cytoplasm	GO:0005737; GO:0048312					CLU family	Exon_847_106127_106297	NON_SYNONYMOUS_CODING	tCa/tTa
Ca2	25566812	A	G	SNP	Ca_14285	Q9FXH1	Pentatricopeptide repeat-containing protein At1g19720 (Protein DYW7)					chloroplast; cytoplasm; nucleus	GO:0009507; GO:0005737; GO:0005634					PPR family, PCMP-H subfamily	Exon_Ca2_25566679_25566900	NON_SYNONYMOUS_CODING	Atc/Gtc
Ca2	29708460	C	T	SNP	Ca_16120	Q9ZW06	Pumilio homolog 2 (APUM-2) (AtPUM2)		SUBCELLULAR LOCATION: Cytoplasm (Probable).	regulation of translation	mRNA 3'-UTR binding; mRNA binding; RNA binding	cytosol	GO:0003723; GO:0005829; GO:0003730; GO:0003729; GO:0006417				DOMAIN: The pumilio repeats mediate the association with RNA by packing together to form a right-handed superhelix that approximates a half doughnut. The number as well as the specific sequence of the repeats determine the specificity for target mRNAs (By similarity).		Exon_Ca2_29708454_29708564	NON_SYNONYMOUS_CODING	Gta/Ata
Ca3	26170411	C	T	SNP	Ca_08288	K7MXP7	Uncharacterized protein				nucleic acid binding; zinc ion binding		GO:0003676; GO:0008270						Exon_Ca3_26170392_26170749	NON_SYNONYMOUS_CODING	Gcc/Acc
Ca3	26682095	G	A	SNP	Ca_08241	Q8VZT0	Putative H/ACA ribonucleoprotein complex subunit 1-like protein 1		SUBCELLULAR LOCATION: Nucleus, nucleolus (By similarity).	pseudouridine synthesis; rRNA processing	RNA binding	box H/ACA snoRNP complex; chloroplast thylakoid membrane; nucleolus	GO:0003723; GO:0031429; GO:0009535; GO:0005730; GO:0001522; GO:0006364					GAR1 family	Exon_Ca3_26681997_26682145	NON_SYNONYMOUS_CODING	aCc/aTc
Ca3	26971137	G	A	SNP	Ca_08206	P56960	Exosome component 10 (EC 3.1.13.-) (Autoantigen PM/Scl 2 homolog) (Polymyositis/scleroderma autoantigen 2 homolog)		SUBCELLULAR LOCATION: Cytoplasm (By similarity). Nucleus, nucleolus (By similarity). Nucleus (By similarity).	3'-5' exonuclease activity; CUT catabolic process; dosage compensation by inactivation of X chromosome; exoribonuclease activity; histone mRNA catabolic process; maturation of 5.8S rRNA; nuclear polyadenylation-dependent rRNA catabolic process; nuclear retention of unspliced pre-mRNA at the site of transcription; nuclear-transcribed mRNA catabolic process, nonsense-mediated decay	3'-5' exonuclease activity; exoribonuclease activity; nucleotide binding; RNA binding	cytoplasm; exosome (RNase complex); nuclear exosome (RNase complex); nucleolus; transcriptionally active chromatin	GO:0008408; GO:0071034; GO:0003723; GO:0005737; GO:0009048; GO:0004532; GO:0000178; GO:0071044; GO:0000460; GO:0000176; GO:0071035; GO:0071048; GO:0000184; GO:0005730; GO:0000166; GO:0035327						Exon_Ca3_26971057_26971140	NON_SYNONYMOUS_CODING	gGc/gAc
Ca3	39312087	G	A	SNP	Ca_01293	Q99089	Common plant regulatory factor 1 (CPRF-1)		SUBCELLULAR LOCATION: Nucleus.	sequence-specific DNA binding transcription factor activity; transcription, DNA-templated	sequence-specific DNA binding; sequence-specific DNA binding transcription factor activity	nucleus	GO:0005634; GO:0043565; GO:0003700; GO:0006351		INDUCTION: By light.			BZIP family	Exon_Ca3_39312036_39312271	NON_SYNONYMOUS_CODING	Gca/Aca
Ca3	39646726	C	T	SNP	Ca_01343	Q9ZUZ2	CDPK-related kinase 3 (AtCRK3) (EC 2.7.11.1) (Calcium/calmodulin-dependent protein kinase 4) (AtCK)		SUBCELLULAR LOCATION: Cytoplasm. Membrane (By similarity); Lipid-anchor (By similarity); Cytoplasmic side (By similarity).	cellular response to abscisic acid stimulus; leaf senescence; protein autophosphorylation; protein serine/threonine kinase activity	ATP binding; calcium ion binding; calmodulin binding; protein binding; protein serine/threonine kinase activity	cytoplasm; membrane	GO:0005524; GO:0005509; GO:0005516; GO:0071215; GO:0005737; GO:0010150; GO:0016020; GO:0046777; GO:0005515; GO:0004674	DEVELOPMENTAL STAGE: During flower development, abundantly present in the apical meristem. During pollen development, there are high levels in pollen mother cells and it accumulates gradually to reach a peak during the tetrad stage. Fades out in mature pollen. Also present in tapetal cells and at stigmatic surface of the stigma.	INDUCTION: By abscisic acid (ABA) and during leaf senescence.	TISSUE SPECIFICITY: Ubiquitously expressed with higher levels in siliques and roots, especially at the root cap. Particularly present in vascular bundles of stems and leaves.	DOMAIN: There are 3 contiguous domains conserved in the CDPK subfamily: a kinase domain, an autoinhibitory (junction) domain and a calmodulin-like domain. The autoinhibitory domain (409-439) inactivates kinase activity under calcium-free conditions (By similarity).	Protein kinase superfamily, Ser/Thr protein kinase family, CDPK subfamily	Exon_Ca3_39646659_39646789	NON_SYNONYMOUS_CODING	gGc/gAc
Ca4	11825304	G	A	SNP	Ca_04403	Q9FHX3	L-type lectin-domain containing receptor kinase S.6 (LecRK-S.6) (EC 2.7.11.1)		SUBCELLULAR LOCATION: Cell membrane; Single-pass type I membrane protein (By similarity).	protein serine/threonine kinase activity	ATP binding; carbohydrate binding; protein serine/threonine kinase activity	integral component of membrane; plasma membrane	GO:0005524; GO:0030246; GO:0016021; GO:0005886; GO:0004674					Protein kinase superfamily, Ser/Thr protein kinase family; Leguminous lectin family	Exon_Ca4_11823310_11825349	NON_SYNONYMOUS_CODING	aGt/aAt
Ca5	17916471	G	A	SNP	Ca_22850	Q869R1	CTL-like protein DDB_G0274487		SUBCELLULAR LOCATION: Membrane; Multi-pass membrane protein (By similarity).			integral component of membrane	GO:0016021					CTL (choline transporter-like) family	Exon_Ca5_17915622_17916533	NON_SYNONYMOUS_CODING	Ctc/Ttc
Ca5	33368092	T	G	SNP	Ca_01920	O82318	Probably inactive leucine-rich repeat receptor-like protein kinase At2g25790		SUBCELLULAR LOCATION: Cell membrane; Single-pass type I membrane protein (By similarity).	protein kinase activity	ATP binding; protein kinase activity	endoplasmic reticulum; integral component of membrane; plasma membrane	GO:0005524; GO:0005783; GO:0016021; GO:0005886; GO:0004672				DOMAIN: The protein kinase domain is predicted to be catalytically inactive. Lacks the conserved Asp active site at position 699, which is replaced by a Ser residue.	Protein kinase superfamily, Ser/Thr protein kinase family	Exon_Ca5_33367466_33370046	NON_SYNONYMOUS_CODING	gTt/gGt
Ca6	15784358	C	A	SNP	Ca_22012	Q9ZT07	G-type lectin S-receptor-like serine/threonine-protein kinase RKS1 (EC 2.7.11.1) (Receptor-like protein kinase 1)		SUBCELLULAR LOCATION: Cell membrane; Single-pass type I membrane protein (By similarity).	protein serine/threonine kinase activity; recognition of pollen	ATP binding; calmodulin binding; protein serine/threonine kinase activity	integral component of membrane; plasma membrane	GO:0005524; GO:0005516; GO:0016021; GO:0005886; GO:0004674; GO:0048544					Protein kinase superfamily, Ser/Thr protein kinase family	Exon_Ca6_15784110_15784415	NON_SYNONYMOUS_CODING	aCc/aAc
Ca7	14770843	G	A	SNP	Ca_09970	Q5E9N9	DNA-(apurinic or apyrimidinic site) lyase 2 (EC 3.1.-.-) (EC 4.2.99.18) (APEX nuclease 2) (Apurinic-apyrimidinic endonuclease 2) (AP endonuclease 2)		SUBCELLULAR LOCATION: Nucleus (By similarity). Cytoplasm (By similarity). Mitochondrion (By similarity). Note=Together with PCNA, is redistributed in discrete nuclear foci in presence of oxidative DNA damaging agents (By similarity).	cell cycle; DNA-(apurinic or apyrimidinic site) lyase activity; DNA recombination; DNA repair; exonuclease activity	DNA-(apurinic or apyrimidinic site) lyase activity; DNA binding; exonuclease activity; zinc ion binding	mitochondrion; nucleus	GO:0003677; GO:0006310; GO:0006281; GO:0003906; GO:0007049; GO:0004527; GO:0005739; GO:0005634; GO:0008270					DNA repair enzymes AP/ExoA family	Exon_Ca7_14770804_14771486	NON_SYNONYMOUS_CODING	Gag/Aag
ICCV 05530
1751	340678	A	G	SNP	Ca_23936	Q8S4W7	DELLA protein GAI1 (Gibberellic acid-insensitive mutant protein 1) (VvGAI1)		SUBCELLULAR LOCATION: Nucleus (By similarity).	gibberellic acid mediated signaling pathway; hyperosmotic salinity response; jasmonic acid mediated signaling pathway; negative regulation of gibberellic acid mediated signaling pathway; negative regulation of seed germination; phloem transport; regulation of nitrogen utilization; regulation of protein catabolic process; regulation of reactive oxygen species metabolic process; regulation of seed …		nucleus	GO:0009740; GO:0042538; GO:0009867; GO:0009938; GO:0010187; GO:0005634; GO:0010233; GO:0006808; GO:0042176; GO:2000377; GO:2000033; GO:0006355; GO:0009737; GO:0009723; GO:0010218; GO:0009863; GO:0006351				DOMAIN: The DELLA motif is required for its GA-induced degradation (By similarity).	GRAS family, DELLA subfamily	Exon_1751_340355_341959	NON_SYNONYMOUS_CODING	aTg/aCg
Ca1	1081791	A	T	SNP	Ca_00134	Q9FMG1	Metacaspase-3 (AtMC3) (EC 3.4.22.-) (Metacaspase 1a) (AtMCP1a)			cysteine-type endopeptidase activity	cysteine-type endopeptidase activity		GO:0004197					Peptidase C14B family	Exon_Ca1_1081773_1081934	NON_SYNONYMOUS_CODING	Tgg/Agg
Ca1	7188174	G	A	SNP	Ca_07976	P40119	Protein CbbY, chromosomal			hydrolase activity	hydrolase activity		GO:0016787					HAD-like hydrolase superfamily, CbbY/CbbZ/Gph/YieH family	Exon_Ca1_7188070_7188187	NON_SYNONYMOUS_CODING	gCt/gTt
Ca1	7341195	A	G	SNP	Ca_07990	Q5F471	Serine/threonine-protein phosphatase 6 regulatory subunit 3 (SAPS domain family member 3)			regulation of phosphoprotein phosphatase activity			GO:0043666					SAPS family	Exon_Ca1_7341181_7341256	NON_SYNONYMOUS_CODING	gTa/gCa
Ca3	35934162	G	C	SNP	Ca_00887	Q67XX3	F-box protein At5g06550			histone H4-R3 methylation; positive regulation of seed germination	core promoter proximal region sequence-specific DNA binding	nucleus	GO:0000987; GO:0043985; GO:0005634; GO:0010030						Exon_Ca3_35934029_35935326	NON_SYNONYMOUS_CODING	aCg/aGg
Ca4	14628210	G	T	SNP	Ca_05641	Q96289	Zinc finger protein ZAT10 (Salt-tolerance zinc finger)		SUBCELLULAR LOCATION: Nucleus.	multicellular organism growth; negative regulation of transcription, DNA-templated; photoprotection; photosynthesis; response to abscisic acid; response to chitin; response to cold; response to high light intensity; response to oxidative stress; response to salt stress; response to water deprivation; response to wounding; sequence-specific DNA binding transcription factor activity; transcription,…	metal ion binding; sequence-specific DNA binding; sequence-specific DNA binding transcription factor activity	nucleus	GO:0046872; GO:0035264; GO:0045892; GO:0005634; GO:0010117; GO:0015979; GO:0009737; GO:0010200; GO:0009409; GO:0009644; GO:0006979; GO:0009651; GO:0009414; GO:0009611; GO:0043565; GO:0003700; GO:0006351		INDUCTION: By salt, cold and drought stresses. Down-regulated by gibberellin.	TISSUE SPECIFICITY: Expressed in roots, stems and leaves.			Exon_Ca4_14627390_14628232	STOP_GAINED	Gaa/Taa
Ca4	20059320	*	-TGATGATGATGA	DEL	Ca_17134	I1L8V9	Uncharacterized protein												Exon_Ca4_20059038_20059511	CODON_DELETION	agtgatgatgatgat/agt
Ca4	41701068	G	A	SNP	Ca_10942	I1MWL7	Uncharacterized protein												Exon_Ca4_41700627_41702306	NON_SYNONYMOUS_CODING	Cgg/Tgg
Ca4	42277260	G	A	SNP	Ca_10903	Q0WVD6	Probable protein arginine N-methyltransferase 3 (EC 2.1.1.-)		SUBCELLULAR LOCATION: Cytoplasm (By similarity).	methyltransferase activity; protein methylation	metal ion binding; methyltransferase activity	cytosol	GO:0005829; GO:0046872; GO:0008168; GO:0006479				DOMAIN: The zinc-finger is responsible for substrate specificity (By similarity).	Class I-like SAM-binding methyltransferase superfamily, Protein arginine N-methyltransferase family	Exon_Ca4_42277165_42277473	NON_SYNONYMOUS_CODING	gCt/gTt
Ca4	45779288	T	G	SNP	Ca_18384	Q969X6	Cirhin		SUBCELLULAR LOCATION: Nucleus, nucleolus.	maturation of SSU-rRNA; regulation of transcription, DNA-templated; transcription, DNA-templated	poly(A) RNA binding; protein binding	nucleolus; t-UTP complex	GO:0030490; GO:0005730; GO:0044822; GO:0005515; GO:0006355; GO:0034455; GO:0006351						Exon_Ca4_45779173_45779316	NON_SYNONYMOUS_CODING	Ttc/Gtc
Ca5	10293609	G	T	SNP	Ca_21242	Q9LFA2	Serine/threonine-protein kinase KIPK (EC 2.7.11.1) (KCBP-interacting protein kinase)		SUBCELLULAR LOCATION: Cytoplasm. Nucleus (Probable). Note=Predominantly in the nucleus.	kinase activity; protein kinase activity; protein serine/threonine kinase activity	ATP binding; kinase activity; protein binding; protein kinase activity; protein serine/threonine kinase activity	cytoplasm; nucleus	GO:0005524; GO:0005737; GO:0016301; GO:0005634; GO:0005515; GO:0004672; GO:0004674			TISSUE SPECIFICITY: Expressed in roots, cauline leaves, flowers and siliques.		Protein kinase superfamily, Ser/Thr protein kinase family	Exon_Ca5_10293330_10294170	NON_SYNONYMOUS_CODING	Ctt/Att
Ca5	22763232	C	A	SNP	Ca_20064	Q9LN01	Pentatricopeptide repeat-containing protein At1g08070			chloroplast RNA processing			GO:0031425					PPR family, PCMP-H subfamily	Exon_Ca5_22762865_22764700	NON_SYNONYMOUS_CODING	atG/atT
Ca5	27728353	C	T	SNP	Ca_08876	Q9SHY2	Probable metal-nicotianamine transporter YSL7 (Protein YELLOW STRIPE LIKE 7) (AtYSL7)		SUBCELLULAR LOCATION: Membrane; Multi-pass membrane protein (Potential).	transmembrane transport		integral component of membrane; plasma membrane	GO:0016021; GO:0005886; GO:0055085					YSL (TC 2.A.67.2) family	Exon_Ca5_27727327_27728427	NON_SYNONYMOUS_CODING	Ggt/Agt
Ca5	29529199	C	A	SNP	Ca_16640	Q93Y91	Sugar transport protein 5 (Hexose transporter 5)		SUBCELLULAR LOCATION: Membrane; Multi-pass membrane protein.	carbohydrate transport; substrate-specific transmembrane transporter activity; symporter activity	substrate-specific transmembrane transporter activity; symporter activity	integral component of membrane	GO:0008643; GO:0016021; GO:0022891; GO:0015293					Major facilitator superfamily, Sugar transporter (TC 2.A.1.1) family	Exon_Ca5_29529161_29529480	NON_SYNONYMOUS_CODING	ttC/ttA
Ca5	33422802	G	C	SNP	Ca_01914	Q9FN03	Ultraviolet-B receptor UVR8 (Protein UV-B RESISTANCE 8) (RCC1 domain-containing protein UVR8)		SUBCELLULAR LOCATION: Nucleus. Cytoplasm, cytosol. Note=UV-B promotes rapid accumulation of UVR8 in the nucleus.	entrainment of circadian clock; guanyl-nucleotide exchange factor activity; photoreceptor activity; protein-chromophore linkage; regulation of GTPase activity; response to UV; response to UV-B	chromatin binding; guanyl-nucleotide exchange factor activity; photoreceptor activity; protein binding; protein homodimerization activity	chromatin; cytosol; nucleus	GO:0000785; GO:0003682; GO:0005829; GO:0009649; GO:0005085; GO:0005634; GO:0009881; GO:0005515; GO:0042803; GO:0018298; GO:0043087; GO:0009411; GO:0010224						Exon_Ca5_33421676_33422962	NON_SYNONYMOUS_CODING	Gaa/Caa
Ca5	38663725	*	-CTT	DEL	Ca_07419	F4JRP8	Protein STICHEL-like 2			DNA-directed DNA polymerase activity	ATP binding; DNA binding; DNA-directed DNA polymerase activity	DNA polymerase III complex	GO:0005524; GO:0003677; GO:0009360; GO:0003887					DnaX/STICHEL family	Exon_Ca5_38663277_38663872	CODON_DELETION	aag/-
Ca5	40640643	G	A	SNP	Ca_07581	Q6TEP1	Protein FAM91A1											FAM91 family	Exon_Ca5_40640431_40640677	NON_SYNONYMOUS_CODING	Gca/Aca
Ca5	41634372	G	A	SNP	Ca_19218	P0CH30	E3 ubiquitin-protein ligase RING1 (EC 6.3.2.-) (RING finger protein 1)	PATHWAY: Protein modification; protein ubiquitination.		ligase activity; protein ubiquitination	ligase activity; zinc ion binding		GO:0016874; GO:0016567; GO:0008270	DEVELOPMENTAL STAGE: Accumulates progressively in fiber during their elongation and reach highest levels at 15 days post-anthesis (DPA).		TISSUE SPECIFICITY: Mostly expressed in cotton fibers, and, to a lower extent, in leaves and flowers.			Exon_Ca5_41634301_41635404	NON_SYNONYMOUS_CODING	tCa/tTa
Ca5	45222130	G	A	SNP	Ca_03965	Q5HZ60	mRNA cap guanine-N7 methyltransferase 2 (EC 2.1.1.56) (mRNA (guanine-N(7)-)-methyltransferase 2) (mRNA cap methyltransferase 2)		SUBCELLULAR LOCATION: Nucleus (By similarity).	mRNA (guanine-N7-)-methyltransferase activity	mRNA (guanine-N7-)-methyltransferase activity; RNA binding	nucleus	GO:0003723; GO:0004482; GO:0005634					Class I-like SAM-binding methyltransferase superfamily, mRNA cap 0 methyltransferase family	Exon_Ca5_45222037_45222131	NON_SYNONYMOUS_CODING	Gcg/Acg
Ca5	47204235	G	C	SNP	Ca_04177	Q9LSB1	UDP-glucuronate:xylan alpha-glucuronosyltransferase 1 (UDP-GlcA:xylan glucuronyltransferase 1) (EC 2.4.1.-) (Glycogenin-like protein 1) (Plant glycogenin-like starch initiation protein 1) (Protein GLUCURONIC ACID SUBSTITUTION OF XYLAN 1) (AtGUX1)		SUBCELLULAR LOCATION: Golgi apparatus membrane; Single-pass type II membrane protein (Probable).	glucuronosyltransferase activity; glucuronoxylan biosynthetic process; glucuronoxylan glucuronosyltransferase activity; secondary cell wall biogenesis; xylan biosynthetic process	glucuronosyltransferase activity; glucuronoxylan glucuronosyltransferase activity; metal ion binding	Golgi apparatus; Golgi membrane; integral component of membrane	GO:0005794; GO:0000139; GO:0015020; GO:0010417; GO:0080116; GO:0016021; GO:0046872; GO:0009834; GO:0045492					Glycosyltransferase 8 family, Glycogenin subfamily	Exon_Ca5_47204207_47204259	NON_SYNONYMOUS_CODING	Gct/Cct
Ca6	13465485	G	T	SNP	Ca_05116	Q69T58	Homeobox-leucine zipper protein ROC8 (GLABRA 2-like homeobox protein 8) (HD-ZIP protein ROC8) (Homeodomain transcription factor ROC8) (Protein RICE OUTERMOST CELL-SPECIFIC 8)		SUBCELLULAR LOCATION: Nucleus (Probable).	sequence-specific DNA binding transcription factor activity; transcription, DNA-templated; trichome branching	lipid binding; sequence-specific DNA binding; sequence-specific DNA binding transcription factor activity	nucleus	GO:0008289; GO:0005634; GO:0043565; GO:0003700; GO:0006351; GO:0010091					HD-ZIP homeobox family, Class IV subfamily	Exon_Ca6_13465382_13465753	NON_SYNONYMOUS_CODING	Gat/Tat
Ca6	17858623	A	T	SNP	Ca_06404	O74965	Eukaryotic translation initiation factor 2A (eIF-2A)		SUBCELLULAR LOCATION: Cytoplasm (By similarity).	cytoplasmic translational initiation; regulation of translation; translational initiation; translation initiation factor activity	translation initiation factor activity	cytosol	GO:0002183; GO:0005829; GO:0006417; GO:0003743; GO:0006413					WD repeat EIF2A family	Exon_Ca6_17858563_17858917	NON_SYNONYMOUS_CODING	Aat/Tat
Ca6	27203263	C	G	SNP	Ca_14624	O48963	Phototropin-1 (EC 2.7.11.1) (Non-phototropic hypocotyl protein 1) (Root phototropism protein 1)		SUBCELLULAR LOCATION: Cell membrane; Peripheral membrane protein. Cytoplasm.	blue light photoreceptor activity; blue light signaling pathway; chloroplast accumulation movement; chloroplast avoidance movement; kinase activity; negative regulation of anion channel activity by blue light; phosphorelay sensor kinase activity; phototropism; protein autophosphorylation; protein-chromophore linkage; protein kinase activity; protein serine/threonine kinase activity; regulation of…	ATP binding; blue light photoreceptor activity; FMN binding; identical protein binding; kinase activity; phosphorelay sensor kinase activity; protein binding; protein kinase activity; protein serine/threonine kinase activity	cell surface; cytoplasm; cytoplasmic side of plasma membrane; vacuole	GO:0005524; GO:0010181; GO:0009882; GO:0009785; GO:0009986; GO:0009904; GO:0009903; GO:0005737; GO:0009898; GO:0042802; GO:0016301; GO:0010362; GO:0000155; GO:0009638; GO:0046777; GO:0005515; GO:0004672; GO:0004674; GO:0018298; GO:0010155; GO:0010119; GO:0009637; GO:0005773				DOMAIN: The activation loop within the kinase domain is the target of phosphorylation (By similarity). The PAS (PER-ARNT-SIM) domains are required for the binding of FMN chromophores.	Protein kinase superfamily, AGC Ser/Thr protein kinase family	Exon_Ca6_27203198_27203282	NON_SYNONYMOUS_CODING	tGt/tCt
Ca6	27650765	C	T	SNP	Ca_14593	Q680Q4	E3 SUMO-protein ligase SIZ1 (EC 6.3.2.-)	PATHWAY: Protein modification; protein sumoylation.	SUBCELLULAR LOCATION: Nucleus speckle.	cell division; cell growth; cellular response to phosphate starvation; defense response; detection of phosphate ion; developmental growth; embryo sac development; flower development; heat acclimation; metabolic process; negative regulation of flower development; negative regulation of systemic acquired resistance; ovule development; pollen tube guidance; protein sumoylation; regulation of abscisi…	nucleic acid binding; protein binding; SUMO ligase activity; zinc ion binding	nuclear speck; nucleus	GO:0019789; GO:0051301; GO:0016049; GO:0016036; GO:0006952; GO:0010247; GO:0048589; GO:0009553; GO:0009908; GO:0010286; GO:0008152; GO:0009910; GO:0010113; GO:0016607; GO:0003676; GO:0005634; GO:0048481; GO:0010183; GO:0005515; GO:0016925; GO:0009787; GO:0040008; GO:0090352; GO:2000070; GO:0010337; GO:0050826; GO:0009414; GO:0008270			TISSUE SPECIFICITY: Ubiquitous.	DOMAIN: The PHD-type zinc finger mediates interaction with SCE1, GTE3 and GTE5 and is required for E3 activity.	PIAS family	Exon_Ca6_27649878_27651158	NON_SYNONYMOUS_CODING	aCt/aTt
Ca6	45521351	T	A	SNP	Ca_13845	Q8L7Y8	Kinesin-like protein KIN12B (Phragmoplast-associated kinesin-related protein 1-like protein) (AtPAKRP1L)		SUBCELLULAR LOCATION: Cytoplasm, cytoskeleton, phragmoplast. Note=Localized to the midline of the nascent phragmoplast (late anaphase) and remains associated with the expanding phragmoplast ring.	metabolic process; microgametogenesis; microtubule-based movement; phragmoplast assembly; phragmoplast microtubule organization; plus-end-directed microtubule motor activity	ATP binding; plus-end-directed microtubule motor activity; protein binding	kinesin complex; microtubule; phragmoplast	GO:0005524; GO:0005871; GO:0008152; GO:0055046; GO:0005874; GO:0007018; GO:0009524; GO:0000914; GO:0080175; GO:0008574; GO:0005515					TRAFAC class myosin-kinesin ATPase superfamily, Kinesin family, KLP2 subfamily	Exon_Ca6_45521146_45521397	NON_SYNONYMOUS_CODING	caA/caT
Ca6	4832944	C	G	SNP	Ca_05812	Q8L4X4	Probable GABA transporter 2		SUBCELLULAR LOCATION: Cell membrane (By similarity); Multi-pass membrane protein (Probable).	amino acid transport		integral component of membrane; plasma membrane	GO:0006865; GO:0016021; GO:0005886					Amino acid/polyamine transporter 2 family, Amino acid/auxin permease (AAAP) (TC 2.A.18) subfamily	Exon_Ca6_4832835_4832986	NON_SYNONYMOUS_CODING	Ggt/Cgt
Ca6	7096770	*	-AGT	DEL	Ca_09673	Q84K00	NAC domain-containing protein 78 (ANAC078)		SUBCELLULAR LOCATION: Nucleus (Potential).	positive regulation of transcription, DNA-templated; regulation of flavonoid biosynthetic process; response to high light intensity; sequence-specific DNA binding transcription factor activity; transcription, DNA-templated	DNA binding; sequence-specific DNA binding transcription factor activity	cytoplasm; nucleus	GO:0003677; GO:0005737; GO:0005634; GO:0045893; GO:0009962; GO:0009644; GO:0003700; GO:0006351			TISSUE SPECIFICITY: Expressed in root meristem.	DOMAIN: The NAC domain includes a DNA-binding domain and a dimerization domain.		Exon_Ca6_7096558_7096791	CODON_CHANGE_PLUS_CODON_DELETION	gcactt/gct
Ca7	14997712	C	G	SNP	Ca_09954	A3AVH5	DEAD-box ATP-dependent RNA helicase 13 (EC 3.6.4.13)			ATP-dependent helicase activity	ATP binding; ATP-dependent helicase activity; RNA binding		GO:0005524; GO:0008026; GO:0003723				DOMAIN: The Q motif is unique to and characteristic of the DEAD box family of RNA helicases and controls ATP binding and hydrolysis.	DEAD box helicase family, DDX24/MAK5 subfamily	Exon_Ca7_14997674_14997859	NON_SYNONYMOUS_CODING	aGt/aCt
Ca7	17789559	C	T	SNP	Ca_15837	O48724	Protein WEAK CHLOROPLAST MOVEMENT UNDER BLUE LIGHT 1 (Protein WEB1)		SUBCELLULAR LOCATION: Cytoplasm.	chloroplast accumulation movement; chloroplast avoidance movement	protein binding	cytosol; plasma membrane	GO:0009904; GO:0009903; GO:0005829; GO:0005886; GO:0005515			TISSUE SPECIFICITY: Ubiquitous but preferentially in chloroplast-containing tissues.		WEB family	Exon_Ca7_17788600_17790285	NON_SYNONYMOUS_CODING	gCt/gTt
Ca7	32291428	G	A	SNP	Ca_10045	Q869L3	Midasin (MIDAS-containing protein)		SUBCELLULAR LOCATION: Nucleus (By similarity).	ATPase activity; protein complex assembly	ATPase activity; ATP binding	nucleus	GO:0005524; GO:0016887; GO:0005634; GO:0006461					Midasin family	Exon_Ca7_32291309_32291474	NON_SYNONYMOUS_CODING	cGa/cAa
Ca7	34866259	C	T	SNP	Ca_17619	Q42883	Calcium-transporting ATPase, endoplasmic reticulum-type (EC 3.6.3.8)		SUBCELLULAR LOCATION: Endoplasmic reticulum membrane; Multi-pass membrane protein (By similarity).	calcium ion transmembrane transport; calcium ion transport; calcium-transporting ATPase activity	ATP binding; calcium-transporting ATPase activity; metal ion binding	integral component of endoplasmic reticulum membrane	GO:0005524; GO:0070588; GO:0006816; GO:0005388; GO:0030176; GO:0046872		INDUCTION: 3-fold in leaves and 2-fold in roots 1 day after exposure to high sodium chloride.	TISSUE SPECIFICITY: 9-fold higher level in roots compared with leaves.		Cation transport ATPase (P-type) (TC 3.A.3) family, Type IIA subfamily	Exon_Ca7_34866109_34867594	NON_SYNONYMOUS_CODING	cGc/cAc
Ca7	41669003	G	A	SNP	Ca_17988	Q5D869	DNA-directed RNA polymerase V subunit 1 (DNA-directed RNA polymerase D subunit 1b) (AtNRPD1b) (Nuclear RNA polymerase D 1b) (DNA-directed RNA polymerase E subunit 1) (Nuclear RNA polymerase E 1) (EC 2.7.7.6) (Protein DEFECTIVE IN MERISTEM SILENCING 5) (Protein DEFECTIVE IN RNA-DIRECTED DNA METHYLATION 3) (Protein RNA-DIRECTED DNA METHYLATION DEFECTIVE 1) (RNA polymerase IV subunit 1) (POL IV 1)		SUBCELLULAR LOCATION: Nucleus, nucleolus. Note=Clustered within heterochromatic regions and colocalized with RDR2, DCL3, NRPD4, AGO4, and siRNAs within the nucleolus. Recruited to chromatin via its interaction with SUVH2.	amine metabolic process; DNA-directed RNA polymerase activity; DNA methylation; posttranscriptional gene silencing by RNA; production of siRNA involved in RNA interference; regulation of transcription, DNA-templated; transcription, DNA-templated	copper ion binding; DNA binding; DNA-directed RNA polymerase activity; protein binding; quinone binding	DNA-directed RNA polymerase IV complex; DNA-directed RNA polymerase V complex; nuclear body; nucleolus; nucleus; RNA polymerase complex	GO:0003677; GO:0006306; GO:0000418; GO:0000419; GO:0003899; GO:0030880; GO:0009308; GO:0005507; GO:0016604; GO:0005730; GO:0005634; GO:0035194; GO:0030422; GO:0005515; GO:0048038; GO:0006355; GO:0006351			TISSUE SPECIFICITY: Mostly expressed in flowers, and, to a lower extent, in leaves. Present in sperm cells.	DOMAIN: WG/GW repeats are involved in AGO4 binding.	RNA polymerase beta' chain family	Exon_Ca7_41667040_41669642	NON_SYNONYMOUS_CODING	Gga/Aga
Ca7	42566587	T	G	SNP	Ca_20213	H1A988	11-oxo-beta-amyrin 30-oxidase (EC 1.14.13.173) (Cytochrome P450 72A154)		SUBCELLULAR LOCATION: Membrane; Single-pass membrane protein (Potential).	11-oxo-beta-amyrin catabolic process; glycyrrhetinate biosynthetic process; oxidoreductase activity, acting on paired donors, with incorporation or reduction of molecular oxygen, NAD(P)H as one donor, and incorporation of one atom of oxygen	heme binding; iron ion binding; oxidoreductase activity, acting on paired donors, with incorporation or reduction of molecular oxygen, NAD(P)H as one donor, and incorporation of one atom of oxygen	integral component of membrane	GO:1902382; GO:1902386; GO:0020037; GO:0016021; GO:0005506; GO:0016709			TISSUE SPECIFICITY: Expressed in roots, stolons and stems. Not detected in leaves.		Cytochrome P450 family	Exon_Ca7_42566515_42566756	NON_SYNONYMOUS_CODING	aaA/aaC
Ca7	42684117	G	C	SNP	Ca_20205	Q9SND9	Uncharacterized acetyltransferase At3g50280 (EC 2.3.1.-)			transferase activity, transferring acyl groups other than amino-acyl groups	transferase activity, transferring acyl groups other than amino-acyl groups		GO:0016747					Plant acyltransferase family	Exon_Ca7_42682932_42684278	NON_SYNONYMOUS_CODING	Cta/Gta
Ca7	45877628	C	T	SNP	Ca_15756	G7L8J3	Putative uncharacterized protein												Exon_Ca7_45877578_45877663	NON_SYNONYMOUS_CODING	aCt/aTt
Ca7	48706932	A	G	SNP	Ca_26166	S8DN25	Uncharacterized protein (Fragment)												Exon_Ca7_48706921_48706974	NON_SYNONYMOUS_CODING	aTa/aCa
Ca7	8587870	A	G	SNP	Ca_15358	Q8LC68	NAP1-related protein 2 (Nucleosome/chromatin assembly factor group A5) (Protein SET homolog 2)		SUBCELLULAR LOCATION: Cytoplasm. Nucleus.	cell differentiation; cell proliferation; lateral root formation; nucleosome assembly; somatic cell DNA recombination	chromatin binding; histone binding	cytoplasm; nucleus	GO:0030154; GO:0008283; GO:0003682; GO:0005737; GO:0042393; GO:0010311; GO:0006334; GO:0005634; GO:0016444			TISSUE SPECIFICITY: Ubiquitous.	DOMAIN: The acidic domain is probably involved in the interaction with histones.	Nucleosome assembly protein (NAP) family	Exon_Ca7_8587854_8587967	NON_SYNONYMOUS_CODING	Aca/Gca
Ca8	15130575	A	G	SNP	Ca_12965	Q8VZ80	Polyol transporter 5 (Protein POLYOL TRANSPORTER 5) (AtPLT5) (Sugar-proton symporter PLT5)		SUBCELLULAR LOCATION: Cell membrane; Multi-pass membrane protein.	D-ribose transmembrane transporter activity; D-ribose transport; D-xylose transmembrane transporter activity; D-xylose transport; galactose transmembrane transporter activity; galactose transport; glucose transmembrane transporter activity; glucose transport; glycerol transmembrane transporter activity; glycerol transport; mannitol transmembrane transporter activity; mannitol transport; monosacch…	D-ribose transmembrane transporter activity; D-xylose transmembrane transporter activity; galactose transmembrane transporter activity; glucose transmembrane transporter activity; glycerol transmembrane transporter activity; mannitol transmembrane transporter activity; monosaccharide transmembrane transporter activity; myo-inositol transmembrane transporter activity; sorbitol transmembrane transp…	integral component of membrane; plasma membrane	GO:0015591; GO:0015752; GO:0015148; GO:0015753; GO:0005354; GO:0015757; GO:0005355; GO:0015758; GO:0015168; GO:0015793; GO:0016021; GO:0015575; GO:0015797; GO:0015145; GO:0015749; GO:0005365; GO:0015798; GO:0005886; GO:0015992; GO:0015576; GO:0015795; GO:0005351		INDUCTION: By wounding and insect feeding.	TISSUE SPECIFICITY: Highly expressed in roots. Expressed in vascular tissue of leaves, sepals and siliques.		Major facilitator superfamily, Sugar transporter (TC 2.A.1.1) family	Exon_Ca8_15130474_15131792	NON_SYNONYMOUS_CODING	gTa/gCa
IG 72933
1047	358605	T	A	SNP	Ca_17203	Q2PEQ5	Putative uncharacterized protein												Exon_1047_358425_358743	NON_SYNONYMOUS_CODING	caA/caT
3321	25992	*	-CA	DEL	Ca_25706	Q84MB3	1-aminocyclopropane-1-carboxylate oxidase homolog 1			oxidoreductase activity, acting on paired donors, with incorporation or reduction of molecular oxygen, 2-oxoglutarate as one donor, and incorporation of one atom each of oxygen into both donors	metal ion binding; oxidoreductase activity, acting on paired donors, with incorporation or reduction of molecular oxygen, 2-oxoglutarate as one donor, and incorporation of one atom each of oxygen into both donors		GO:0046872; GO:0016706					Iron/ascorbate-dependent oxidoreductase family	Exon_3321_25919_26146	FRAME_SHIFT	-/-
Ca2	10060360	*	+T	INS	Ca_20380	Q4KKX4	Nuclear receptor corepressor 1 (N-CoR) (N-CoR1) (xN-CoR)		SUBCELLULAR LOCATION: Nucleus (By similarity).	chromatin modification; regulation of transcription, DNA-templated; transcription, DNA-templated	chromatin binding; DNA binding	nucleus	GO:0003677; GO:0003682; GO:0016568; GO:0005634; GO:0006355; GO:0006351				DOMAIN: The CORNR box motifs in the C-terminal region may be necessary and sufficient for binding to unligated nuclear hormone receptors. Sequences flanking these motifs may determine the precise nuclear hormone receptor specificity (By similarity).	N-CoR nuclear receptor corepressors family	Exon_Ca2_10060207_10060357	SPLICE_SITE_DONOR
Ca3	27992661	C	G	SNP	Ca_08110	Q9FJL3	Peptidyl-prolyl cis-trans isomerase FKBP65 (PPIase FKBP65) (EC 5.2.1.8) (70 kDa peptidyl-prolyl isomerase) (FK506-binding protein 65) (AtFKBP65) (Immunophilin FKBP65) (Peptidyl-prolyl isomerase ROF2) (Protein ROTAMASE FKBP 2) (Rotamase)		SUBCELLULAR LOCATION: Cytoplasm. Nucleus. Note=Relocalization from the cytoplasm into the nucleus is induced by heat shock.	cellular heat acclimation; peptidyl-proline modification; peptidyl-prolyl cis-trans isomerase activity; protein folding; protein peptidyl-prolyl isomerization	FK506 binding; peptidyl-prolyl cis-trans isomerase activity; protein binding	membrane; nucleus; vacuole	GO:0005528; GO:0070370; GO:0016020; GO:0005634; GO:0018208; GO:0003755; GO:0005515; GO:0006457; GO:0000413; GO:0005773		INDUCTION: By heat shock and by intracellular acid stress. Up-regulated by HSFA2 and upon pathogen infection.	TISSUE SPECIFICITY: Expressed in the whole plant.		FKBP-type PPIase family	Exon_Ca3_27992612_27992698	NON_SYNONYMOUS_CODING	Gaa/Caa
Ca3	28935921	G	A	SNP	Ca_07199	K7MY68	Uncharacterized protein												Exon_Ca3_28935046_28936941	NON_SYNONYMOUS_CODING	gGg/gAg
Ca3	29041105	*	-CAACCATGA	DEL	Ca_07209	Q2HRF3	IMP dehydrogenase/GMP reductase, putative												Exon_Ca3_29040856_29041143	CODON_DELETION	cccaaccatgac/ccc
Ca3	29099445	G	A	SNP	Ca_07213	O22213	Cytokinin dehydrogenase 1 (EC 1.5.99.12) (Cytokinin oxidase 1) (AtCKX1) (CKO 1)		SUBCELLULAR LOCATION: Vacuole.	cytokinin catabolic process; cytokinin dehydrogenase activity; meristem development; UDP-N-acetylmuramate dehydrogenase activity	cytokinin dehydrogenase activity; flavin adenine dinucleotide binding; UDP-N-acetylmuramate dehydrogenase activity	vacuole	GO:0008762; GO:0009823; GO:0019139; GO:0050660; GO:0048507; GO:0005773			TISSUE SPECIFICITY: Expressed in shoot apexes, lateral shoot meristems, growing tissues of young flowers, and weakly at the root-hypocotyl junction.		Oxygen-dependent FAD-linked oxidoreductase family	Exon_Ca3_29099445_29099450	SPLICE_SITE_ACCEPTOR
Ca3	29231697	G	A	SNP	Ca_07230	Q5QPZ6	Glycosyltransferase			transferase activity, transferring glycosyl groups	transferase activity, transferring glycosyl groups		GO:0016757						Exon_Ca3_29231492_29231802	NON_SYNONYMOUS_CODING	aGc/aAc
Ca3	29256133	T	C	SNP	Ca_07233	Q8R2R6	Mitochondrial ribosome-associated GTPase 1 (GTP-binding protein 7) (Mitochondrial GTPase 1)		SUBCELLULAR LOCATION: Mitochondrion (By similarity). Mitochondrion inner membrane; Peripheral membrane protein; Matrix side (By similarity).	GTPase activity; GTP catabolic process; regulation of mitochondrial translation; regulation of respiratory system process; ribosome biogenesis	GTPase activity; GTP binding	mitochondrial inner membrane; mitochondrial matrix; mitochondrial ribosome; mitochondrion	GO:0005525; GO:0006184; GO:0003924; GO:0005743; GO:0005759; GO:0005761; GO:0005739; GO:0070129; GO:0044065; GO:0042254					TRAFAC class YlqF/YawG GTPase family, MTG1 subfamily	Exon_Ca3_29256007_29256221	NON_SYNONYMOUS_CODING	Tac/Cac
Ca3	29764409	G	T	SNP	Ca_07284	Q66GR3	Transcription factor bHLH130 (Basic helix-loop-helix protein 130) (AtbHLH130) (bHLH 130) (Transcription factor EN 69) (bHLH transcription factor bHLH130)		SUBCELLULAR LOCATION: Nucleus (Potential).	photoperiodism, flowering; regulation of transcription, DNA-templated; sequence-specific DNA binding transcription factor activity; transcription, DNA-templated	DNA binding; sequence-specific DNA binding transcription factor activity	nucleus	GO:0003677; GO:0005634; GO:0048573; GO:0006355; GO:0003700; GO:0006351						Exon_Ca3_29764249_29764534	STOP_GAINED	Gaa/Taa
Ca3	29913478	T	G	SNP	Ca_07302	Q9VVE5	RNA-binding protein Musashi homolog Rbp6		SUBCELLULAR LOCATION: Cytoplasm (By similarity).	stem cell development	nucleotide binding; poly(U) RNA binding; single-stranded RNA binding	cytoplasm; polysome	GO:0005737; GO:0000166; GO:0008266; GO:0005844; GO:0003727; GO:0048864					Musashi family	Exon_Ca3_29913385_29913584	NON_SYNONYMOUS_CODING	gaA/gaC
Ca3	30010227	G	T	SNP	Ca_07314	Q7XUC5	Probable protein phosphatase 2C 43 (OsPP2C43) (EC 3.1.3.16)			protein dephosphorylation; protein serine/threonine phosphatase activity	metal ion binding; protein serine/threonine phosphatase activity		GO:0046872; GO:0006470; GO:0004722					PP2C family	Exon_Ca3_30010211_30010358	NON_SYNONYMOUS_CODING	Gcg/Tcg
Ca3	30129591	G	C	SNP	Ca_07328	O73787	Gamma-tubulin complex component 3 homolog (Gamma-ring complex protein 109) (Xgrip109) (x109p)		SUBCELLULAR LOCATION: Cytoplasm, cytoskeleton, microtubule organizing center, centrosome.	microtubule nucleation		cytoplasm; microtubule; microtubule organizing center; spindle pole	GO:0005737; GO:0005874; GO:0007020; GO:0005815; GO:0000922					TUBGCP family	Exon_Ca3_30127814_30130062	NON_SYNONYMOUS_CODING	gCt/gGt
Ca3	30285680	G	T	SNP	Ca_07342	Q00874	DNA-damage-repair/toleration protein DRT100			DNA repair; response to drug; response to UV	nucleotide binding	chloroplast	GO:0006281; GO:0009507; GO:0000166; GO:0009411; GO:0042493						Exon_Ca3_30285669_30286853	NON_SYNONYMOUS_CODING	cCa/cAa
Ca3	30286835	G	C	SNP	Ca_07342	Q00874	DNA-damage-repair/toleration protein DRT100			DNA repair; response to drug; response to UV	nucleotide binding	chloroplast	GO:0006281; GO:0009507; GO:0000166; GO:0009411; GO:0042493						Exon_Ca3_30285669_30286853	NON_SYNONYMOUS_CODING	tCt/tGt
Ca3	30311428	T	A	SNP	Ca_07346	Q60EY1	Probable indole-3-acetic acid-amido synthetase GH3.6 (EC 6.3.2.-) (Auxin-responsive GH3-like protein 6) (OsGH3-6)			ligase activity; response to auxin; response to light stimulus	ligase activity		GO:0016874; GO:0009733; GO:0009416		INDUCTION: At low level by auxin.	TISSUE SPECIFICITY: Expressed in roots and callus.		IAA-amido conjugating enzyme family	Exon_Ca3_30310313_30311657	NON_SYNONYMOUS_CODING	cAt/cTt
Ca3	30444102	G	T	SNP	Ca_07363	Q9LYB4	Probable glutathione peroxidase 5 (EC 1.11.1.9)			embryo development ending in seed dormancy; glutathione peroxidase activity; response to oxidative stress	glutathione peroxidase activity	endoplasmic reticulum; plasma membrane	GO:0009793; GO:0005783; GO:0004602; GO:0005886; GO:0006979		INDUCTION: By salt stress, osmotic stress and metals. Down-regulated by abscisic acid (ABA).	TISSUE SPECIFICITY: Ubiquitous.		Glutathione peroxidase family	Exon_Ca3_30443988_30444215	NON_SYNONYMOUS_CODING	agG/agT
Ca3	30789730	A	G	SNP	Ca_07400	K7MYL8	Uncharacterized protein												Exon_Ca3_30788223_30791908	NON_SYNONYMOUS_CODING	gAt/gGt
Ca3	30999787	T	G	SNP	Ca_12197	Q9UTC5	Putative uridine kinase C227.14 (EC 2.7.1.48)	PATHWAY: Pyrimidine metabolism; CTP biosynthesis via salvage pathway; CTP from cytidine: step 1/3.; PATHWAY: Pyrimidine metabolism; UMP biosynthesis via salvage pathway; UMP from uridine: step 1/1.	SUBCELLULAR LOCATION: Cytoplasm. Nucleus.	CTP salvage; UMP salvage; uridine kinase activity	ATP binding; uridine kinase activity	cytosol; nucleus	GO:0005524; GO:0044211; GO:0044206; GO:0005829; GO:0005634; GO:0004849					Uridine kinase family	Exon_Ca3_30999746_31000003	NON_SYNONYMOUS_CODING	tAt/tCt
Ca3	31332220	C	T	SNP	Ca_12233	Q8GWV5	U-box domain-containing protein 3 (EC 6.3.2.-) (Plant U-box protein 3)	PATHWAY: Protein modification; protein ubiquitination.		ligase activity; ubiquitin-protein transferase activity	ligase activity; ubiquitin-protein transferase activity	ubiquitin ligase complex	GO:0016874; GO:0000151; GO:0004842						Exon_Ca3_31331282_31333120	NON_SYNONYMOUS_CODING	aCg/aTg
Ca3	31405071	A	G	SNP	Ca_12237	Q93Z16	Dolichyl-diphosphooligosaccharide--protein glycosyltransferase subunit 2 (EC 2.4.99.18) (Protein HAPLESS 6) (Ribophorin II) (RPN-II) (Ribophorin-2)	PATHWAY: Protein modification; protein glycosylation.	SUBCELLULAR LOCATION: Endoplasmic reticulum membrane; Multi-pass membrane protein (By similarity).	protein N-linked glycosylation; response to cold; transferase activity, transferring glycosyl groups	transferase activity, transferring glycosyl groups	endoplasmic reticulum; Golgi apparatus; integral component of membrane; membrane; mitochondrion; oligosaccharyltransferase complex; plant-type cell wall; plasma membrane; plasmodesma; vacuolar membrane	GO:0005794; GO:0005783; GO:0016021; GO:0016020; GO:0005739; GO:0008250; GO:0009505; GO:0005886; GO:0009506; GO:0006487; GO:0009409; GO:0016757; GO:0005774					SWP1 family	Exon_Ca3_31405017_31405241	NON_SYNONYMOUS_CODING	Tct/Cct
Ca3	31406469	C	T	SNP	Ca_12237	Q93Z16	Dolichyl-diphosphooligosaccharide--protein glycosyltransferase subunit 2 (EC 2.4.99.18) (Protein HAPLESS 6) (Ribophorin II) (RPN-II) (Ribophorin-2)	PATHWAY: Protein modification; protein glycosylation.	SUBCELLULAR LOCATION: Endoplasmic reticulum membrane; Multi-pass membrane protein (By similarity).	protein N-linked glycosylation; response to cold; transferase activity, transferring glycosyl groups	transferase activity, transferring glycosyl groups	endoplasmic reticulum; Golgi apparatus; integral component of membrane; membrane; mitochondrion; oligosaccharyltransferase complex; plant-type cell wall; plasma membrane; plasmodesma; vacuolar membrane	GO:0005794; GO:0005783; GO:0016021; GO:0016020; GO:0005739; GO:0008250; GO:0009505; GO:0005886; GO:0009506; GO:0006487; GO:0009409; GO:0016757; GO:0005774					SWP1 family	Exon_Ca3_31406322_31406470	NON_SYNONYMOUS_CODING	atG/atA
Ca3	31529809	C	T	SNP	Ca_12252	Q9FNL7	Protein NRT1/ PTR FAMILY 5.2 (AtNPF5.2) (Peptide transporter PTR3-A) (AtPTR3)		SUBCELLULAR LOCATION: Membrane; Multi-pass membrane protein (Potential).	defense response to bacterium; dipeptide transport; dipeptide transporter activity; hyperosmotic salinity response; response to abscisic acid; response to histidine; response to jasmonic acid; response to leucine; response to phenylalanine; response to salicylic acid; response to wounding; tripeptide transport; tripeptide transporter activity	dipeptide transporter activity; tripeptide transporter activity	integral component of membrane	GO:0042742; GO:0042938; GO:0042936; GO:0042538; GO:0016021; GO:0009737; GO:0080052; GO:0009753; GO:0043201; GO:0080053; GO:0009751; GO:0009611; GO:0042939; GO:0042937		INDUCTION: By wounding, salicylic acid, abscisic acid, methyl jasmonate, salt treatment and amino acids histidine, leucine and phenylalanine. No induction by glutamic acid, methionine or tryptophan.	TISSUE SPECIFICITY: Expressed in roots. Detected in shoots, leaves and flowers.		PTR2/POT transporter (TC 2.A.17) family	Exon_Ca3_31529723_31530291	NON_SYNONYMOUS_CODING	Gaa/Aaa
Ca3	31539725	A	C	SNP	Ca_12253	Q8RXD4	Protein BREAST CANCER SUSCEPTIBILITY 1 homolog (AtBRCA1)			DNA recombination; DNA repair; protein ubiquitination; response to gamma radiation; ubiquitin-protein transferase activity	DNA binding; ubiquitin-protein transferase activity; zinc ion binding	nucleus	GO:0003677; GO:0006310; GO:0006281; GO:0005634; GO:0016567; GO:0010332; GO:0004842; GO:0008270		INDUCTION: By gamma rays treatment.	TISSUE SPECIFICITY: Expressed ubiquitously with highest levels in flower buds.			Exon_Ca3_31539691_31539781	NON_SYNONYMOUS_CODING	ttA/ttC
Ca3	31770465	G	A	SNP	Ca_12279	K7MYT3	Uncharacterized protein												Exon_Ca3_31769818_31771023	NON_SYNONYMOUS_CODING	gCc/gTc
Ca3	31845132	C	A	SNP	Ca_12288	Q8R1Q9	Ribokinase (EC 2.7.1.15)	PATHWAY: Carbohydrate metabolism; D-ribose degradation; D-ribose 5-phosphate from beta-D-ribopyranose: step 2/2.		D-ribose catabolic process; ribokinase activity	ATP binding; ribokinase activity		GO:0005524; GO:0019303; GO:0004747					Carbohydrate kinase PfkB family	Exon_Ca3_31845124_31845207	NON_SYNONYMOUS_CODING	aCc/aAc
Ca3	32533978	A	C	SNP	Ca_11980	Q9LR47	Type I inositol 1,4,5-trisphosphate 5-phosphatase CVP2 (EC 3.1.3.56) (Protein COTYLEDON VASCULAR PATTERN 2)			abscisic acid-activated signaling pathway; cell differentiation; cotyledon vascular tissue pattern formation; inositol-1,3,4,5-tetrakisphosphate 5-phosphatase activity; inositol-1,4,5-trisphosphate 5-phosphatase activity; inositol phosphate dephosphorylation; inositol phosphate-mediated signaling; inositol-polyphosphate 5-phosphatase activity; inositol trisphosphate metabolic process; inositol tr…	inositol-1,3,4,5-tetrakisphosphate 5-phosphatase activity; inositol-1,4,5-trisphosphate 5-phosphatase activity; inositol-polyphosphate 5-phosphatase activity; inositol trisphosphate phosphatase activity		GO:0009738; GO:0030154; GO:0010588; GO:0046855; GO:0048016; GO:0032957; GO:0046030; GO:0052659; GO:0052658; GO:0004445; GO:0010305; GO:0046856; GO:0010067; GO:0009737; GO:0010051	DEVELOPMENTAL STAGE: During early stages of embryogenesis, broadly expressed throughout globular and torpedo stages. At late torpedo stage, strongly expressed in developing vascular cells and weakly expressed in surrounding cells. By the walking-stick stage, restricted to incipient vascular cells of the apical loop, the midvein of the cotyledon and the root vasculature. In emerging leaves, strong…		TISSUE SPECIFICITY: Broadly expressed in emerging organs. Mostly localized in procambium of growing organs. Restricted to vascular differentiating cells of young organs.		Inositol 1,4,5-trisphosphate 5-phosphatase type I family	Exon_Ca3_32533850_32534141	NON_SYNONYMOUS_CODING	aTa/aGa
Ca3	32931207	G	C	SNP	Ca_12030	Q9SF29	Syntaxin-71 (AtSYP71)		SUBCELLULAR LOCATION: Membrane; Single-pass type IV membrane protein (By similarity).	intracellular protein transport; protein targeting to membrane; protein transporter activity	protein transporter activity	endoplasmic reticulum; integral component of membrane; plasma membrane; plasmodesma	GO:0005783; GO:0016021; GO:0006886; GO:0005886; GO:0009506; GO:0006612; GO:0008565			TISSUE SPECIFICITY: Expressed in root, leaf, stem, flower and silique.		Syntaxin family	Exon_Ca3_32931097_32931222	NON_SYNONYMOUS_CODING	aGa/aCa
Ca3	32935376	C	T	SNP	Ca_12031	O49255	NAC transcription factor 29 (AtNAC029) (Protein NAC-LIKE, ACTIVATED BY AP3/PI) (AtNAP)		SUBCELLULAR LOCATION: Nucleus.	flower development; leaf senescence; multidimensional cell growth; sequence-specific DNA binding transcription factor activity; transcription, DNA-templated	DNA binding; sequence-specific DNA binding transcription factor activity	nucleus	GO:0003677; GO:0009908; GO:0010150; GO:0009825; GO:0005634; GO:0003700; GO:0006351	DEVELOPMENTAL STAGE: Expressed at the base of the inflorescence meristem and at late stages of development in petals and stamens. Up-regulated during leaf senescence.	INDUCTION: Induced by the heterodimer APETALA3 (AP3)/PISTILLATA (PI).	TISSUE SPECIFICITY: Expressed in senescing leaves, petals and sepals.	DOMAIN: The NAC domain includes a DNA-binding domain and a dimerization domain.		Exon_Ca3_32934897_32935427	NON_SYNONYMOUS_CODING	aGc/aAc
Ca3	32944719	A	C	SNP	Ca_12032	I1KDM6	Uncharacterized protein												Exon_Ca3_32944502_32945006	NON_SYNONYMOUS_CODING	aaT/aaG
Ca3	33124808	T	C	SNP	Ca_12049	Q9SJK6	Putative white-brown complex homolog protein 30 (Putative non-intrinsic ABC protein 12) (WBC-related protein 1)		SUBCELLULAR LOCATION: Membrane; Multi-pass membrane protein (Potential).	ATPase activity; transport	ATPase activity; ATP binding	integral component of membrane	GO:0005524; GO:0016887; GO:0016021; GO:0006810					ABC transporter superfamily, ABCG family, Eye pigment precursor importer (TC 3.A.1.204) subfamily	Exon_Ca3_33124782_33124842	NON_SYNONYMOUS_CODING	cAa/cGa
Ca3	33141691	T	G	SNP	Ca_12050	Q9LTC0	Probable receptor-like protein kinase At5g47070 (EC 2.7.11.1)		SUBCELLULAR LOCATION: Cell membrane (By similarity).	protein serine/threonine kinase activity	ATP binding; protein serine/threonine kinase activity	plasma membrane	GO:0005524; GO:0005886; GO:0004674					Protein kinase superfamily, Ser/Thr protein kinase family	Exon_Ca3_33141342_33141857	NON_SYNONYMOUS_CODING	Tta/Gta
Ca3	34647607	T	C	SNP	Ca_00738	Q5XIP1	Protein pelota homolog (EC 3.1.-.-)		SUBCELLULAR LOCATION: Nucleus (Potential). Cytoplasm (By similarity).	cell cycle; cell division; cell proliferation; chromosome organization; endonuclease activity; nuclear-transcribed mRNA catabolic process, no-go decay; nuclear-transcribed mRNA catabolic process, non-stop decay; RNA surveillance	endonuclease activity; metal ion binding	cytoplasm; nucleus	GO:0071025; GO:0007049; GO:0051301; GO:0008283; GO:0051276; GO:0005737; GO:0004519; GO:0046872; GO:0070966; GO:0070481; GO:0005634				DOMAIN: The N-terminal domain has the RNA-binding Sm fold. It may harbor the endoribonuclease activity (Potential).	Eukaryotic release factor 1 family, Pelota subfamily	Exon_Ca3_34646990_34648177	NON_SYNONYMOUS_CODING	gTg/gCg
Ca3	34647613	C	T	SNP	Ca_00738	Q5XIP1	Protein pelota homolog (EC 3.1.-.-)		SUBCELLULAR LOCATION: Nucleus (Potential). Cytoplasm (By similarity).	cell cycle; cell division; cell proliferation; chromosome organization; endonuclease activity; nuclear-transcribed mRNA catabolic process, no-go decay; nuclear-transcribed mRNA catabolic process, non-stop decay; RNA surveillance	endonuclease activity; metal ion binding	cytoplasm; nucleus	GO:0071025; GO:0007049; GO:0051301; GO:0008283; GO:0051276; GO:0005737; GO:0004519; GO:0046872; GO:0070966; GO:0070481; GO:0005634				DOMAIN: The N-terminal domain has the RNA-binding Sm fold. It may harbor the endoribonuclease activity (Potential).	Eukaryotic release factor 1 family, Pelota subfamily	Exon_Ca3_34646990_34648177	NON_SYNONYMOUS_CODING	gCa/gTa
Ca3	34717835	T	G	SNP	Ca_00746	Q9FFN2	Probable glycosyltransferase At5g03795 (EC 2.4.-.-)		SUBCELLULAR LOCATION: Golgi apparatus membrane; Single-pass type II membrane protein (By similarity).	transferase activity, transferring glycosyl groups	transferase activity, transferring glycosyl groups	Golgi membrane; integral component of membrane	GO:0000139; GO:0016021; GO:0016757					Glycosyltransferase 47 family	Exon_Ca3_34717572_34717853	NON_SYNONYMOUS_CODING	aTt/aGt
Ca3	34769126	G	T	SNP	Ca_00753	P22200	Pyruvate kinase, cytosolic isozyme (PK) (EC 2.7.1.40)	PATHWAY: Carbohydrate degradation; glycolysis; pyruvate from D-glyceraldehyde 3-phosphate: step 5/5.	SUBCELLULAR LOCATION: Cytoplasm.	glycolytic process; pyruvate kinase activity; response to cadmium ion	ATP binding; magnesium ion binding; potassium ion binding; pyruvate kinase activity	cytosol; plasma membrane	GO:0005524; GO:0005829; GO:0006096; GO:0000287; GO:0005886; GO:0030955; GO:0004743; GO:0046686					Pyruvate kinase family	Exon_Ca3_34769094_34769192	NON_SYNONYMOUS_CODING	aCt/aAt
Ca3	34883526	G	C	SNP	Ca_00766	G7L506	Putative uncharacterized protein												Exon_Ca3_34882585_34883541	NON_SYNONYMOUS_CODING	tGt/tCt
Ca3	35042792	C	A	SNP	Ca_00777	Q8S8F2	BTB/POZ domain-containing protein FBL11	PATHWAY: Protein modification; protein ubiquitination.		protein ubiquitination			GO:0016567				DOMAIN: The BTB/POZ domain mediates the interaction with some component of ubiquitin ligase complexes.		Exon_Ca3_35042755_35042906	NON_SYNONYMOUS_CODING	ttG/ttT
Ca3	35085160	A	T	SNP	Ca_00781	Q9LLL8	Xylem serine proteinase 1 (AtXSP1) (EC 3.4.21.-) (Cucumisin-like protein)			metabolic process; serine-type endopeptidase activity	serine-type endopeptidase activity	cell wall; plant-type cell wall	GO:0005618; GO:0008152; GO:0009505; GO:0004252			TISSUE SPECIFICITY: Expressed only in roots, particularly in xylem.		Peptidase S8 family	Exon_Ca3_35085153_35085663	NON_SYNONYMOUS_CODING	aaT/aaA
Ca3	35143178	T	C	SNP	Ca_00788	Q9LXI7	Probable purple acid phosphatase 20 (EC 3.1.3.2)		SUBCELLULAR LOCATION: Secreted (By similarity).	acid phosphatase activity; dephosphorylation	acid phosphatase activity; metal ion binding	extracellular region	GO:0003993; GO:0016311; GO:0005576; GO:0046872			TISSUE SPECIFICITY: Expressed flowers and siliques.		Metallophosphoesterase superfamily, Purple acid phosphatase family	Exon_Ca3_35143001_35143184	NON_SYNONYMOUS_CODING	aTa/aCa
Ca3	35279613	C	G	SNP	Ca_00806	O60506	Heterogeneous nuclear ribonucleoprotein Q (hnRNP Q) (Glycine- and tyrosine-rich RNA-binding protein) (GRY-RBP) (NS1-associated protein 1) (Synaptotagmin-binding, cytoplasmic RNA-interacting protein)		SUBCELLULAR LOCATION: Cytoplasm. Microsome (By similarity). Endoplasmic reticulum (By similarity). Nucleus (By similarity). Note=The tyrosine phosphorylated form bound to RNA is found in microsomes (By similarity). Localized in cytoplasmic mRNP granules containing untranslated mRNAs.; SUBCELLULAR LOCATION: Isoform 1: Nucleus, nucleoplasm (By similarity). Note=Expressed predominantly in the nucleo…	cellular response to interferon-gamma; CRD-mediated mRNA stabilization; mRNA splicing, via spliceosome; negative regulation of translation; osteoblast differentiation; RNA processing; RNA splicing; viral process	nucleotide binding; poly(A) binding; poly(A) RNA binding; protein binding; RNA binding	catalytic step 2 spliceosome; CRD-mediated mRNA stability complex; endoplasmic reticulum; GAIT complex; histone pre-mRNA 3'end processing complex; membrane; nucleoplasm; nucleus; ribonucleoprotein complex	GO:0070937; GO:0070934; GO:0097452; GO:0003723; GO:0006396; GO:0008380; GO:0071013; GO:0071346; GO:0005783; GO:0071204; GO:0000398; GO:0016020; GO:0017148; GO:0005654; GO:0000166; GO:0005634; GO:0001649; GO:0044822; GO:0008143; GO:0005515; GO:0030529; GO:0016032			TISSUE SPECIFICITY: Ubiquitously expressed. Detected in heart, brain, pancreas, placenta, spleen, lung, liver, skeletal muscle, kidney, thymus, prostate, uterus, small intestine, colon, peripheral blood and testis.	DOMAIN: The domain containing eight Arg-Gly-Gly repeats (RGG/RXR-box) may be involved in RNA-binding and protein-protein interactions. It is methylated by PRMT1, and essential for nuclear localization.		Exon_Ca3_35279491_35279666	NON_SYNONYMOUS_CODING	aGt/aCt
Ca3	35345203	G	C	SNP	Ca_00814	Q9LTH7	1-aminocyclopropane-1-carboxylate oxidase homolog 12 (EC 1.14.-.-)			oxidoreductase activity, acting on paired donors, with incorporation or reduction of molecular oxygen, 2-oxoglutarate as one donor, and incorporation of one atom each of oxygen into both donors	metal ion binding; oxidoreductase activity, acting on paired donors, with incorporation or reduction of molecular oxygen, 2-oxoglutarate as one donor, and incorporation of one atom each of oxygen into both donors		GO:0046872; GO:0016706					Iron/ascorbate-dependent oxidoreductase family	Exon_Ca3_35345035_35345468	NON_SYNONYMOUS_CODING	aaG/aaC
Ca3	35345732	T	G	SNP	Ca_00814	Q9LTH7	1-aminocyclopropane-1-carboxylate oxidase homolog 12 (EC 1.14.-.-)			oxidoreductase activity, acting on paired donors, with incorporation or reduction of molecular oxygen, 2-oxoglutarate as one donor, and incorporation of one atom each of oxygen into both donors	metal ion binding; oxidoreductase activity, acting on paired donors, with incorporation or reduction of molecular oxygen, 2-oxoglutarate as one donor, and incorporation of one atom each of oxygen into both donors		GO:0046872; GO:0016706					Iron/ascorbate-dependent oxidoreductase family	Exon_Ca3_35345601_35346009	NON_SYNONYMOUS_CODING	Tca/Gca
Ca3	35529983	T	C	SNP	Ca_00835	G7ZUW4	Uncharacterized protein												Exon_Ca3_35529642_35530454	NON_SYNONYMOUS_CODING	tTg/tCg
Ca3	35769373	A	T	SNP	Ca_00863	Q9ZSD4	Syntaxin-121 (AtSYP121) (Syntaxin-related protein At-Syr1)		SUBCELLULAR LOCATION: Cell membrane; Single-pass type IV membrane protein (By similarity).	defense response; defense response to fungus; jasmonic acid mediated signaling pathway; maintenance of protein location in plasma membrane; negative regulation of cellular defense response; negative regulation of defense response; negative regulation of programmed cell death; protein targeting to membrane; protein targeting to plasma membrane; regulation of plant-type hypersensitive response; reg…	protein anchor; protein binding	cell plate; integral component of membrane; plasma membrane; plasmodesma; SNARE complex; trans-Golgi network	GO:0031201; GO:0009504; GO:0006952; GO:0050832; GO:0016021; GO:0009867; GO:0072660; GO:0051245; GO:0031348; GO:0043069; GO:0005886; GO:0009506; GO:0043495; GO:0005515; GO:0006612; GO:0072661; GO:0010363; GO:0010119; GO:0009737; GO:0009620; GO:0009863; GO:0005802; GO:0010148; GO:0016192		INDUCTION: Ninefold induction within 30-min exposure to abscisic acid and after 48 hours drought stress.			Syntaxin family	Exon_Ca3_35769003_35769528	NON_SYNONYMOUS_CODING	Agt/Tgt
Ca3	35925896	C	G	SNP	Ca_00885	I1JQC5	Uncharacterized protein												Exon_Ca3_35925824_35925933	NON_SYNONYMOUS_CODING	aaC/aaG
Ca3	36061841	A	G	SNP	Ca_00904	Q9UTT2	Pre-mRNA-splicing factor prp12 (Pre-mRNA-processing protein 12) (Spliceosome-associated protein 130)		SUBCELLULAR LOCATION: Nucleus.	cell cycle; mRNA cis splicing, via spliceosome; spliceosomal complex assembly	U2 snRNA binding	spliceosomal complex; U2 snRNP	GO:0030620; GO:0005686; GO:0007049; GO:0045292; GO:0005681; GO:0000245					RSE1 family	Exon_Ca3_36061584_36063519	NON_SYNONYMOUS_CODING	Ata/Gta
Ca3	36070509	T	A	SNP	Ca_00904	Q9UTT2	Pre-mRNA-splicing factor prp12 (Pre-mRNA-processing protein 12) (Spliceosome-associated protein 130)		SUBCELLULAR LOCATION: Nucleus.	cell cycle; mRNA cis splicing, via spliceosome; spliceosomal complex assembly	U2 snRNA binding	spliceosomal complex; U2 snRNP	GO:0030620; GO:0005686; GO:0007049; GO:0045292; GO:0005681; GO:0000245					RSE1 family	Exon_Ca3_36070501_36070692	NON_SYNONYMOUS_CODING	aTa/aAa
Ca3	36261414	C	T	SNP	Ca_00936	Q9SA69	BTB/POZ domain-containing protein At1g03010	PATHWAY: Protein modification; protein ubiquitination.		pollen tube growth; protein ubiquitination			GO:0009860; GO:0016567				DOMAIN: The BTB/POZ domain mediates the interaction with some component of ubiquitin ligase complexes.	NPH3 family	Exon_Ca3_36261390_36261456	NON_SYNONYMOUS_CODING	Gca/Aca
Ca3	36313747	T	C	SNP	Ca_00941	Q94AH6	Cullin-1	PATHWAY: Protein modification; protein ubiquitination.	SUBCELLULAR LOCATION: Nucleus. Cytoplasm. Cytoplasm, cytoskeleton, spindle. Cytoplasm, cytoskeleton, phragmoplast. Note=Mainly nuclear during interphase and preprophase, but also weakly cytoplasmic during interphase. Associated to mitotic spindle during metaphase, and to the phragmoplast during telophase.	auxin-activated signaling pathway; cell cycle; embryo development ending in seed dormancy; ethylene-activated signaling pathway; jasmonic acid mediated signaling pathway; leaf development; phloem or xylem histogenesis; protein ubiquitination; regulation of circadian rhythm; response to auxin; response to jasmonic acid; SCF complex assembly; ubiquitin-dependent protein catabolic process	protein binding	condensed nuclear chromosome; cullin-RING ubiquitin ligase complex; cytoplasm; cytosol; nucleus; phragmoplast; spindle; ubiquitin ligase complex	GO:0010265; GO:0009734; GO:0007049; GO:0000794; GO:0031461; GO:0005737; GO:0005829; GO:0009793; GO:0009873; GO:0009867; GO:0048366; GO:0005634; GO:0010087; GO:0009524; GO:0005515; GO:0016567; GO:0042752; GO:0009733; GO:0009753; GO:0005819; GO:0000151; GO:0006511	DEVELOPMENTAL STAGE: Strong accumulation in embryos (at protein level).		TISSUE SPECIFICITY: Expressed constitutively in roots, seedlings, stems, leaves and flowers.		Cullin family	Exon_Ca3_36313562_36313780	NON_SYNONYMOUS_CODING	aAg/aGg
Ca3	36588650	C	G	SNP	Ca_00978	P85076	Pectinesterase (PE) (EC 3.1.1.11) (Pectin methylesterase)	PATHWAY: Glycan metabolism; pectin degradation; 2-dehydro-3-deoxy-D-gluconate from pectin: step 1/5.		aspartyl esterase activity; cell wall modification; pectin catabolic process; pectinesterase activity	aspartyl esterase activity; pectinesterase activity	cell wall	GO:0045330; GO:0005618; GO:0042545; GO:0045490; GO:0030599					Pectinesterase family	Exon_Ca3_36588593_36589287	NON_SYNONYMOUS_CODING	Cca/Gca
Ca3	37126453	T	G	SNP	Ca_01039	A4PU36	Putative uncharacterized protein			oogenesis; regulation of gene expression		peroxisome	GO:0048477; GO:0005777; GO:0010468						Exon_Ca3_37125825_37126938	NON_SYNONYMOUS_CODING	gTg/gGg
Ca3	37195154	A	T	SNP	Ca_01051	Q5NB11	Chitinase 10 (EC 3.2.1.14) (Pathogenesis related (PR)-3 chitinase 10)			cell wall macromolecule catabolic process; chitinase activity; chitin catabolic process; polysaccharide catabolic process	chitinase activity		GO:0016998; GO:0006032; GO:0004568; GO:0000272			TISSUE SPECIFICITY: Expressed at low levels in roots, leaves and meristems.		Glycosyl hydrolase 19 family, Chitinase class I subfamily	Exon_Ca3_37194838_37195207	NON_SYNONYMOUS_CODING	ttA/ttT
Ca3	37361125	G	C	SNP	Ca_01070	Q9S8P4	Rhicadhesin receptor (Germin-like protein)		SUBCELLULAR LOCATION: Secreted, extracellular space, apoplast. Secreted, cell wall.		manganese ion binding; nutrient reservoir activity	apoplast; cell wall	GO:0048046; GO:0005618; GO:0030145; GO:0045735					Germin family	Exon_Ca3_37360660_37361204	NON_SYNONYMOUS_CODING	Caa/Gaa
Ca3	37538103	C	A	SNP	Ca_01089	O80522	GDSL esterase/lipase At1g09390 (EC 3.1.1.-) (Extracellular lipase At1g09390)		SUBCELLULAR LOCATION: Secreted (Potential).	hydrolase activity, acting on ester bonds; lipid catabolic process	hydrolase activity, acting on ester bonds	chloroplast stroma; extracellular region	GO:0009570; GO:0005576; GO:0016788; GO:0016042					'GDSL' lipolytic enzyme family	Exon_Ca3_37538095_37538327	NON_SYNONYMOUS_CODING	cGc/cTc
Ca3	37629789	G	A	SNP	Ca_01101	P38661	Probable protein disulfide-isomerase A6 (EC 5.3.4.1) (P5)		SUBCELLULAR LOCATION: Endoplasmic reticulum lumen (By similarity).	cell redox homeostasis; protein disulfide isomerase activity	protein disulfide isomerase activity	endoplasmic reticulum lumen	GO:0045454; GO:0005788; GO:0003756					Protein disulfide isomerase family	Exon_Ca3_37629748_37629847	NON_SYNONYMOUS_CODING	gCg/gTg
Ca3	37892918	G	A	SNP	Ca_01127	O80494	F-box protein PP2-B15 (Protein PHLOEM PROTEIN 2-LIKE B15) (AtPP2-B15)				carbohydrate binding		GO:0030246						Exon_Ca3_37892652_37893108	NON_SYNONYMOUS_CODING	Gtg/Atg
Ca3	37913231	T	G	SNP	Ca_01130	Q8GX86	Probable pectinesterase/pectinesterase inhibitor 21 [Includes: Pectinesterase inhibitor 21 (Pectin methylesterase inhibitor 21); Pectinesterase 21 (PE 21) (EC 3.1.1.11) (Pectin methylesterase 21) (AtPME21)]	PATHWAY: Glycan metabolism; pectin degradation; 2-dehydro-3-deoxy-D-gluconate from pectin: step 1/5.	SUBCELLULAR LOCATION: Membrane; Single-pass membrane protein (Potential).	aspartyl esterase activity; cell wall modification; enzyme inhibitor activity; pectin catabolic process; pectinesterase activity	aspartyl esterase activity; enzyme inhibitor activity; pectinesterase activity	cell wall; integral component of membrane	GO:0045330; GO:0005618; GO:0042545; GO:0004857; GO:0016021; GO:0045490; GO:0030599			TISSUE SPECIFICITY: Expressed in flower buds.		PMEI family; Pectinesterase family	Exon_Ca3_37913212_37914247	NON_SYNONYMOUS_CODING	Tct/Gct
Ca4	1167332	C	T	SNP	Ca_07747	Q94K75	Rho-N domain-containing protein 1, chloroplastic		SUBCELLULAR LOCATION: Plastid, chloroplast.	chloroplast mRNA processing; chloroplast rRNA processing; DNA-templated transcription, termination; response to abscisic acid	protein binding; protein self-association; rRNA binding	chloroplast	GO:0006353; GO:0009507; GO:0010239; GO:1901259; GO:0005515; GO:0043621; GO:0019843; GO:0009737						Exon_Ca4_1167278_1168359	NON_SYNONYMOUS_CODING	Ggg/Agg
Ca4	1562333	C	G	SNP	Ca_07785	Q41387	Photosystem II reaction center W protein, chloroplastic (PSII 6.1 kDa protein)		SUBCELLULAR LOCATION: Plastid, chloroplast thylakoid membrane; Single-pass membrane protein. Note=The N-terminus is found within the thylakoid lumen.	photosynthesis		chloroplast thylakoid membrane; integral component of membrane; photosystem II	GO:0009535; GO:0016021; GO:0015979; GO:0009523					PsbW family	Exon_Ca4_1562272_1562591	NON_SYNONYMOUS_CODING	tCt/tGt
Ca4	1741730	G	C	SNP	Ca_07798	E1C7T6	tRNA wybutosine-synthesizing protein 5 (EC 1.14.11.42) (tRNA(Phe) (7-(3-amino-3-carboxypropyl)wyosine(37)-C(2))-hydroxylase)	PATHWAY: tRNA modification; wybutosine-tRNA(Phe) biosynthesis.		oxidoreductase activity, acting on paired donors, with incorporation or reduction of molecular oxygen, 2-oxoglutarate as one donor, and incorporation of one atom each of oxygen into both donors; wybutosine biosynthetic process	iron ion binding; oxidoreductase activity, acting on paired donors, with incorporation or reduction of molecular oxygen, 2-oxoglutarate as one donor, and incorporation of one atom each of oxygen into both donors; protein homodimerization activity; tRNA binding		GO:0005506; GO:0016706; GO:0042803; GO:0000049; GO:0031591					TYW5 family	Exon_Ca4_1741702_1741869	NON_SYNONYMOUS_CODING	Gat/Cat
Ca4	19733257	A	G	SNP	Ca_14061	Q8RV04	Mitochondrial import inner membrane translocase subunit TIM14-1 (Chaperone DnaJ-domain containing protein 1)		SUBCELLULAR LOCATION: Mitochondrion. Mitochondrion inner membrane (By similarity); Single-pass membrane protein (Potential).			integral component of membrane; mitochondrial inner membrane	GO:0016021; GO:0005743					TIM14 family	Exon_Ca4_19733216_19733372	NON_SYNONYMOUS_CODING	aTg/aCg
Ca4	2016366	*	-TCT	DEL	Ca_07820	G7IEB7	Putative uncharacterized protein				DNA binding; zinc ion binding		GO:0003677; GO:0008270						Exon_Ca4_2014464_2016959	CODON_CHANGE_PLUS_CODON_DELETION	aagact/act
Ca4	2236640	G	T	SNP	Ca_07848	G7IEG1	Putative uncharacterized protein												Exon_Ca4_2236489_2236651	NON_SYNONYMOUS_CODING	Gta/Tta
Ca4	3144756	G	T	SNP	Ca_12112	Q07970	Kinesin-1 (Kinesin-like protein A)		SUBCELLULAR LOCATION: Cytoplasm, cytoskeleton (Probable).	anastral spindle assembly involved in male meiosis; microtubule-based movement; minus-end-directed microtubule motor activity; mitotic nuclear division	ATP binding; minus-end-directed microtubule motor activity	cytoplasm; microtubule; minus-end kinesin complex; nucleus; phragmoplast	GO:0005524; GO:0009971; GO:0005737; GO:0005874; GO:0007018; GO:0005872; GO:0008569; GO:0007067; GO:0005634; GO:0009524				DOMAIN: Composed of three structural domains; a small globular N-terminal, a central alpha-helical coiled coil and a large globular C-terminal which is responsible for the motor activity (it hydrolyzes ATP and binds microtubules).	TRAFAC class myosin-kinesin ATPase superfamily, Kinesin family, NCD subfamily	Exon_Ca4_3144202_3145419	NON_SYNONYMOUS_CODING	aGc/aTc
Ca4	3144998	G	A	SNP	Ca_12112	Q07970	Kinesin-1 (Kinesin-like protein A)		SUBCELLULAR LOCATION: Cytoplasm, cytoskeleton (Probable).	anastral spindle assembly involved in male meiosis; microtubule-based movement; minus-end-directed microtubule motor activity; mitotic nuclear division	ATP binding; minus-end-directed microtubule motor activity	cytoplasm; microtubule; minus-end kinesin complex; nucleus; phragmoplast	GO:0005524; GO:0009971; GO:0005737; GO:0005874; GO:0007018; GO:0005872; GO:0008569; GO:0007067; GO:0005634; GO:0009524				DOMAIN: Composed of three structural domains; a small globular N-terminal, a central alpha-helical coiled coil and a large globular C-terminal which is responsible for the motor activity (it hydrolyzes ATP and binds microtubules).	TRAFAC class myosin-kinesin ATPase superfamily, Kinesin family, NCD subfamily	Exon_Ca4_3144202_3145419	NON_SYNONYMOUS_CODING	Gct/Act
Ca4	39873982	C	T	SNP	Ca_14918	G7L476	Putative uncharacterized protein (Fragment)												Exon_Ca4_39873841_39874107	NON_SYNONYMOUS_CODING	Ggt/Agt
Ca4	4102129	*	+CAA	INS	Ca_03845	Q9T096	Protein yippee-like At4g27745											Yippee family	Exon_Ca4_4102015_4102146	CODON_INSERTION	-/TTG
Ca4	41459645	A	G	SNP	Ca_10960	K7MMS8	Uncharacterized protein												Exon_Ca4_41459571_41459797	NON_SYNONYMOUS_CODING	aAg/aGg
Ca4	44260309	T	C	SNP	Ca_09100	Q6ZCX3	Formin-like protein 6 (OsFH6)			phosphoprotein phosphatase activity	phosphoprotein phosphatase activity		GO:0004721					Formin-like family, Class-II subfamily	Exon_Ca4_44259087_44262454	NON_SYNONYMOUS_CODING	Tcg/Ccg
Ca4	5733894	*	+TAAT	INS	Ca_03678	Q9ZWA6	Zinc finger protein MAGPIE		SUBCELLULAR LOCATION: Nucleus.	regulation of transcription, DNA-templated; sequence-specific DNA binding transcription factor activity; transcription, DNA-templated	DNA binding; metal ion binding; protein binding; sequence-specific DNA binding transcription factor activity	nucleus	GO:0003677; GO:0046872; GO:0005634; GO:0005515; GO:0006355; GO:0003700; GO:0006351			TISSUE SPECIFICITY: Expressed in the ground tissue and stele cells of embryos and 2-days post-germination roots but not in the quiescent center. Detected only in cells that perform asymmetric cell divisions.			Exon_Ca4_5733681_5733891	SPLICE_SITE_DONOR
Ca4	5776528	G	C	SNP	Ca_03673	Q93VB2	Autophagy-related protein 18a (AtATG18a)		SUBCELLULAR LOCATION: Cytoplasm. Nucleus. Preautophagosomal structure membrane; Peripheral membrane protein (By similarity). Vacuole membrane; Peripheral membrane protein (By similarity). Note=Peripheral membrane protein of pre-autophagosomal structure (PAS) and vacuole (By similarity).	autophagic cell death; autophagy; defense response to fungus; leaf senescence; protein transport; response to osmotic stress; response to oxidative stress; response to salt stress; response to starvation; response to water deprivation	phosphatidylinositol-3,5-bisphosphate binding; protein binding	cytosol; nucleus; organelle membrane; pre-autophagosomal structure membrane; vacuolar membrane	GO:0048102; GO:0006914; GO:0005829; GO:0050832; GO:0010150; GO:0005634; GO:0031090; GO:0080025; GO:0034045; GO:0005515; GO:0015031; GO:0006970; GO:0006979; GO:0009651; GO:0042594; GO:0009414; GO:0005774		INDUCTION: By sucrose and nitrogen starvation and during senescence. By methyl viologen. By salt and osmotic stress. By necrotrophic fungal pathogen B.cinerea. Up-regulated in response to both water stress and hydrotropic stimulation.	TISSUE SPECIFICITY: Expressed in roots, stems, flowers and leaves.	DOMAIN: The first protein part may form a beta-propeller domain involved in specific binding to phosphatidylinositol 3,5-bisphosphate (PIP2), leading to the association of the protein to the membrane (By similarity).	WD repeat SVP1 family	Exon_Ca4_5776369_5776576	NON_SYNONYMOUS_CODING	gaG/gaC
Ca4	6077544	C	T	SNP	Ca_03639	I3SNG1	Uncharacterized protein												Exon_Ca4_6077530_6077862	NON_SYNONYMOUS_CODING	gCt/gTt
Ca4	6281769	C	T	SNP	Ca_03615	Q5R9W8	Probable Xaa-Pro aminopeptidase 3 (X-Pro aminopeptidase 3) (EC 3.4.11.9) (Aminopeptidase P3) (APP3)			aminopeptidase activity; metallopeptidase activity	aminopeptidase activity; manganese ion binding; metallopeptidase activity		GO:0004177; GO:0030145; GO:0008237					Peptidase M24B family	Exon_Ca4_6281737_6281840	NON_SYNONYMOUS_CODING	aCa/aTa
Ca5	33193929	*	-A	DEL	Ca_05011	P47735	Receptor-like protein kinase 5 (EC 2.7.10.1) (EC 2.7.11.1) (Protein HAESA)		SUBCELLULAR LOCATION: Cell membrane; Single-pass type I membrane protein.	lateral root morphogenesis; pectin catabolic process; protein autophosphorylation; protein kinase activity; protein serine/threonine kinase activity; regulation of gene expression; transmembrane receptor protein tyrosine kinase activity	ATP binding; protein kinase activity; protein serine/threonine kinase activity; transmembrane receptor protein tyrosine kinase activity	integral component of membrane; plasma membrane	GO:0005524; GO:0016021; GO:0010102; GO:0045490; GO:0005886; GO:0046777; GO:0004672; GO:0004674; GO:0010468; GO:0004714			TISSUE SPECIFICITY: Expressed in roots and rosettes. Expressed at the base of petioles and pedicels, and in the abscission zones of the floral organs.		Protein kinase superfamily, Ser/Thr protein kinase family	Exon_Ca5_33192841_33194347	FRAME_SHIFT	-/-
Ca5	44531070	T	C	SNP	Ca_03898	Q39111	Gibberellin 20 oxidase 2 (EC 1.14.11.-) (GA 20-oxidase 2) (Gibberellin C-20 oxidase 2)	PATHWAY: Plant hormone biosynthesis; gibberellin biosynthesis.		flower development; gibberellin 20-oxidase activity; gibberellin biosynthetic process; response to gibberellin; response to karrikin; response to red or far red light; unidimensional cell growth	gibberellin 20-oxidase activity; iron ion binding		GO:0009908; GO:0045544; GO:0009686; GO:0005506; GO:0009739; GO:0080167; GO:0009639; GO:0009826	DEVELOPMENTAL STAGE: Expressed in developing siliques 3-13 days after pollination.	INDUCTION: Negatively controlled by the level of physiologically active gibberellin. Up-regulated by auxin, paclobutrazol, long day exposure and cold treatment.	TISSUE SPECIFICITY: Expressed in inflorescence and developing siliques. Detected in seeds, roots, cotyledons and leaves. In seeds, specifically detected at the rim of the embryo and the outer integument.		Iron/ascorbate-dependent oxidoreductase family, GA20OX subfamily	Exon_Ca5_44530941_44531265	NON_SYNONYMOUS_CODING	aTa/aCa
Ca6	26349470	A	C	SNP	Ca_16676	Q9XE58	Scarecrow-like protein 14 (AtSCL14) (GRAS family protein 2) (AtGRAS-2)		SUBCELLULAR LOCATION: Nucleus.	positive regulation of transcription, DNA-templated; regulation of transcription, DNA-templated; response to xenobiotic stimulus; sequence-specific DNA binding transcription factor activity; transcription, DNA-templated	sequence-specific DNA binding transcription factor activity	cytosol; nucleus	GO:0005829; GO:0005634; GO:0045893; GO:0006355; GO:0009410; GO:0003700; GO:0006351			TISSUE SPECIFICITY: Expressed in roots, shoots, flowers and siliques.		GRAS family	Exon_Ca6_26349009_26350310	NON_SYNONYMOUS_CODING	aAt/aCt
Ca6	26423726	A	G	SNP	Ca_16683	Q9LFP7	Probable receptor-like protein kinase At5g15080 (EC 2.7.11.1)		SUBCELLULAR LOCATION: Cell membrane; Single-pass membrane protein (By similarity).	protein serine/threonine kinase activity	ATP binding; protein serine/threonine kinase activity	integral component of membrane; plasma membrane	GO:0005524; GO:0016021; GO:0005886; GO:0004674					Protein kinase superfamily, Ser/Thr protein kinase family	Exon_Ca6_26423488_26424060	NON_SYNONYMOUS_CODING	Acc/Gcc
Ca6	26474252	C	A	SNP	Ca_16687	Q8CHU3	Epsin-2 (EPS-15-interacting protein 2) (Intersectin-EH-binding protein 2) (Ibp2)		SUBCELLULAR LOCATION: Cytoplasm (By similarity). Note=In punctate structures throughout the cell and particularly concentrated in the region of the Golgi complex (By similarity).	embryonic organ development; endocytosis; in utero embryonic development; Notch signaling pathway	lipid binding	clathrin coat of endocytic vesicle	GO:0007219; GO:0030128; GO:0048568; GO:0006897; GO:0001701; GO:0008289				DOMAIN: The NPF repeat domain is involved in EPS15 binding.; DOMAIN: The DPW repeat domain is involved in AP-2 and clathrin binding.	Epsin family	Exon_Ca6_26473882_26474410	NON_SYNONYMOUS_CODING	aaC/aaA
Ca6	26918193	*	+GAT	INS	Ca_16725	Q94BT9	Copper transport protein ATX1 (Copper chaperone ATX1)		SUBCELLULAR LOCATION: Cytoplasm, cytosol.	copper ion transport	metal ion binding	chromatin; cytosol	GO:0000785; GO:0006825; GO:0005829; GO:0046872		INDUCTION: Induced by excess of copper (at protein level).			ATX1 family	Exon_Ca6_26918179_26918327	CODON_CHANGE_PLUS_CODON_INSERTION	tct/tATCct
Ca6	27090748	*	+CCT	INS	Ca_14634	Q52JK6	Probable NOT transcription complex subunit VIP2 (Protein VIRE2 INTERACTING PROTEIN2) (NbVIP2) (Fragment)		SUBCELLULAR LOCATION: Nucleus (By similarity).	DNA integration; regulation of transcription, DNA-templated; transcription, DNA-templated	protein binding	nucleus	GO:0015074; GO:0005634; GO:0005515; GO:0006355; GO:0006351		INDUCTION: Upon infection with a T-DNA transfer-competent Agrobacterium strain.			CNOT2/3/5 family	Exon_Ca6_27090589_27090798	CODON_CHANGE_PLUS_CODON_INSERTION	ggt/gAGGgt
Ca6	27105717	T	A	SNP	Ca_14631	I1JGF8	Uncharacterized protein												Exon_Ca6_27105715_27105720	START_LOST	aTg/aAg
Ca6	27364636	A	C	SNP	Ca_14616	P48534	L-ascorbate peroxidase, cytosolic (AP) (EC 1.11.1.11) (PsAPx01)		SUBCELLULAR LOCATION: Cytoplasm.	hydrogen peroxide catabolic process; L-ascorbate peroxidase activity	heme binding; L-ascorbate peroxidase activity; metal ion binding	cytoplasm	GO:0016688; GO:0005737; GO:0020037; GO:0042744; GO:0046872		INDUCTION: By stress.			Peroxidase family, Ascorbate peroxidase subfamily	Exon_Ca6_27364624_27364726	NON_SYNONYMOUS_CODING	aAt/aCt
Ca6	27427947	C	T	SNP	Ca_14612	Q9LSS7	NEDD8-specific protease 1 (EC 3.4.22.68) (Deneddylase-1)			NEDD8-specific protease activity	NEDD8-specific protease activity		GO:0019784					Peptidase C48 family	Exon_Ca6_27427495_27428202	NON_SYNONYMOUS_CODING	aCc/aTc
Ca6	27427997	T	C	SNP	Ca_14612	Q9LSS7	NEDD8-specific protease 1 (EC 3.4.22.68) (Deneddylase-1)			NEDD8-specific protease activity	NEDD8-specific protease activity		GO:0019784					Peptidase C48 family	Exon_Ca6_27427495_27428202	NON_SYNONYMOUS_CODING	Tat/Cat
Ca6	27428203	A	G	SNP	Ca_14612	Q9LSS7	NEDD8-specific protease 1 (EC 3.4.22.68) (Deneddylase-1)			NEDD8-specific protease activity	NEDD8-specific protease activity		GO:0019784					Peptidase C48 family	Exon_Ca6_27427495_27428202	SYNONYMOUS_STOP	taA/taG
Ca6	27527679	G	A	SNP	Ca_14605	Q9LQR0	LOB domain-containing protein 1 (ASYMMETRIC LEAVES 2-like protein 8) (AS2-like protein 8)					mitochondrion	GO:0005739			TISSUE SPECIFICITY: Expressed in young shoots, roots, stems, leaves and flowers.		LOB domain-containing protein family	Exon_Ca6_27527408_27527779	NON_SYNONYMOUS_CODING	Gat/Aat
Ca6	27539217	C	T	SNP	Ca_14604	Q6T486	Probable E3 ubiquitin-protein ligase rbrA (EC 6.3.2.-) (Ariadne-like ubiquitin ligase)	PATHWAY: Protein modification; protein ubiquitination.		ligase activity; protein ubiquitination; sporulation resulting in formation of a cellular spore	ligase activity; zinc ion binding		GO:0016874; GO:0016567; GO:0030435; GO:0008270					RBR family	Exon_Ca6_27539094_27539256	NON_SYNONYMOUS_CODING	gCa/gTa
Ca6	27606541	C	G	SNP	Ca_14597	Q9SPL4	Vicilin-like antimicrobial peptides 2-2 (MiAMP2) [Cleaved into: Antimicrobial peptide 2a (MiAMP2a); Antimicrobial peptide 2b (MiAMP2b); Antimicrobial peptide 2c-1 (MiAMP2c-1); Antimicrobial peptide 2c-2 (MiAMP2c-2); Antimicrobial peptide 2c-3 (MiAMP2c-3); Antimicrobial peptide 2d (MiAMP2d)]		SUBCELLULAR LOCATION: Secreted (By similarity).	defense response to bacterium; defense response to fungus; killing of cells of other organism	nutrient reservoir activity	extracellular region	GO:0042742; GO:0050832; GO:0005576; GO:0031640; GO:0045735					7S seed storage protein family	Exon_Ca6_27606462_27606863	NON_SYNONYMOUS_CODING	Cct/Gct
Ca6	27802776	C	T	SNP	Ca_14581	Q03662	Probable glutathione S-transferase (EC 2.5.1.18) (Auxin-induced protein PGNT1/PCNT110)			auxin-activated signaling pathway; glutathione transferase activity	glutathione transferase activity		GO:0009734; GO:0004364		INDUCTION: By auxin.	TISSUE SPECIFICITY: Root tip-specific expression.		GST superfamily, HSP26 family	Exon_Ca6_27802731_27803090	NON_SYNONYMOUS_CODING	Gct/Act
Ca6	27802786	C	G	SNP	Ca_14581	Q03662	Probable glutathione S-transferase (EC 2.5.1.18) (Auxin-induced protein PGNT1/PCNT110)			auxin-activated signaling pathway; glutathione transferase activity	glutathione transferase activity		GO:0009734; GO:0004364		INDUCTION: By auxin.	TISSUE SPECIFICITY: Root tip-specific expression.		GST superfamily, HSP26 family	Exon_Ca6_27802731_27803090	NON_SYNONYMOUS_CODING	caG/caC
Ca6	27839853	G	A	SNP	Ca_14577	Q9SCV4	Beta-galactosidase 8 (Lactase 8) (EC 3.2.1.23) (Protein AR782)		SUBCELLULAR LOCATION: Secreted, extracellular space, apoplast (Potential).	beta-galactosidase activity; carbohydrate metabolic process	beta-galactosidase activity; carbohydrate binding	apoplast; cell wall	GO:0048046; GO:0004565; GO:0030246; GO:0005975; GO:0005618			TISSUE SPECIFICITY: Expressed in roots, flowers and siliques.		Glycosyl hydrolase 35 family	Exon_Ca6_27839748_27839866	NON_SYNONYMOUS_CODING	Ggt/Agt
Ca6	28711212	T	A	SNP	Ca_17480	Q9FF46	ABC transporter G family member 28 (ABC transporter ABCG.28) (AtABCG28) (Putative white-brown complex homolog protein 29) (AtWBC29)		SUBCELLULAR LOCATION: Membrane; Multi-pass membrane protein (By similarity).	ATPase activity; transport	ATPase activity; ATP binding	integral component of membrane	GO:0005524; GO:0016887; GO:0016021; GO:0006810					ABC transporter superfamily, ABCG family, Eye pigment precursor importer (TC 3.A.1.204) subfamily	Exon_Ca6_28711005_28711246	NON_SYNONYMOUS_CODING	aaA/aaT
Ca6	29137653	T	C	SNP	Ca_17462	Q9ZUV3	Probable glucuronoxylan glucuronosyltransferase IRX7 (EC 2.4.1.-) (Protein FRAGILE FIBER 8) (Protein IRREGULAR XYLEM 7)		SUBCELLULAR LOCATION: Golgi apparatus membrane; Single-pass type II membrane protein (Probable).	glucuronosyltransferase activity; glucuronoxylan biosynthetic process; secondary cell wall biogenesis	glucuronosyltransferase activity	Golgi apparatus; Golgi membrane; integral component of membrane	GO:0005794; GO:0000139; GO:0015020; GO:0010417; GO:0016021; GO:0009834			TISSUE SPECIFICITY: Expressed in developing interfascicular fibers and xylem cells in stems and developing secondary xylem in roots.		Glycosyltransferase 47 family	Exon_Ca6_29137317_29137883	NON_SYNONYMOUS_CODING	Atc/Gtc
Ca6	53740987	T	A	SNP	Ca_18906	O24370	Linoleate 13S-lipoxygenase 2-1, chloroplastic (EC 1.13.11.12) (Lipoxygenase 2-1)	PATHWAY: Lipid metabolism; oxylipin biosynthesis.	SUBCELLULAR LOCATION: Plastid, chloroplast stroma. Plastid, chloroplast thylakoid. Note=Associated with the non-appressed part of the thylakoid membrane.	linoleate 13S-lipoxygenase activity; oxylipin biosynthetic process	iron ion binding; linoleate 13S-lipoxygenase activity	chloroplast stroma; chloroplast thylakoid	GO:0009570; GO:0009534; GO:0005506; GO:0016165; GO:0031408		INDUCTION: Up-regulated by jasmonate and abscisic acid treatment. Up-regulated localy and systemically at the transcript levels 6 hours after wounding, but the protein levels remain constant. Not induced by pathogen infection.	TISSUE SPECIFICITY: Expressed in leaves and floral buds.		Lipoxygenase family	Exon_Ca6_53740897_53741007	NON_SYNONYMOUS_CODING	agT/agA
Ca7	29970216	T	A	SNP	Ca_11731	Q9WVL2	Signal transducer and activator of transcription 2		SUBCELLULAR LOCATION: Cytoplasm (By similarity). Nucleus (By similarity). Note=Translocated into the nucleus upon activation by IFN-alpha/beta (By similarity).	sequence-specific DNA binding transcription factor activity; signal transducer activity; transcription, DNA-templated	calcium ion binding; DNA binding; protein binding; sequence-specific DNA binding transcription factor activity; signal transducer activity	cytoplasm; nucleus	GO:0003677; GO:0005509; GO:0005737; GO:0005634; GO:0005515; GO:0003700; GO:0004871; GO:0006351			TISSUE SPECIFICITY: Found in the brain, lung, heart, spleen, liver, kidney, muscle and the testis.		Transcription factor STAT family	Exon_Ca7_29970010_29970663	NON_SYNONYMOUS_CODING	aAg/aTg
Ca7	31758276	C	T	SNP	Ca_10089	C6TBA8	Putative uncharacterized protein												Exon_Ca7_31758163_31758513	NON_SYNONYMOUS_CODING	gCt/gTt
Ca7	31758381	A	G	SNP	Ca_10089	C6TBA8	Putative uncharacterized protein												Exon_Ca7_31758163_31758513	NON_SYNONYMOUS_CODING	gAt/gGt
Ca7	31912650	C	G	SNP	Ca_10073	Q9FGQ3	F-box/FBD/LRR-repeat protein At5g53840												Exon_Ca7_31912619_31912801	NON_SYNONYMOUS_CODING	caG/caC
Ca7	31913178	T	C	SNP	Ca_10073	Q9FGQ3	F-box/FBD/LRR-repeat protein At5g53840												Exon_Ca7_31913092_31914192	NON_SYNONYMOUS_CODING	aAg/aGg
Ca7	31973704	T	C	SNP	Ca_10067	K7L7K7	Uncharacterized protein			polar nucleus fusion; regulation of stomatal movement; response to chitin		cytoplasm; nucleus	GO:0005737; GO:0005634; GO:0010197; GO:0010119; GO:0010200						Exon_Ca7_31973279_31973703	START_LOST	Atg/Gtg
Ca7	37804116	C	G	SNP	Ca_22791	I1KIG2	Uncharacterized protein												Exon_Ca7_37803443_37805252	NON_SYNONYMOUS_CODING	Cca/Gca
Ca7	37804131	A	G	SNP	Ca_22791	I1KIG2	Uncharacterized protein												Exon_Ca7_37803443_37805252	NON_SYNONYMOUS_CODING	Aaa/Gaa
Ca7	38227753	T	C	SNP	Ca_16401	Q9ZWJ9	Two-component response regulator ARR2 (Receiver-like protein 5)		SUBCELLULAR LOCATION: Nucleus.	cellular response to cytokinin stimulus; cytokinin-activated signaling pathway; ethylene-activated signaling pathway; intracellular signal transduction; leaf senescence; phosphorelay response regulator activity; regulation of root meristem growth; regulation of seed growth; regulation of stomatal movement; response to cytokinin; response to ethylene; root development; sequence-specific DNA bindin…	chromatin binding; DNA binding; phosphorelay response regulator activity; protein binding; sequence-specific DNA binding transcription factor activity	nucleus	GO:0003677; GO:0071368; GO:0003682; GO:0009736; GO:0009873; GO:0035556; GO:0010150; GO:0005634; GO:0000156; GO:0005515; GO:0010082; GO:0080113; GO:0010119; GO:0009735; GO:0009723; GO:0048364; GO:0003700; GO:0006351			TISSUE SPECIFICITY: Detected in the whole plant. Predominantly expressed in pollen.		ARR family, Type-B subfamily	Exon_Ca7_38227459_38227839	NON_SYNONYMOUS_CODING	Tca/Cca
Ca7	38584223	A	C	SNP	Ca_16422	Q8S8S2	Lysophospholipid acyltransferase LPEAT2 (EC 2.3.1.25) (Lysophosphatidylethanolamine acyltransferase 2) (AtLPEAT2)	PATHWAY: Lipid metabolism; phospholipid metabolism.	SUBCELLULAR LOCATION: Membrane; Single-pass membrane protein (Potential).	phospholipid biosynthetic process; phospholipid metabolic process; plasmalogen synthase activity	calcium ion binding; plasmalogen synthase activity	integral component of membrane	GO:0005509; GO:0016021; GO:0008654; GO:0006644; GO:0050200				DOMAIN: The HXXXXD motif is essential for acyltransferase activity and may constitute the binding site for the phosphate moiety of the glycerol-3-phosphocholine (By similarity).	1-acyl-sn-glycerol-3-phosphate acyltransferase family	Exon_Ca7_38584095_38584507	NON_SYNONYMOUS_CODING	aAc/aCc
Ca7	42570469	C	T	SNP	Ca_20212	Q9VKV8	UPF0468 protein CG5343			dendrite morphogenesis; mRNA splicing, via spliceosome; muscle organ development; neuron development		catalytic step 2 spliceosome; precatalytic spliceosome	GO:0071013; GO:0048813; GO:0000398; GO:0007517; GO:0048666; GO:0071011					UPF0468 family	Exon_Ca7_42570106_42570522	NON_SYNONYMOUS_CODING	Ggt/Agt
Arerti
1633	16525	C	A	SNP	Ca_26202	Q9LQ55	Dynamin-2B (EC 3.6.5.5) (Dynamin-like protein 3) (Dynamin-related protein 2B)		SUBCELLULAR LOCATION: Cytoplasm, cytoskeleton (Potential).	clathrin-mediated endocytosis; GTPase activity; GTP catabolic process; response to abscisic acid	clathrin binding; GTPase activity; GTP binding; protein binding	cell plate; clathrin-coated endocytic vesicle; cytosol; microtubule; plasma membrane; plasmodesma; vacuole	GO:0005525; GO:0006184; GO:0003924; GO:0009504; GO:0030276; GO:0045334; GO:0072583; GO:0005829; GO:0005874; GO:0005886; GO:0009506; GO:0005515; GO:0009737; GO:0005773			TISSUE SPECIFICITY: Ubiquitous. Preferentially expressed in siliques.		TRAFAC class dynamin-like GTPase superfamily, Dynamin/Fzo/YdjA family	Exon_1633_16328_16551	NON_SYNONYMOUS_CODING	gGt/gTt
537	251904	G	C	SNP	Ca_23291	B7FMF8	Uncharacterized protein												Exon_537_251381_252024	NON_SYNONYMOUS_CODING	gGa/gCa
553	794706	A	C	SNP	Ca_19955	Q39547	Cucumisin (EC 3.4.21.25) (allergen Cuc m 1)		SUBCELLULAR LOCATION: Secreted.	serine-type endopeptidase activity	serine-type endopeptidase activity	extracellular region	GO:0005576; GO:0004252			TISSUE SPECIFICITY: Specifically expressed in fruits. Expressed in sarcocarp (at protein level).		Peptidase S8 family	Exon_553_793331_795063	NON_SYNONYMOUS_CODING	gAa/gCa
Ca1	7693454	G	C	SNP	Ca_08021	G7IML6	Putative uncharacterized protein			embryo development ending in seed dormancy; maintenance of meristem identity; meristem structural organization; negative regulation of DNA endoreduplication			GO:0009793; GO:0010074; GO:0009933; GO:0032876						Exon_Ca1_7692195_7693531	NON_SYNONYMOUS_CODING	tGc/tCc
Ca2	26724810	*	-C	DEL	Ca_17264	K7MNN5	Uncharacterized protein			exocytosis		exocyst	GO:0000145; GO:0006887						Exon_Ca2_26724140_26726098	FRAME_SHIFT	-/-
Ca3	37197057	G	C	SNP	Ca_01052	Q9M1R4	Auxin-responsive protein IAA30 (Indoleacetic acid-induced protein 30)		SUBCELLULAR LOCATION: Nucleus (By similarity).	auxin-activated signaling pathway; gravitropism; response to auxin; root development; sequence-specific DNA binding transcription factor activity; somatic embryogenesis; transcription, DNA-templated	sequence-specific DNA binding transcription factor activity	nucleus	GO:0009734; GO:0009630; GO:0005634; GO:0009733; GO:0048364; GO:0003700; GO:0010262; GO:0006351		INDUCTION: By auxin (By similarity).		DOMAIN: The N-terminal half of the protein contains two conserved domains I and II. Domain I includes a slightly degenerated ERF-associated amphiphilic repression (EAR) motif which seems to be involved in the activity of transcriptional repression. Domain II is required for the correct degradation of the protein through the SCF-mediated ubiquitin-proteasome pathway. Interactions between Aux/IAA p…	Aux/IAA family	Exon_Ca3_37197041_37197101	NON_SYNONYMOUS_CODING	gaC/gaG
Ca3	37216016	C	G	SNP	Ca_01054	Q6PBQ2	Charged multivesicular body protein 7 (Chromatin-modifying protein 7)		SUBCELLULAR LOCATION: Cytoplasm (By similarity).	late endosome to vacuole transport; protein transporter activity	protein transporter activity	ESCRT III complex	GO:0000815; GO:0045324; GO:0008565					SNF7 family	Exon_Ca3_37215990_37216120	NON_SYNONYMOUS_CODING	Gat/Cat
Ca4	36487429	C	A	SNP	Ca_14829	Q39224	Protein SRG1 (AtSRG1) (Protein SENESCENCE-RELATED GENE 1)			organ senescence; oxidoreductase activity, acting on diphenols and related substances as donors, oxygen as acceptor; oxidoreductase activity, acting on paired donors, with incorporation or reduction of molecular oxygen, 2-oxoglutarate as one donor, and incorporation of one atom each of oxygen into both donors	metal ion binding; oxidoreductase activity, acting on diphenols and related substances as donors, oxygen as acceptor; oxidoreductase activity, acting on paired donors, with incorporation or reduction of molecular oxygen, 2-oxoglutarate as one donor, and incorporation of one atom each of oxygen into both donors		GO:0046872; GO:0010260; GO:0016682; GO:0016706	DEVELOPMENTAL STAGE: Highly induced during normal senescence.	INDUCTION: By virus infection.	TISSUE SPECIFICITY: Low expression in roots and leaves.		Iron/ascorbate-dependent oxidoreductase family	Exon_Ca4_36487250_36487695	NON_SYNONYMOUS_CODING	Gat/Tat
Ca4	38246065	G	A	SNP	Ca_13130	Q9STN5	Uncharacterized protein At4g08330, chloroplastic		SUBCELLULAR LOCATION: Plastid, chloroplast (Potential).			chloroplast; plasma membrane	GO:0009507; GO:0005886						Exon_Ca4_38245858_38246254	NON_SYNONYMOUS_CODING	Cgc/Tgc
Ca4	38929757	G	A	SNP	Ca_13085	Q9FK13	Plastid division protein PDV1 (Protein PLASTID DIVISION1)		SUBCELLULAR LOCATION: Plastid, chloroplast outer membrane; Single-pass membrane protein. Note=Plastid equatorial positioning in a discontinuous ring mediated by CDP1.	chloroplast fission		chloroplast outer membrane; integral component of membrane	GO:0010020; GO:0009707; GO:0016021			TISSUE SPECIFICITY: Expressed in young developing leaves, root tips, shoot apices, and flower buds (sepals, petals, stamens, and pistils), but not in developed tissues.			Exon_Ca4_38929579_38930088	NON_SYNONYMOUS_CODING	Gtt/Att
Ca5	31756468	T	A	SNP	Ca_04880	Q6P2Y3	DnaJ homolog subfamily C member 2		SUBCELLULAR LOCATION: Nucleus (By similarity). Cytoplasm, cytosol (By similarity).	chromatin modification; positive regulation of transcription, DNA-templated; transcription, DNA-templated	chromatin binding; DNA binding; histone binding; ubiquitin binding	cytosol; nucleus	GO:0003677; GO:0003682; GO:0016568; GO:0005829; GO:0042393; GO:0005634; GO:0045893; GO:0006351; GO:0043130						Exon_Ca5_31756403_31758418	NON_SYNONYMOUS_CODING	aTa/aAa
Ca5	31779094	C	T	SNP	Ca_04882	Q3V300	Kinesin-like protein KIF22		SUBCELLULAR LOCATION: Nucleus (By similarity). Cytoplasm, cytoskeleton (Probable).	DNA repair; microtubule-based movement; microtubule motor activity	ATP binding; DNA binding; microtubule motor activity	chromatin; cytoplasm; focal adhesion; kinesin complex; microtubule; nucleus; spindle	GO:0005524; GO:0003677; GO:0006281; GO:0000785; GO:0005737; GO:0005925; GO:0005871; GO:0005874; GO:0003777; GO:0007018; GO:0005634; GO:0005819					TRAFAC class myosin-kinesin ATPase superfamily, Kinesin family	Exon_Ca5_31779089_31779277	NON_SYNONYMOUS_CODING	gCg/gTg
Ca6	47359471	T	A	SNP	Ca_17712	Q9SR92	Rhodanese-like domain-containing protein 10 (Sulfurtransferase 10) (AtStr10)		SUBCELLULAR LOCATION: Membrane; Single-pass membrane protein (Potential).			chloroplast; chloroplast envelope; chloroplast thylakoid; integral component of membrane	GO:0009507; GO:0009941; GO:0009534; GO:0016021						Exon_Ca6_47359400_47359595	NON_SYNONYMOUS_CODING	tAt/tTt
Ca6	5025240	G	A	SNP	Ca_05791	Q9SH59	Reticulon-like protein B3 (AtRTNLB3)		SUBCELLULAR LOCATION: Endoplasmic reticulum membrane; Multi-pass membrane protein. Vacuole membrane; Multi-pass membrane protein. Note=Endoplasmic reticulum membrane in PubMed:16618929, Vacuole membrane in PubMed:17660356.	endoplasmic reticulum tubular network organization		endoplasmic reticulum tubular network; integral component of cytoplasmic side of endoplasmic reticulum membrane; vacuolar membrane	GO:0071782; GO:0071786; GO:0071458; GO:0005774						Exon_Ca6_5025039_5025243	NON_SYNONYMOUS_CODING	gCa/gTa
Ca7	41656614	T	C	SNP	Ca_17988	Q5D869	DNA-directed RNA polymerase V subunit 1 (DNA-directed RNA polymerase D subunit 1b) (AtNRPD1b) (Nuclear RNA polymerase D 1b) (DNA-directed RNA polymerase E subunit 1) (Nuclear RNA polymerase E 1) (EC 2.7.7.6) (Protein DEFECTIVE IN MERISTEM SILENCING 5) (Protein DEFECTIVE IN RNA-DIRECTED DNA METHYLATION 3) (Protein RNA-DIRECTED DNA METHYLATION DEFECTIVE 1) (RNA polymerase IV subunit 1) (POL IV 1)		SUBCELLULAR LOCATION: Nucleus, nucleolus. Note=Clustered within heterochromatic regions and colocalized with RDR2, DCL3, NRPD4, AGO4, and siRNAs within the nucleolus. Recruited to chromatin via its interaction with SUVH2.	amine metabolic process; DNA-directed RNA polymerase activity; DNA methylation; posttranscriptional gene silencing by RNA; production of siRNA involved in RNA interference; regulation of transcription, DNA-templated; transcription, DNA-templated	copper ion binding; DNA binding; DNA-directed RNA polymerase activity; protein binding; quinone binding	DNA-directed RNA polymerase IV complex; DNA-directed RNA polymerase V complex; nuclear body; nucleolus; nucleus; RNA polymerase complex	GO:0003677; GO:0006306; GO:0000418; GO:0000419; GO:0003899; GO:0030880; GO:0009308; GO:0005507; GO:0016604; GO:0005730; GO:0005634; GO:0035194; GO:0030422; GO:0005515; GO:0048038; GO:0006355; GO:0006351			TISSUE SPECIFICITY: Mostly expressed in flowers, and, to a lower extent, in leaves. Present in sperm cells.	DOMAIN: WG/GW repeats are involved in AGO4 binding.	RNA polymerase beta' chain family	Exon_Ca7_41655223_41657115	NON_SYNONYMOUS_CODING	gTg/gCg
Ca7	767708	G	A	SNP	Ca_03402	Q5E9R3	EH domain-containing protein 1		SUBCELLULAR LOCATION: Recycling endosome membrane; Peripheral membrane protein (By similarity). Early endosome membrane; Peripheral membrane protein (By similarity). Cell membrane; Peripheral membrane protein; Cytoplasmic side (By similarity). Note=Preferentially associates with tubular recycling endosomes. Colocalizes with FER1L5 at plasma membrane in myoblasts and myotubes (By similarity).	cellular response to nerve growth factor stimulus; endocytic recycling; endocytosis; GTPase activity; intracellular protein transport; neuron projection development; positive regulation of endocytic recycling; positive regulation of myoblast fusion	ATP binding; calcium ion binding; GTPase activity; GTP binding; protein binding	early endosome membrane; endosome membrane; plasma membrane; recycling endosome membrane	GO:0005524; GO:0005525; GO:0003924; GO:0005509; GO:1990090; GO:0031901; GO:0032456; GO:0006897; GO:0010008; GO:0006886; GO:0031175; GO:0005886; GO:2001137; GO:1901741; GO:0005515; GO:0055038				DOMAIN: The EH domain interacts with Asn-Pro-Phe (NPF) motifs of target proteins (By similarity).	TRAFAC class dynamin-like GTPase superfamily, Dynamin/Fzo/YdjA family, EHD subfamily	Exon_Ca7_767522_767773	STOP_GAINED	Cga/Tga
Ca8	4467300	G	A	SNP	Ca_02120	Q39193	Serine/threonine-protein kinase SRK2I (EC 2.7.11.1) (OST1-kinase-like 2) (Protein ATHPROKIN B) (SNF1-related kinase 2.3) (SnRK2.3)			abscisic acid-activated signaling pathway; kinase activity; positive regulation of abscisic acid-activated signaling pathway; protein kinase activity; protein serine/threonine kinase activity; regulation of seed germination; response to abscisic acid; response to gibberellin; response to osmotic stress; response to salt stress; response to water deprivation	ATP binding; kinase activity; protein binding; protein kinase activity; protein serine/threonine kinase activity	cytoplasm; cytosol; nucleus	GO:0005524; GO:0009738; GO:0005737; GO:0005829; GO:0016301; GO:0005634; GO:0009789; GO:0005515; GO:0004672; GO:0004674; GO:0010029; GO:0009737; GO:0009739; GO:0006970; GO:0009651; GO:0009414		INDUCTION: By abscisic acid (ABA), salt, and osmotic stress (at protein level).	TISSUE SPECIFICITY: Expressed at low levels in seeds, seedlings, roots (especially in tips), stems, leaves, shoots, flowers and siliques.		Protein kinase superfamily, Ser/Thr protein kinase family	Exon_Ca8_4467214_4467315	NON_SYNONYMOUS_CODING	cGg/cAg
IG 72953
118	305833	G	A	SNP	Ca_22952	Q2U0S9	GPI ethanolamine phosphate transferase 1 (EC 2.-.-.-)	PATHWAY: Glycolipid biosynthesis; glycosylphosphatidylinositol-anchor biosynthesis.	SUBCELLULAR LOCATION: Endoplasmic reticulum membrane; Multi-pass membrane protein (By similarity).	GPI anchor biosynthetic process; transferase activity	transferase activity	endoplasmic reticulum membrane; integral component of membrane	GO:0006506; GO:0005789; GO:0016021; GO:0016740					PIGG/PIGN/PIGO family, PIGN subfamily	Exon_118_305776_305993	NON_SYNONYMOUS_CODING	Gct/Act
1369	28525	G	A	SNP	Ca_25519	Q3E8X3	Protein NRT1/ PTR FAMILY 2.8 (AtNPF2.8)		SUBCELLULAR LOCATION: Membrane; Multi-pass membrane protein (By similarity).	pollen tube growth; transporter activity	transporter activity	integral component of membrane	GO:0016021; GO:0009860; GO:0005215			TISSUE SPECIFICITY: Expressed in flowers.		PTR2/POT transporter (TC 2.A.17) family	Exon_1369_28410_28627	STOP_GAINED	tGg/tAg
1757	5181	C	G	SNP	Ca_26473	Q6BQ20	Autophagy-related protein 13		SUBCELLULAR LOCATION: Cytoplasm (By similarity). Preautophagosomal structure membrane; Peripheral membrane protein (By similarity).	autophagy; protein transport		pre-autophagosomal structure membrane	GO:0006914; GO:0034045; GO:0015031					ATG13 fungi family	Exon_1757_5100_6386	NON_SYNONYMOUS_CODING	caC/caG
17	77642	C	A	SNP	Ca_26145	Q9BXM0	Periaxin		SUBCELLULAR LOCATION: Nucleus (By similarity).; SUBCELLULAR LOCATION: Isoform 1: Cell membrane (By similarity). Note=Associated with plasma membrane during myelination (By similarity).; SUBCELLULAR LOCATION: Isoform 2: Cytoplasm (By similarity).	axon ensheathment; cell death	protein binding	cytoplasm; nucleus; plasma membrane	GO:0008366; GO:0008219; GO:0005737; GO:0005634; GO:0005886; GO:0005515			TISSUE SPECIFICITY: Isoform 1 and isoform 2 are found in sciatic nerve and Schwann cells.	DOMAIN: Has a remarkable domain of repetitive pentameric units sometimes followed by a tripeptide spacer, it may separate two functional basic and acidic domains.; DOMAIN: The Arg/Lys-rich basic domain functions as a tripartite nuclear localization signal.	Periaxin family	Exon_17_77124_77852	NON_SYNONYMOUS_CODING	cCt/cAt
17	77677	G	A	SNP	Ca_26145	Q9BXM0	Periaxin		SUBCELLULAR LOCATION: Nucleus (By similarity).; SUBCELLULAR LOCATION: Isoform 1: Cell membrane (By similarity). Note=Associated with plasma membrane during myelination (By similarity).; SUBCELLULAR LOCATION: Isoform 2: Cytoplasm (By similarity).	axon ensheathment; cell death	protein binding	cytoplasm; nucleus; plasma membrane	GO:0008366; GO:0008219; GO:0005737; GO:0005634; GO:0005886; GO:0005515			TISSUE SPECIFICITY: Isoform 1 and isoform 2 are found in sciatic nerve and Schwann cells.	DOMAIN: Has a remarkable domain of repetitive pentameric units sometimes followed by a tripeptide spacer, it may separate two functional basic and acidic domains.; DOMAIN: The Arg/Lys-rich basic domain functions as a tripartite nuclear localization signal.	Periaxin family	Exon_17_77124_77852	NON_SYNONYMOUS_CODING	Gaa/Aaa
2330	83133	*	-GAA	DEL	Ca_25424	Q6J9S1	Ethylene-responsive transcription factor RAP2-11 (Protein RELATED TO APETALA2 11)		SUBCELLULAR LOCATION: Nucleus (Probable).	cellular response to potassium ion; ethylene-activated signaling pathway; post-embryonic root development; response to ethylene; response to reactive oxygen species; sequence-specific DNA binding transcription factor activity; transcription, DNA-templated	sequence-specific DNA binding; sequence-specific DNA binding transcription factor activity	nucleus	GO:0035865; GO:0009873; GO:0005634; GO:0048528; GO:0009723; GO:0000302; GO:0043565; GO:0003700; GO:0006351					AP2/ERF transcription factor family, ERF subfamily	Exon_2330_83102_84052	CODON_DELETION	gaa/-
2330	83202	G	A	SNP	Ca_25424	Q6J9S1	Ethylene-responsive transcription factor RAP2-11 (Protein RELATED TO APETALA2 11)		SUBCELLULAR LOCATION: Nucleus (Probable).	cellular response to potassium ion; ethylene-activated signaling pathway; post-embryonic root development; response to ethylene; response to reactive oxygen species; sequence-specific DNA binding transcription factor activity; transcription, DNA-templated	sequence-specific DNA binding; sequence-specific DNA binding transcription factor activity	nucleus	GO:0035865; GO:0009873; GO:0005634; GO:0048528; GO:0009723; GO:0000302; GO:0043565; GO:0003700; GO:0006351					AP2/ERF transcription factor family, ERF subfamily	Exon_2330_83102_84052	NON_SYNONYMOUS_CODING	Gta/Ata
2575	136582	T	G	SNP	Ca_22997	Q9FF18	Cytokinin hydroxylase (EC 1.14.13.-) (Cytochrome P450 35A1)		SUBCELLULAR LOCATION: Membrane; Single-pass membrane protein (Potential).	monooxygenase activity; oxidoreductase activity, acting on paired donors, with incorporation or reduction of molecular oxygen; trans-zeatin biosynthetic process	heme binding; iron ion binding; monooxygenase activity; oxidoreductase activity, acting on paired donors, with incorporation or reduction of molecular oxygen	integral component of membrane	GO:0020037; GO:0016021; GO:0005506; GO:0004497; GO:0016705; GO:0033466		INDUCTION: By trans-zeatin and isopentenyladenine in roots. Down-regulated by auxin and abscisic acid in roots.	TISSUE SPECIFICITY: Expressed in roots and flowers.		Cytochrome P450 family	Exon_2575_136482_136901	NON_SYNONYMOUS_CODING	agA/agC
2575	151751	C	T	SNP	Ca_22998	Q9FF17	Probable dolichyl pyrophosphate Man9GlcNAc2 alpha-1,3-glucosyltransferase (EC 2.4.1.267) (Asparagine-linked glycosylation protein 6 homolog) (Dol-P-Glc:Man(9)GlcNAc(2)-PP-Dol alpha-1,3-glucosyltransferase) (Dolichyl-P-Glc:Man9GlcNAc2-PP-dolichyl glucosyltransferase)	PATHWAY: Protein modification; protein glycosylation.	SUBCELLULAR LOCATION: Endoplasmic reticulum membrane; Multi-pass membrane protein (Potential).	protein glycosylation; transferase activity, transferring hexosyl groups	transferase activity, transferring hexosyl groups	endoplasmic reticulum membrane; integral component of membrane	GO:0005789; GO:0016021; GO:0006486; GO:0016758					ALG6/ALG8 glucosyltransferase family	Exon_2575_151736_151762	NON_SYNONYMOUS_CODING	Gat/Aat
2575	152601	A	G	SNP	Ca_22998	Q9FF17	Probable dolichyl pyrophosphate Man9GlcNAc2 alpha-1,3-glucosyltransferase (EC 2.4.1.267) (Asparagine-linked glycosylation protein 6 homolog) (Dol-P-Glc:Man(9)GlcNAc(2)-PP-Dol alpha-1,3-glucosyltransferase) (Dolichyl-P-Glc:Man9GlcNAc2-PP-dolichyl glucosyltransferase)	PATHWAY: Protein modification; protein glycosylation.	SUBCELLULAR LOCATION: Endoplasmic reticulum membrane; Multi-pass membrane protein (Potential).	protein glycosylation; transferase activity, transferring hexosyl groups	transferase activity, transferring hexosyl groups	endoplasmic reticulum membrane; integral component of membrane	GO:0005789; GO:0016021; GO:0006486; GO:0016758					ALG6/ALG8 glucosyltransferase family	Exon_2575_152554_152715	NON_SYNONYMOUS_CODING	gTa/gCa
2575	46605	T	G	SNP	Ca_22989	Q31P73	Phosphoglycerate kinase (EC 2.7.2.3)	PATHWAY: Carbohydrate degradation; glycolysis; pyruvate from D-glyceraldehyde 3-phosphate: step 2/5.	SUBCELLULAR LOCATION: Cytoplasm (Potential).	glycolytic process; phosphoglycerate kinase activity	ATP binding; phosphoglycerate kinase activity	cytoplasm	GO:0005524; GO:0005737; GO:0006096; GO:0004618					Phosphoglycerate kinase family	Exon_2575_46572_46915	NON_SYNONYMOUS_CODING	Tat/Gat
2575	47333	G	A	SNP	Ca_22989	Q31P73	Phosphoglycerate kinase (EC 2.7.2.3)	PATHWAY: Carbohydrate degradation; glycolysis; pyruvate from D-glyceraldehyde 3-phosphate: step 2/5.	SUBCELLULAR LOCATION: Cytoplasm (Potential).	glycolytic process; phosphoglycerate kinase activity	ATP binding; phosphoglycerate kinase activity	cytoplasm	GO:0005524; GO:0005737; GO:0006096; GO:0004618					Phosphoglycerate kinase family	Exon_2575_47139_47424	NON_SYNONYMOUS_CODING	gGt/gAt
2575	49163	C	T	SNP	Ca_22989	Q31P73	Phosphoglycerate kinase (EC 2.7.2.3)	PATHWAY: Carbohydrate degradation; glycolysis; pyruvate from D-glyceraldehyde 3-phosphate: step 2/5.	SUBCELLULAR LOCATION: Cytoplasm (Potential).	glycolytic process; phosphoglycerate kinase activity	ATP binding; phosphoglycerate kinase activity	cytoplasm	GO:0005524; GO:0005737; GO:0006096; GO:0004618					Phosphoglycerate kinase family	Exon_2575_49129_49204	NON_SYNONYMOUS_CODING	Cac/Tac
2916	39754	C	A	SNP	Ca_26455	Q96GN5	Cell division cycle-associated 7-like protein (Protein JPO2) (Transcription factor RAM2)		SUBCELLULAR LOCATION: Cytoplasm. Nucleus. Note=Associates with chromatin. Translocates from cytoplasm to nucleus under dexamethasone induction.	positive regulation of cell proliferation; regulation of transcription, DNA-templated; transcription, DNA-templated	protein binding	cytoplasm; nucleolus; nucleus	GO:0005737; GO:0005730; GO:0005634; GO:0008284; GO:0005515; GO:0006355; GO:0006351		INDUCTION: By MYC overexpression in a concentration dependent manner in neuroblastoma cell line.	TISSUE SPECIFICITY: Ubiquitous. Overexpressed in medulloblastoma.			Exon_2916_39664_40267	NON_SYNONYMOUS_CODING	Gac/Tac
2916	40162	C	G	SNP	Ca_26455	Q96GN5	Cell division cycle-associated 7-like protein (Protein JPO2) (Transcription factor RAM2)		SUBCELLULAR LOCATION: Cytoplasm. Nucleus. Note=Associates with chromatin. Translocates from cytoplasm to nucleus under dexamethasone induction.	positive regulation of cell proliferation; regulation of transcription, DNA-templated; transcription, DNA-templated	protein binding	cytoplasm; nucleolus; nucleus	GO:0005737; GO:0005730; GO:0005634; GO:0008284; GO:0005515; GO:0006355; GO:0006351		INDUCTION: By MYC overexpression in a concentration dependent manner in neuroblastoma cell line.	TISSUE SPECIFICITY: Ubiquitous. Overexpressed in medulloblastoma.			Exon_2916_39664_40267	NON_SYNONYMOUS_CODING	Gat/Cat
2916	40416	C	A	SNP	Ca_26455	Q96GN5	Cell division cycle-associated 7-like protein (Protein JPO2) (Transcription factor RAM2)		SUBCELLULAR LOCATION: Cytoplasm. Nucleus. Note=Associates with chromatin. Translocates from cytoplasm to nucleus under dexamethasone induction.	positive regulation of cell proliferation; regulation of transcription, DNA-templated; transcription, DNA-templated	protein binding	cytoplasm; nucleolus; nucleus	GO:0005737; GO:0005730; GO:0005634; GO:0008284; GO:0005515; GO:0006355; GO:0006351		INDUCTION: By MYC overexpression in a concentration dependent manner in neuroblastoma cell line.	TISSUE SPECIFICITY: Ubiquitous. Overexpressed in medulloblastoma.			Exon_2916_40366_40452	NON_SYNONYMOUS_CODING	Gat/Tat
2916	41235	G	T	SNP	Ca_26455	Q96GN5	Cell division cycle-associated 7-like protein (Protein JPO2) (Transcription factor RAM2)		SUBCELLULAR LOCATION: Cytoplasm. Nucleus. Note=Associates with chromatin. Translocates from cytoplasm to nucleus under dexamethasone induction.	positive regulation of cell proliferation; regulation of transcription, DNA-templated; transcription, DNA-templated	protein binding	cytoplasm; nucleolus; nucleus	GO:0005737; GO:0005730; GO:0005634; GO:0008284; GO:0005515; GO:0006355; GO:0006351		INDUCTION: By MYC overexpression in a concentration dependent manner in neuroblastoma cell line.	TISSUE SPECIFICITY: Ubiquitous. Overexpressed in medulloblastoma.			Exon_2916_41113_41277	NON_SYNONYMOUS_CODING	gCa/gAa
2916	62113	G	A	SNP	Ca_26456	K7MWJ4	Uncharacterized protein												Exon_2916_62088_62327	NON_SYNONYMOUS_CODING	Gat/Aat
2916	62222	A	C	SNP	Ca_26456	K7MWJ4	Uncharacterized protein												Exon_2916_62088_62327	NON_SYNONYMOUS_CODING	cAt/cCt
2916	64426	G	C	SNP	Ca_26456	K7MWJ4	Uncharacterized protein												Exon_2916_64377_64493	NON_SYNONYMOUS_CODING	aGt/aCt
2916	71218	G	A	SNP	Ca_26457	Q96GN5	Cell division cycle-associated 7-like protein (Protein JPO2) (Transcription factor RAM2)		SUBCELLULAR LOCATION: Cytoplasm. Nucleus. Note=Associates with chromatin. Translocates from cytoplasm to nucleus under dexamethasone induction.	positive regulation of cell proliferation; regulation of transcription, DNA-templated; transcription, DNA-templated	protein binding	cytoplasm; nucleolus; nucleus	GO:0005737; GO:0005730; GO:0005634; GO:0008284; GO:0005515; GO:0006355; GO:0006351		INDUCTION: By MYC overexpression in a concentration dependent manner in neuroblastoma cell line.	TISSUE SPECIFICITY: Ubiquitous. Overexpressed in medulloblastoma.			Exon_2916_71078_71275	NON_SYNONYMOUS_CODING	Gat/Aat
2916	78611	G	A	SNP	Ca_26458	Q55403	Thylakoid membrane protein slr0575		SUBCELLULAR LOCATION: Cellular thylakoid membrane; Multi-pass membrane protein.			integral component of membrane; thylakoid membrane	GO:0016021; GO:0042651						Exon_2916_78611_78613	SPLICE_SITE_ACCEPTOR
334	189148	G	C	SNP	Ca_25784	Q9SX27	Transcription factor PERIANTHIA (bZIP transcription factor 46) (AtbZIP46)		SUBCELLULAR LOCATION: Nucleus (By similarity).	regulation of flower development; sequence-specific DNA binding transcription factor activity; transcription, DNA-templated	DNA binding; protein binding; sequence-specific DNA binding; sequence-specific DNA binding transcription factor activity	nucleus	GO:0003677; GO:0005634; GO:0005515; GO:0009909; GO:0043565; GO:0003700; GO:0006351	DEVELOPMENTAL STAGE: Expressed in the apical meristem, the floral meristem, each whorl of organ primordia, and in ovule primordia during wild-type flower development.				BZIP family	Exon_334_189111_189359	NON_SYNONYMOUS_CODING	Gaa/Caa
362	339071	T	A	SNP	Ca_24996	G7KVN3	Putative uncharacterized protein												Exon_362_339069_340238	NON_SYNONYMOUS_CODING	cAg/cTg
420	279393	C	T	SNP	Ca_22206	Q8K400	Syntaxin-binding protein 5 (Lethal(2) giant larvae protein homolog 3) (Tomosyn-1)		SUBCELLULAR LOCATION: Cytoplasm. Cell membrane; Peripheral membrane protein. Membrane; Peripheral membrane protein. Note=Cytoplasmic, and associated with vesicular membranes and the plasma membrane.	axonogenesis; exocytosis; positive regulation of exocytosis; protein transport; regulation of exocytosis	protein binding; syntaxin-1 binding; syntaxin binding	acetylcholine-gated channel complex; secretory granule	GO:0005892; GO:0007409; GO:0006887; GO:0045921; GO:0005515; GO:0015031; GO:0017157; GO:0030141; GO:0019905; GO:0017075			TISSUE SPECIFICITY: Detected in heart, spleen, lung, skeletal muscle, liver and kidney (at protein level). Detected in brain, particularly in the olfactory bulb and in hippocampus. Detected in the tenia tecta and in the piriform layer of the brain cortex.		WD repeat L(2)GL family	Exon_420_279303_279509	NON_SYNONYMOUS_CODING	Gtt/Att
451	117677	C	A	SNP	Ca_22606	Q6ZRS2	Helicase SRCAP (EC 3.6.4.-) (Domino homolog 2) (Snf2-related CBP activator)		SUBCELLULAR LOCATION: Nucleus.	helicase activity; histone acetylation; histone acetyltransferase activity; regulation of transcription from RNA polymerase II promoter; transcription, DNA-templated; transcription coactivator activity; viral process	ATP binding; DNA binding; helicase activity; histone acetyltransferase activity; transcription coactivator activity	Golgi apparatus; nucleus; protein complex	GO:0005524; GO:0003677; GO:0005794; GO:0004386; GO:0016573; GO:0004402; GO:0005634; GO:0043234; GO:0006357; GO:0003713; GO:0006351; GO:0016032					SNF2/RAD54 helicase family, SWR1 subfamily	Exon_451_116675_118076	NON_SYNONYMOUS_CODING	gCt/gAt
451	438059	A	G	SNP	Ca_22617	C0LGV0	Probable LRR receptor-like serine/threonine-protein kinase At5g48740 (EC 2.7.11.1)		SUBCELLULAR LOCATION: Membrane; Single-pass type I membrane protein (Potential).	protein serine/threonine kinase activity	ATP binding; protein serine/threonine kinase activity	integral component of membrane	GO:0005524; GO:0016021; GO:0004674					Protein kinase superfamily, Ser/Thr protein kinase family	Exon_451_437621_438066	NON_SYNONYMOUS_CODING	aTg/aCg
451	70266	G	A	SNP	Ca_22603	Q9SXB4	G-type lectin S-receptor-like serine/threonine-protein kinase At1g11300 (EC 2.7.11.1)		SUBCELLULAR LOCATION: Cell membrane; Single-pass type I membrane protein (By similarity).	protein serine/threonine kinase activity; recognition of pollen	ATP binding; calmodulin binding; protein serine/threonine kinase activity	integral component of membrane; plasma membrane	GO:0005524; GO:0005516; GO:0016021; GO:0005886; GO:0004674; GO:0048544					Protein kinase superfamily, Ser/Thr protein kinase family	Exon_451_69552_70830	NON_SYNONYMOUS_CODING	aCt/aTt
451	70668	C	T	SNP	Ca_22603	Q9SXB4	G-type lectin S-receptor-like serine/threonine-protein kinase At1g11300 (EC 2.7.11.1)		SUBCELLULAR LOCATION: Cell membrane; Single-pass type I membrane protein (By similarity).	protein serine/threonine kinase activity; recognition of pollen	ATP binding; calmodulin binding; protein serine/threonine kinase activity	integral component of membrane; plasma membrane	GO:0005524; GO:0005516; GO:0016021; GO:0005886; GO:0004674; GO:0048544					Protein kinase superfamily, Ser/Thr protein kinase family	Exon_451_69552_70830	NON_SYNONYMOUS_CODING	aGc/aAc
4759	15270	T	A	SNP	Ca_27431	B6SFA4	Probable helicase MAGATAMA 3 (EC 3.6.4.-) (SEN1-like protein)		SUBCELLULAR LOCATION: Nucleus (Potential).	embryo sac development; helicase activity; pollen-pistil interaction; pollen tube guidance	ATP binding; helicase activity	nucleus	GO:0005524; GO:0009553; GO:0004386; GO:0005634; GO:0010183; GO:0009875			TISSUE SPECIFICITY: Expressed in flowers, siliques, leaves, roots and shoot apex.			Exon_4759_14778_16277	NON_SYNONYMOUS_CODING	Att/Ttt
4759	15701	A	G	SNP	Ca_27431	B6SFA4	Probable helicase MAGATAMA 3 (EC 3.6.4.-) (SEN1-like protein)		SUBCELLULAR LOCATION: Nucleus (Potential).	embryo sac development; helicase activity; pollen-pistil interaction; pollen tube guidance	ATP binding; helicase activity	nucleus	GO:0005524; GO:0009553; GO:0004386; GO:0005634; GO:0010183; GO:0009875			TISSUE SPECIFICITY: Expressed in flowers, siliques, leaves, roots and shoot apex.			Exon_4759_14778_16277	NON_SYNONYMOUS_CODING	gTa/gCa
498	156090	T	A	SNP	Ca_25364	Q9FJD5	Laccase-17 (EC 1.10.3.2) (Benzenediol:oxygen oxidoreductase 17) (Diphenol oxidase 17) (Urishiol oxidase 17)		SUBCELLULAR LOCATION: Secreted, extracellular space, apoplast (Potential).	hydroquinone:oxygen oxidoreductase activity; lignin biosynthetic process; lignin catabolic process; oxidoreductase activity; phenylpropanoid metabolic process	copper ion binding; hydroquinone:oxygen oxidoreductase activity; oxidoreductase activity	apoplast	GO:0048046; GO:0005507; GO:0052716; GO:0009809; GO:0046274; GO:0016491; GO:0009698			TISSUE SPECIFICITY: Ubiquitous with higher levels in the inflorescence stem.		Multicopper oxidase family	Exon_498_156088_156216	NON_SYNONYMOUS_CODING	aaA/aaT
528	259396	A	G	SNP	Ca_24531	I1LG46	Uncharacterized protein					chloroplast thylakoid membrane	GO:0009535						Exon_528_259320_259434	NON_SYNONYMOUS_CODING	Atg/Gtg
531	184926	T	C	SNP	Ca_22405	Q6DD45	Zinc finger CCHC domain-containing protein 8 (TRAMP-like complex RNA-binding factor ZCCHC8)		SUBCELLULAR LOCATION: Nucleus, nucleoplasm (By similarity). Note=Excluded from nucleolus (By similarity).		nucleic acid binding; zinc ion binding	nucleoplasm	GO:0003676; GO:0005654; GO:0008270					ZCCHC8 family	Exon_531_184455_185086	NON_SYNONYMOUS_CODING	Tcg/Ccg
545	226237	T	C	SNP	Ca_23926	Q6DFF9	Mitogen-activated protein kinase-binding protein 1												Exon_545_226211_226347	NON_SYNONYMOUS_CODING	Ata/Gta
5792	70415	A	T	SNP	Ca_26785	O04539	Paired amphipathic helix protein Sin3-like 4		SUBCELLULAR LOCATION: Nucleus (By similarity).	regulation of transcription, DNA-templated; transcription, DNA-templated		nucleus	GO:0005634; GO:0006355; GO:0006351						Exon_5792_70086_70769	NON_SYNONYMOUS_CODING	gaA/gaT
5792	70549	G	A	SNP	Ca_26785	O04539	Paired amphipathic helix protein Sin3-like 4		SUBCELLULAR LOCATION: Nucleus (By similarity).	regulation of transcription, DNA-templated; transcription, DNA-templated		nucleus	GO:0005634; GO:0006355; GO:0006351						Exon_5792_70086_70769	NON_SYNONYMOUS_CODING	aGa/aAa
5792	73056	A	C	SNP	Ca_26785	O04539	Paired amphipathic helix protein Sin3-like 4		SUBCELLULAR LOCATION: Nucleus (By similarity).	regulation of transcription, DNA-templated; transcription, DNA-templated		nucleus	GO:0005634; GO:0006355; GO:0006351						Exon_5792_72985_73085	NON_SYNONYMOUS_CODING	aAt/aCt
711	140951	T	C	SNP	Ca_24294	A5B5G7	Putative uncharacterized protein			DNA integration	nucleic acid binding		GO:0015074; GO:0003676						Exon_711_139839_141392	NON_SYNONYMOUS_CODING	aAt/aGt
753	7706	A	G	SNP	Ca_25929	Q8LFV3	Cyclic dof factor 3 (Dof zinc finger protein DOF3.3) (AtDOF3.3) (H-protein promoter-binding factor 2a)		SUBCELLULAR LOCATION: Nucleus (Probable).	flower development; regulation of transcription, DNA-templated; sequence-specific DNA binding transcription factor activity; transcription, DNA-templated	DNA binding; metal ion binding; protein binding; sequence-specific DNA binding transcription factor activity	nucleus	GO:0003677; GO:0009908; GO:0046872; GO:0005634; GO:0005515; GO:0006355; GO:0003700; GO:0006351		INDUCTION: Circadian-regulation. Highly expressed at the beginning of the light period, then decreases, reaching a minimum between 16 and 29 hours after dawn before rising again at the end of the day.	TISSUE SPECIFICITY: Expressed in the vasculature of cotyledons and hypocotyls, leaves and roots.			Exon_753_7201_8478	NON_SYNONYMOUS_CODING	Atc/Gtc
89	75982	A	G	SNP	Ca_24979	B4YK05	LST1												Exon_89_75300_76041	NON_SYNONYMOUS_CODING	Agt/Ggt
89	75994	T	A	SNP	Ca_24979	B4YK05	LST1												Exon_89_75300_76041	NON_SYNONYMOUS_CODING	Tct/Act
C11145058	1600	G	A	SNP	Ca_27928	Q8GXC7	F-box/kelch-repeat protein At3g06240												Exon_C11145058_941_2116	NON_SYNONYMOUS_CODING	aCc/aTc
C11172910	6305	T	C	SNP	Ca_27557	Q8LG88	Tonoplast dicarboxylate transporter (AttDT) (Sodium-dicarboxylate cotransporter-like) (AtSDAT) (Vacuolar malate transporter)		SUBCELLULAR LOCATION: Vacuole membrane; Multi-pass membrane protein. Note=Tonoplast.	malate transmembrane transport; malate transmembrane transporter activity; malate transport; regulation of intracellular pH; sodium ion transport	malate transmembrane transporter activity	integral component of membrane; vacuolar membrane; vacuole	GO:0016021; GO:0071423; GO:0015140; GO:0015743; GO:0051453; GO:0006814; GO:0005774; GO:0005773		INDUCTION: Induced by malate and by acidification of the cytoplasm.	TISSUE SPECIFICITY: Expressed in leaves, stems and flowers.		SLC13A/DASS transporter (TC 2.A.47) family	Exon_C11172910_6248_6321	NON_SYNONYMOUS_CODING	Ata/Gta
Ca1	1006865	*	-TTC	DEL	Ca_00126	O48788	Probable inactive receptor kinase At2g26730		SUBCELLULAR LOCATION: Membrane; Single-pass membrane protein (Potential).	protein kinase activity	ATP binding; protein kinase activity	integral component of membrane; plasma membrane	GO:0005524; GO:0016021; GO:0005886; GO:0004672				DOMAIN: The protein kinase domain is predicted to be catalytically inactive.	Protein kinase superfamily, Ser/Thr protein kinase family	Exon_Ca1_1006230_1006903	CODON_CHANGE_PLUS_CODON_DELETION	ttttca/tta
Ca1	1008797	T	C	SNP	Ca_00127	G7INV3	Putative uncharacterized protein												Exon_Ca1_1008573_1009162	NON_SYNONYMOUS_CODING	aAg/aGg
Ca1	1059311	A	G	SNP	Ca_00129	Q6NPP4	Calmodulin-binding transcription activator 2 (Ethylene-induced calmodulin-binding protein c) (AtER66) (EICBP.c) (Signal-responsive protein 4)		SUBCELLULAR LOCATION: Nucleus.	regulation of transcription, DNA-templated; response to cold; transcription, DNA-templated	DNA binding	nucleus	GO:0003677; GO:0005634; GO:0006355; GO:0009409; GO:0006351		INDUCTION: By salt, wounding, abscisic acid, H(2)O(2) and salicylic acid.	TISSUE SPECIFICITY: Expressed in roots, stems, old leaves, petals, sepals, top of carpels, stigmas, stamen filaments, anthers and siliques, but not in pollen.		CAMTA family	Exon_Ca1_1058924_1059506	NON_SYNONYMOUS_CODING	cAg/cGg
Ca1	1126609	G	A	SNP	Ca_00140	F1QDI9	DNA helicase MCM9 (EC 3.6.4.12) (Minichromosome maintenance 9)		SUBCELLULAR LOCATION: Nucleus (By similarity). Note=Localizes to nuclear foci and colocalizes with rad51 (By similarity).	cellular response to DNA damage stimulus; DNA replication; double-strand break repair via homologous recombination; helicase activity	ATP binding; DNA binding; helicase activity	MCM8-MCM9 complex; nucleus	GO:0005524; GO:0003677; GO:0006260; GO:0097362; GO:0006974; GO:0000724; GO:0004386; GO:0005634					MCM family	Exon_Ca1_1126599_1126723	NON_SYNONYMOUS_CODING	Gcc/Acc
Ca1	1142510	*	+GATGAT	INS	Ca_00141	Q9FMF7	Dicarboxylate transporter 2.1, chloroplastic (AtpDCT1) (Glutamate/malate translocator)		SUBCELLULAR LOCATION: Plastid, chloroplast inner membrane (Probable); Multi-pass membrane protein (Probable).	ammonia assimilation cycle; L-glutamate transmembrane transporter activity; L-glutamate transport; malate transmembrane transport; malate transmembrane transporter activity; oxaloacetate(2-) transmembrane transport; oxaloacetate transmembrane transporter activity; oxaloacetate transport; response to nematode; sodium ion transport	L-glutamate transmembrane transporter activity; malate transmembrane transporter activity; oxaloacetate transmembrane transporter activity	chloroplast; chloroplast envelope; chloroplast inner membrane; chloroplast thylakoid; integral component of membrane; membrane; plastid	GO:0005313; GO:0015813; GO:0019676; GO:0009507; GO:0009941; GO:0009706; GO:0009534; GO:0016021; GO:0071423; GO:0015140; GO:0016020; GO:0015131; GO:0015729; GO:1902356; GO:0009536; GO:0009624; GO:0006814			TISSUE SPECIFICITY: Expressed in roots, rosette and cauline leaves, stems, flowers and siliques.		SLC13A/DASS transporter (TC 2.A.47) family, DIT1 subfamily	Exon_Ca1_1141742_1142563	CODON_INSERTION	-/ATCATC
Ca1	1148283	A	G	SNP	Ca_00142	P47924	Bifunctional riboflavin biosynthesis protein RIBA 1, chloroplastic (AtRIBA1) [Includes: 3,4-dihydroxy-2-butanone 4-phosphate synthase (DHBP synthase) (EC 4.1.99.12); GTP cyclohydrolase-2 (EC 3.5.4.25) (GTP cyclohydrolase II)]	PATHWAY: Cofactor biosynthesis; riboflavin biosynthesis; 2-hydroxy-3-oxobutyl phosphate from D-ribulose 5-phosphate: step 1/1.; PATHWAY: Cofactor biosynthesis; riboflavin biosynthesis; 5-amino-6-(D-ribitylamino)uracil from GTP: step 1/4.	SUBCELLULAR LOCATION: Plastid, chloroplast.	3,4-dihydroxy-2-butanone-4-phosphate synthase activity; GTP cyclohydrolase II activity; riboflavin biosynthetic process	3,4-dihydroxy-2-butanone-4-phosphate synthase activity; GTP binding; GTP cyclohydrolase II activity; metal ion binding	chloroplast; chloroplast stroma; membrane	GO:0008686; GO:0005525; GO:0003935; GO:0009507; GO:0009570; GO:0016020; GO:0046872; GO:0009231			TISSUE SPECIFICITY: Expressed in leaves, shoots, roots, flowers and siliques.		DHBP synthase family; GTP cyclohydrolase II family	Exon_Ca1_1148090_1148302	NON_SYNONYMOUS_CODING	Aca/Gca
Ca1	1181799	C	G	SNP	Ca_00147	Q9M040	Pyruvate decarboxylase 4 (AtPDC4) (EC 4.1.1.1)			pyruvate decarboxylase activity; response to stress	magnesium ion binding; pyruvate decarboxylase activity; thiamine pyrophosphate binding		GO:0000287; GO:0004737; GO:0006950; GO:0030976		INDUCTION: By abscisic acid (ABA), salt and osmotic stress. Not induced by anoxia.	TISSUE SPECIFICITY: Expressed in shoots and at lowe levels in roots, flowers and siliques.		TPP enzyme family	Exon_Ca1_1181790_1182308	NON_SYNONYMOUS_CODING	aaC/aaG
Ca1	11823302	T	C	SNP	Ca_02567	Q8GW72	Alpha-L-fucosidase 1 (EC 3.2.1.51) (Alpha-1,3/4-fucosidase) (AtFUC1) (Alpha-L-fucoside fucohydrolase)		SUBCELLULAR LOCATION: Secreted, extracellular space, apoplast.	alpha-L-fucosidase activity; carbohydrate metabolic process; glycoprotein catabolic process	alpha-L-fucosidase activity	apoplast; vacuole	GO:0004560; GO:0048046; GO:0005975; GO:0006516; GO:0005773					Glycosyl hydrolase 29 family	Exon_Ca1_11823137_11823905	NON_SYNONYMOUS_CODING	Aac/Gac
Ca1	1219597	G	A	SNP	Ca_00150	Q9FY69	Transcription factor bHLH143 (Basic helix-loop-helix protein 143) (AtbHLH143) (bHLH 143) (Transcription factor EN 129) (bHLH transcription factor bHLH143)		SUBCELLULAR LOCATION: Nucleus (Potential).	regulation of transcription, DNA-templated; sequence-specific DNA binding transcription factor activity; transcription, DNA-templated	DNA binding; sequence-specific DNA binding transcription factor activity	nucleus	GO:0003677; GO:0005634; GO:0006355; GO:0003700; GO:0006351						Exon_Ca1_1218692_1219763	NON_SYNONYMOUS_CODING	cCa/cTa
Ca1	1219659	C	A	SNP	Ca_00150	Q9FY69	Transcription factor bHLH143 (Basic helix-loop-helix protein 143) (AtbHLH143) (bHLH 143) (Transcription factor EN 129) (bHLH transcription factor bHLH143)		SUBCELLULAR LOCATION: Nucleus (Potential).	regulation of transcription, DNA-templated; sequence-specific DNA binding transcription factor activity; transcription, DNA-templated	DNA binding; sequence-specific DNA binding transcription factor activity	nucleus	GO:0003677; GO:0005634; GO:0006355; GO:0003700; GO:0006351						Exon_Ca1_1218692_1219763	NON_SYNONYMOUS_CODING	ttG/ttT
Ca1	12652274	G	T	SNP	Ca_02490	G7ZVK5	Putative uncharacterized protein												Exon_Ca1_12652183_12652320	NON_SYNONYMOUS_CODING	Gcg/Tcg
Ca1	12801776	G	C	SNP	Ca_02470	Q9LNC0	Pentatricopeptide repeat-containing protein At1g06270					plastid membrane	GO:0042170					PPR family, P subfamily	Exon_Ca1_12801221_12802237	NON_SYNONYMOUS_CODING	Ctt/Gtt
Ca1	1285427	T	A	SNP	Ca_00158	Q2HVA3	Uncharacterized protein					vacuolar membrane	GO:0005774						Exon_Ca1_1285283_1285510	NON_SYNONYMOUS_CODING	Acc/Tcc
Ca1	1285465	G	A	SNP	Ca_00158	Q2HVA3	Uncharacterized protein					vacuolar membrane	GO:0005774						Exon_Ca1_1285283_1285510	NON_SYNONYMOUS_CODING	aCa/aTa
Ca1	1290011	G	A	SNP	Ca_00159	P58223	KH domain-containing protein At4g18375		SUBCELLULAR LOCATION: Nucleus (Potential).		RNA binding	nucleus	GO:0003723; GO:0005634						Exon_Ca1_1289929_1290444	NON_SYNONYMOUS_CODING	Gca/Aca
Ca1	12963528	C	A	SNP	Ca_02451	I3SDG5	Uncharacterized protein												Exon_Ca1_12963203_12963922	NON_SYNONYMOUS_CODING	Cca/Aca
Ca1	1343825	G	T	SNP	Ca_00168	B0F6S9	DUF593-containing protein (DUF593-containing protein 1)												Exon_Ca1_1343746_1344429	NON_SYNONYMOUS_CODING	gaC/gaA
Ca1	1343840	T	A	SNP	Ca_00168	B0F6S9	DUF593-containing protein (DUF593-containing protein 1)												Exon_Ca1_1343746_1344429	NON_SYNONYMOUS_CODING	gaA/gaT
Ca1	1343911	C	T	SNP	Ca_00168	B0F6S9	DUF593-containing protein (DUF593-containing protein 1)												Exon_Ca1_1343746_1344429	NON_SYNONYMOUS_CODING	Gtt/Att
Ca1	1354456	T	A	SNP	Ca_00169	Q9FMU5	U3 small nucleolar RNA-associated protein 18 homolog		SUBCELLULAR LOCATION: Nucleus, nucleolus (By similarity).	rRNA processing		Cul4-RING E3 ubiquitin ligase complex; nucleolus	GO:0080008; GO:0005730; GO:0006364				DOMAIN: The DWD box is required for interaction with DDB1A (By similarity).	WD repeat UTP18 family	Exon_Ca1_1354232_1355902	NON_SYNONYMOUS_CODING	tTt/tAt
Ca1	13955360	C	A	SNP	Ca_07135	G7IKI9	Uncharacterized protein												Exon_Ca1_13955292_13955615	NON_SYNONYMOUS_CODING	aGa/aTa
Ca1	13955524	T	A	SNP	Ca_07135	G7IKI9	Uncharacterized protein												Exon_Ca1_13955292_13955615	NON_SYNONYMOUS_CODING	ttA/ttT
Ca1	1401493	T	C	SNP	Ca_00171	Q9FME8	Oligopeptide transporter 4 (AtOPT4)		SUBCELLULAR LOCATION: Membrane; Multi-pass membrane protein (Probable).	oligopeptide transport; oligopeptide transporter activity; protein transport; response to karrikin; transmembrane transport	oligopeptide transporter activity	integral component of membrane; membrane	GO:0016021; GO:0016020; GO:0006857; GO:0015198; GO:0015031; GO:0080167; GO:0055085			TISSUE SPECIFICITY: Expressed in flowers, leaves, roots, and stems.		Oligopeptide OPT transporter (TC 2.A.67.1) family	Exon_Ca1_1401463_1402077	NON_SYNONYMOUS_CODING	Ata/Gta
Ca1	1429145	A	G	SNP	Ca_00174	O60094	DNA polymerase V (POL V) (EC 2.7.7.7)		SUBCELLULAR LOCATION: Nucleus.	DNA-directed DNA polymerase activity; rRNA transcription; transcription of nuclear large rRNA transcript from RNA polymerase I promoter	DNA-directed DNA polymerase activity; nucleotide binding; protein binding; rDNA binding	cytosol; nucleolus; nucleus	GO:0003887; GO:0005829; GO:0005730; GO:0000166; GO:0005634; GO:0005515; GO:0000182; GO:0009303; GO:0042790					DNA polymerase type-B family	Exon_Ca1_1429101_1429226	NON_SYNONYMOUS_CODING	aAt/aGt
Ca1	14458039	T	C	SNP	Ca_07091	Q9XIN0	Transcription factor LHW (BHLH transcription factor delta) (bHLH delta) (Basic helix-loop-helix protein 156) (AtbHLH156) (bHLH 156) (Protein LONESOME HIGHWAY) (bHLH transcription factor bHLH156)		SUBCELLULAR LOCATION: Nucleus.	maintenance of root meristem identity; positive regulation of transcription, DNA-templated; regulation of transcription, DNA-templated; root development; sequence-specific DNA binding transcription factor activity; stele development; transcription, DNA-templated	DNA binding; protein homodimerization activity; sequence-specific DNA binding transcription factor activity	nucleus	GO:0003677; GO:0010078; GO:0005634; GO:0045893; GO:0042803; GO:0006355; GO:0048364; GO:0003700; GO:0010479; GO:0006351			TISSUE SPECIFICITY: Expressed in both root and shoot meristems. Present in root tips.		LHW bHLH protein family	Exon_Ca1_14457497_14459002	NON_SYNONYMOUS_CODING	tTt/tCt
Ca1	1449949	G	A	SNP	Ca_00177	A2Q1B1	Octicosapeptide/Phox/Bem1p					chloroplast envelope	GO:0009941						Exon_Ca1_1449523_1450872	NON_SYNONYMOUS_CODING	Cct/Tct
Ca1	14635033	A	C	SNP	Ca_07069	Q9SEA0	Capsanthin/capsorubin synthase, chromoplast (EC 5.3.99.8)	PATHWAY: Carotenoid biosynthesis; capsanthin biosynthesis; capsanthin from antheraxanthin: step 1/1.; PATHWAY: Carotenoid biosynthesis; capsorubin biosynthesis; capsorubin from violaxanthin: step 1/1.	SUBCELLULAR LOCATION: Plastid, chromoplast (By similarity).	capsanthin synthase activity; capsorubin synthase activity; carotenoid biosynthetic process; oxidoreductase activity, acting on paired donors, with incorporation or reduction of molecular oxygen	capsanthin synthase activity; capsorubin synthase activity; oxidoreductase activity, acting on paired donors, with incorporation or reduction of molecular oxygen	chromoplast	GO:0052727; GO:0052728; GO:0016117; GO:0009509; GO:0016705					Lycopene cyclase family	Exon_Ca1_14634958_14636463	NON_SYNONYMOUS_CODING	Ttt/Gtt
Ca1	14669614	G	T	SNP	Ca_07064	Q6NMR8	Protein FANTASTIC FOUR 3							DEVELOPMENTAL STAGE: Expressed throughout development. Decreased expression in the shoot apex during the transition to flowering. Expressed in developing embryos from the early heart stage until torpedo stage.		TISSUE SPECIFICITY: Expressed in the shoot apex, stamens, young leaves and young siliques, but not in old leaves. Detected in provascular and vascular tissue, but not in the vegetative meristem. In inflorescences, restricted to the vasculature and absent from young flowers, except from anthers.		Fantastic four family	Exon_Ca1_14668987_14669730	NON_SYNONYMOUS_CODING	Cac/Aac
Ca1	1467786	C	G	SNP	Ca_00180	Q6GLP4	Protein RMD5 homolog A												Exon_Ca1_1466884_1468041	NON_SYNONYMOUS_CODING	gGc/gCc
Ca1	1495640	C	A	SNP	Ca_00183	G7IGJ2	Putative uncharacterized protein												Exon_Ca1_1495588_1496235	NON_SYNONYMOUS_CODING	Cca/Aca
Ca1	15239866	T	A	SNP	Ca_07010	I1M1H0	Uncharacterized protein			mitochondrial proton-transporting ATP synthase complex assembly		mitochondrial inner membrane	GO:0005743; GO:0033615						Exon_Ca1_15239805_15239986	NON_SYNONYMOUS_CODING	tAt/tTt
Ca1	1529261	T	G	SNP	Ca_00185	Q9LXC9	Soluble inorganic pyrophosphatase 1, chloroplastic (EC 3.6.1.1) (Inorganic pyrophosphatase 1) (Pyrophosphate phospho-hydrolase 1) (PPase 1)		SUBCELLULAR LOCATION: Plastid, chloroplast stroma.	defense response to bacterium; inorganic diphosphatase activity; phosphate-containing compound metabolic process; response to cadmium ion; response to salt stress	inorganic diphosphatase activity; magnesium ion binding	chloroplast; chloroplast envelope; chloroplast stroma; plastid; thylakoid	GO:0009507; GO:0009941; GO:0009570; GO:0042742; GO:0004427; GO:0000287; GO:0006796; GO:0009536; GO:0046686; GO:0009651; GO:0009579		INDUCTION: By glucose, frustose or sucrose at 300 mM, but not at 100 mM.	TISSUE SPECIFICITY: Expressed in all tissues tested. Highest expression in flowers, leaves and roots. Lower levels of expression in siliques and stems.		PPase family	Exon_Ca1_1529148_1529381	NON_SYNONYMOUS_CODING	aAc/aCc
Ca1	154951	C	A	SNP	Ca_00010	Q8L7G0	Auxin response factor 1		SUBCELLULAR LOCATION: Nucleus.	auxin-activated signaling pathway; leaf senescence; negative regulation of transcription, DNA-templated; response to auxin; sequence-specific DNA binding transcription factor activity; transcription, DNA-templated	DNA binding; protein binding; sequence-specific DNA binding transcription factor activity	nucleus	GO:0003677; GO:0009734; GO:0010150; GO:0045892; GO:0005634; GO:0005515; GO:0009733; GO:0003700; GO:0006351	DEVELOPMENTAL STAGE: Expressed in the sepals and carpels of young flower buds. At stage 10 of flower development, expression in the carpels becomes restricted to the style. Also expressed in anthers and filaments. At stage 13, expressed in the region at the top of the pedicel, including the abscission zone.		TISSUE SPECIFICITY: Expressed in the whole plant.	DOMAIN: Interactions between auxin response factors (ARFs) and Aux/IAA proteins occur through their C-terminal dimerization domains III and IV.	ARF family	Exon_Ca1_154941_154977	NON_SYNONYMOUS_CODING	Cat/Aat
Ca1	155143	T	A	SNP	Ca_00010	Q8L7G0	Auxin response factor 1		SUBCELLULAR LOCATION: Nucleus.	auxin-activated signaling pathway; leaf senescence; negative regulation of transcription, DNA-templated; response to auxin; sequence-specific DNA binding transcription factor activity; transcription, DNA-templated	DNA binding; protein binding; sequence-specific DNA binding transcription factor activity	nucleus	GO:0003677; GO:0009734; GO:0010150; GO:0045892; GO:0005634; GO:0005515; GO:0009733; GO:0003700; GO:0006351	DEVELOPMENTAL STAGE: Expressed in the sepals and carpels of young flower buds. At stage 10 of flower development, expression in the carpels becomes restricted to the style. Also expressed in anthers and filaments. At stage 13, expressed in the region at the top of the pedicel, including the abscission zone.		TISSUE SPECIFICITY: Expressed in the whole plant.	DOMAIN: Interactions between auxin response factors (ARFs) and Aux/IAA proteins occur through their C-terminal dimerization domains III and IV.	ARF family	Exon_Ca1_155122_155237	NON_SYNONYMOUS_CODING	Tac/Aac
Ca1	1551853	C	T	SNP	Ca_00188	Q9LJM4	Receptor-like protein kinase HAIKU2 (EC 2.7.11.1)		SUBCELLULAR LOCATION: Membrane; Single-pass membrane protein (Potential).	endosperm development; protein serine/threonine kinase activity	ATP binding; protein serine/threonine kinase activity	integral component of membrane	GO:0005524; GO:0009960; GO:0016021; GO:0004674			TISSUE SPECIFICITY: Expressed in the endosperm of fertilized ovules.		Protein kinase superfamily, Ser/Thr protein kinase family	Exon_Ca1_1551849_1554408	NON_SYNONYMOUS_CODING	Ctc/Ttc
Ca1	1552329	C	G	SNP	Ca_00188	Q9LJM4	Receptor-like protein kinase HAIKU2 (EC 2.7.11.1)		SUBCELLULAR LOCATION: Membrane; Single-pass membrane protein (Potential).	endosperm development; protein serine/threonine kinase activity	ATP binding; protein serine/threonine kinase activity	integral component of membrane	GO:0005524; GO:0009960; GO:0016021; GO:0004674			TISSUE SPECIFICITY: Expressed in the endosperm of fertilized ovules.		Protein kinase superfamily, Ser/Thr protein kinase family	Exon_Ca1_1551849_1554408	NON_SYNONYMOUS_CODING	aaC/aaG
Ca1	1552406	A	C	SNP	Ca_00188	Q9LJM4	Receptor-like protein kinase HAIKU2 (EC 2.7.11.1)		SUBCELLULAR LOCATION: Membrane; Single-pass membrane protein (Potential).	endosperm development; protein serine/threonine kinase activity	ATP binding; protein serine/threonine kinase activity	integral component of membrane	GO:0005524; GO:0009960; GO:0016021; GO:0004674			TISSUE SPECIFICITY: Expressed in the endosperm of fertilized ovules.		Protein kinase superfamily, Ser/Thr protein kinase family	Exon_Ca1_1551849_1554408	NON_SYNONYMOUS_CODING	aAt/aCt
Ca1	1552718	A	G	SNP	Ca_00188	Q9LJM4	Receptor-like protein kinase HAIKU2 (EC 2.7.11.1)		SUBCELLULAR LOCATION: Membrane; Single-pass membrane protein (Potential).	endosperm development; protein serine/threonine kinase activity	ATP binding; protein serine/threonine kinase activity	integral component of membrane	GO:0005524; GO:0009960; GO:0016021; GO:0004674			TISSUE SPECIFICITY: Expressed in the endosperm of fertilized ovules.		Protein kinase superfamily, Ser/Thr protein kinase family	Exon_Ca1_1551849_1554408	NON_SYNONYMOUS_CODING	aAa/aGa
Ca1	1553205	G	A	SNP	Ca_00188	Q9LJM4	Receptor-like protein kinase HAIKU2 (EC 2.7.11.1)		SUBCELLULAR LOCATION: Membrane; Single-pass membrane protein (Potential).	endosperm development; protein serine/threonine kinase activity	ATP binding; protein serine/threonine kinase activity	integral component of membrane	GO:0005524; GO:0009960; GO:0016021; GO:0004674			TISSUE SPECIFICITY: Expressed in the endosperm of fertilized ovules.		Protein kinase superfamily, Ser/Thr protein kinase family	Exon_Ca1_1551849_1554408	NON_SYNONYMOUS_CODING	atG/atA
Ca1	1553267	A	G	SNP	Ca_00188	Q9LJM4	Receptor-like protein kinase HAIKU2 (EC 2.7.11.1)		SUBCELLULAR LOCATION: Membrane; Single-pass membrane protein (Potential).	endosperm development; protein serine/threonine kinase activity	ATP binding; protein serine/threonine kinase activity	integral component of membrane	GO:0005524; GO:0009960; GO:0016021; GO:0004674			TISSUE SPECIFICITY: Expressed in the endosperm of fertilized ovules.		Protein kinase superfamily, Ser/Thr protein kinase family	Exon_Ca1_1551849_1554408	NON_SYNONYMOUS_CODING	cAa/cGa
Ca1	1553660	A	G	SNP	Ca_00188	Q9LJM4	Receptor-like protein kinase HAIKU2 (EC 2.7.11.1)		SUBCELLULAR LOCATION: Membrane; Single-pass membrane protein (Potential).	endosperm development; protein serine/threonine kinase activity	ATP binding; protein serine/threonine kinase activity	integral component of membrane	GO:0005524; GO:0009960; GO:0016021; GO:0004674			TISSUE SPECIFICITY: Expressed in the endosperm of fertilized ovules.		Protein kinase superfamily, Ser/Thr protein kinase family	Exon_Ca1_1551849_1554408	NON_SYNONYMOUS_CODING	cAc/cGc
Ca1	1554181	A	G	SNP	Ca_00188	Q9LJM4	Receptor-like protein kinase HAIKU2 (EC 2.7.11.1)		SUBCELLULAR LOCATION: Membrane; Single-pass membrane protein (Potential).	endosperm development; protein serine/threonine kinase activity	ATP binding; protein serine/threonine kinase activity	integral component of membrane	GO:0005524; GO:0009960; GO:0016021; GO:0004674			TISSUE SPECIFICITY: Expressed in the endosperm of fertilized ovules.		Protein kinase superfamily, Ser/Thr protein kinase family	Exon_Ca1_1551849_1554408	NON_SYNONYMOUS_CODING	Atg/Gtg
Ca1	1564411	G	A	SNP	Ca_00190	G7IFC1	Putative uncharacterized protein												Exon_Ca1_1564290_1565198	NON_SYNONYMOUS_CODING	aCt/aTt
Ca1	1567344	C	G	SNP	Ca_00191	O48651	Squalene monooxygenase (EC 1.14.13.132) (Squalene epoxidase) (SE)	PATHWAY: Terpene metabolism; lanosterol biosynthesis; lanosterol from farnesyl diphosphate: step 2/3.	SUBCELLULAR LOCATION: Membrane; Multi-pass membrane protein (Potential).	squalene monooxygenase activity	flavin adenine dinucleotide binding; squalene monooxygenase activity	integral component of membrane	GO:0050660; GO:0016021; GO:0004506					Squalene monooxygenase family	Exon_Ca1_1567321_1567572	NON_SYNONYMOUS_CODING	gCa/gGa
Ca1	15687160	C	T	SNP	Ca_06977	Q53UH4	Anthocyanidin 3-O-glucoside 2''-O-glucosyltransferase (EC 2.4.1.297) (3-O-glucoside-2''-O-glucosyltransferase) (In3GGT) (Protein dusky) (Dy)	PATHWAY: Pigment biosynthesis; anthocyanin biosynthesis.		anthocyanin-containing compound biosynthetic process; pigmentation; transferase activity, transferring hexosyl groups	transferase activity, transferring hexosyl groups		GO:0009718; GO:0043473; GO:0016758			TISSUE SPECIFICITY: Mainly expressed in the petals and tubes of flower buds at around 24 hours before flower opening.		UDP-glycosyltransferase family	Exon_Ca1_15687027_15687738	NON_SYNONYMOUS_CODING	Gtt/Att
Ca1	1569735	A	C	SNP	Ca_00191	O48651	Squalene monooxygenase (EC 1.14.13.132) (Squalene epoxidase) (SE)	PATHWAY: Terpene metabolism; lanosterol biosynthesis; lanosterol from farnesyl diphosphate: step 2/3.	SUBCELLULAR LOCATION: Membrane; Multi-pass membrane protein (Potential).	squalene monooxygenase activity	flavin adenine dinucleotide binding; squalene monooxygenase activity	integral component of membrane	GO:0050660; GO:0016021; GO:0004506					Squalene monooxygenase family	Exon_Ca1_1569664_1569942	NON_SYNONYMOUS_CODING	gAt/gCt
Ca1	1592690	G	T	SNP	Ca_00195	P11670	Basic form of pathogenesis-related protein 1 (PRP 1)			defense response; response to biotic stimulus		extracellular region	GO:0006952; GO:0005576; GO:0009607					CRISP family	Exon_Ca1_1592471_1592908	NON_SYNONYMOUS_CODING	atG/atT
Ca1	160277	A	G	SNP	Ca_00010	Q8L7G0	Auxin response factor 1		SUBCELLULAR LOCATION: Nucleus.	auxin-activated signaling pathway; leaf senescence; negative regulation of transcription, DNA-templated; response to auxin; sequence-specific DNA binding transcription factor activity; transcription, DNA-templated	DNA binding; protein binding; sequence-specific DNA binding transcription factor activity	nucleus	GO:0003677; GO:0009734; GO:0010150; GO:0045892; GO:0005634; GO:0005515; GO:0009733; GO:0003700; GO:0006351	DEVELOPMENTAL STAGE: Expressed in the sepals and carpels of young flower buds. At stage 10 of flower development, expression in the carpels becomes restricted to the style. Also expressed in anthers and filaments. At stage 13, expressed in the region at the top of the pedicel, including the abscission zone.		TISSUE SPECIFICITY: Expressed in the whole plant.	DOMAIN: Interactions between auxin response factors (ARFs) and Aux/IAA proteins occur through their C-terminal dimerization domains III and IV.	ARF family	Exon_Ca1_160152_160323	NON_SYNONYMOUS_CODING	Att/Gtt
Ca1	1645787	T	C	SNP	Ca_00202	Q8LDI5	Thioredoxin-like protein CXXS1 (AtCXXS1) (Mono-cysteine thioredoxin 1)		SUBCELLULAR LOCATION: Cytoplasm.	cell redox homeostasis; glycerol ether metabolic process; protein disulfide isomerase activity; protein disulfide oxidoreductase activity; protein folding	protein disulfide isomerase activity; protein disulfide oxidoreductase activity	cytosol	GO:0045454; GO:0005829; GO:0006662; GO:0003756; GO:0015035; GO:0006457			TISSUE SPECIFICITY: Ubiquitous.		Thioredoxin family	Exon_Ca1_1645733_1645885	NON_SYNONYMOUS_CODING	Att/Gtt
Ca1	1645832	C	T	SNP	Ca_00202	Q8LDI5	Thioredoxin-like protein CXXS1 (AtCXXS1) (Mono-cysteine thioredoxin 1)		SUBCELLULAR LOCATION: Cytoplasm.	cell redox homeostasis; glycerol ether metabolic process; protein disulfide isomerase activity; protein disulfide oxidoreductase activity; protein folding	protein disulfide isomerase activity; protein disulfide oxidoreductase activity	cytosol	GO:0045454; GO:0005829; GO:0006662; GO:0003756; GO:0015035; GO:0006457			TISSUE SPECIFICITY: Ubiquitous.		Thioredoxin family	Exon_Ca1_1645733_1645885	NON_SYNONYMOUS_CODING	Gat/Aat
Ca1	1655823	T	C	SNP	Ca_00203	Q07970	Kinesin-1 (Kinesin-like protein A)		SUBCELLULAR LOCATION: Cytoplasm, cytoskeleton (Probable).	anastral spindle assembly involved in male meiosis; microtubule-based movement; minus-end-directed microtubule motor activity; mitotic nuclear division	ATP binding; minus-end-directed microtubule motor activity	cytoplasm; microtubule; minus-end kinesin complex; nucleus; phragmoplast	GO:0005524; GO:0009971; GO:0005737; GO:0005874; GO:0007018; GO:0005872; GO:0008569; GO:0007067; GO:0005634; GO:0009524				DOMAIN: Composed of three structural domains; a small globular N-terminal, a central alpha-helical coiled coil and a large globular C-terminal which is responsible for the motor activity (it hydrolyzes ATP and binds microtubules).	TRAFAC class myosin-kinesin ATPase superfamily, Kinesin family, NCD subfamily	Exon_Ca1_1655813_1655957	NON_SYNONYMOUS_CODING	Att/Gtt
Ca1	1660722	*	+GAA	INS	Ca_00204	Q9SB42	Mediator-associated protein 1		SUBCELLULAR LOCATION: Nucleus (Probable).	regulation of transcription, DNA-templated		chloroplast; cytosol; mediator complex; nucleolus	GO:0009507; GO:0005829; GO:0016592; GO:0005730; GO:0006355						Exon_Ca1_1660535_1661716	CODON_INSERTION	-/GAA
Ca1	1661182	T	C	SNP	Ca_00204	Q9SB42	Mediator-associated protein 1		SUBCELLULAR LOCATION: Nucleus (Probable).	regulation of transcription, DNA-templated		chloroplast; cytosol; mediator complex; nucleolus	GO:0009507; GO:0005829; GO:0016592; GO:0005730; GO:0006355						Exon_Ca1_1660535_1661716	NON_SYNONYMOUS_CODING	gTt/gCt
Ca1	1661194	C	G	SNP	Ca_00204	Q9SB42	Mediator-associated protein 1		SUBCELLULAR LOCATION: Nucleus (Probable).	regulation of transcription, DNA-templated		chloroplast; cytosol; mediator complex; nucleolus	GO:0009507; GO:0005829; GO:0016592; GO:0005730; GO:0006355						Exon_Ca1_1660535_1661716	NON_SYNONYMOUS_CODING	aCt/aGt
Ca1	1661416	G	A	SNP	Ca_00204	Q9SB42	Mediator-associated protein 1		SUBCELLULAR LOCATION: Nucleus (Probable).	regulation of transcription, DNA-templated		chloroplast; cytosol; mediator complex; nucleolus	GO:0009507; GO:0005829; GO:0016592; GO:0005730; GO:0006355						Exon_Ca1_1660535_1661716	NON_SYNONYMOUS_CODING	gGt/gAt
Ca1	1661422	A	G	SNP	Ca_00204	Q9SB42	Mediator-associated protein 1		SUBCELLULAR LOCATION: Nucleus (Probable).	regulation of transcription, DNA-templated		chloroplast; cytosol; mediator complex; nucleolus	GO:0009507; GO:0005829; GO:0016592; GO:0005730; GO:0006355						Exon_Ca1_1660535_1661716	NON_SYNONYMOUS_CODING	gAa/gGa
Ca1	1670423	A	T	SNP	Ca_00207	G7IK25	Putative uncharacterized protein			NAD+ ADP-ribosyltransferase activity	metal ion binding; NAD+ ADP-ribosyltransferase activity		GO:0003950; GO:0046872						Exon_Ca1_1670295_1670814	NON_SYNONYMOUS_CODING	cAt/cTt
Ca1	1670497	*	+GAAGGG	INS	Ca_00207	G7IK25	Putative uncharacterized protein			NAD+ ADP-ribosyltransferase activity	metal ion binding; NAD+ ADP-ribosyltransferase activity		GO:0003950; GO:0046872						Exon_Ca1_1670295_1670814	CODON_INSERTION	-/GAAGGG
Ca1	16733690	T	G	SNP	Ca_06895	I1M3B6	Uncharacterized protein												Exon_Ca1_16733311_16734932	NON_SYNONYMOUS_CODING	cTt/cGt
Ca1	16961794	C	A	SNP	Ca_06873	K7M2C5	Uncharacterized protein												Exon_Ca1_16961469_16964180	NON_SYNONYMOUS_CODING	ttG/ttT
Ca1	17491659	G	A	SNP	Ca_14784	G7IMV9	Putative uncharacterized protein												Exon_Ca1_17491491_17493329	NON_SYNONYMOUS_CODING	Cca/Tca
Ca1	218755	T	C	SNP	Ca_00017	F4I114	Probable serine/threonine-protein kinase At1g09600 (EC 2.7.11.-)			protein serine/threonine kinase activity	ATP binding; protein serine/threonine kinase activity		GO:0005524; GO:0004674					Protein kinase superfamily, Ser/Thr protein kinase family	Exon_Ca1_218745_218887	NON_SYNONYMOUS_CODING	Tcc/Ccc
Ca1	224302	G	C	SNP	Ca_00018	O04486	Ras-related protein RABA2a (AtRABA2a) (Ras-related protein Rab11C) (AtRab11C)		SUBCELLULAR LOCATION: Endosome membrane. Golgi apparatus, trans-Golgi network membrane; Lipid-anchor (Probable). Note=During cytokinesis located to the growing margins of the cell plate.	protein transport; small GTPase mediated signal transduction	GTP binding	cell plate; cytosol; endosome; endosome membrane; Golgi apparatus; plasma membrane	GO:0005525; GO:0005794; GO:0009504; GO:0005829; GO:0005768; GO:0010008; GO:0005886; GO:0015031; GO:0007264			TISSUE SPECIFICITY: Expressed in root tips.		Small GTPase superfamily, Rab family	Exon_Ca1_224191_224706	NON_SYNONYMOUS_CODING	Cat/Gat
Ca1	2312591	G	A	SNP	Ca_00290	Q9SKU1	Clathrin light chain 1		SUBCELLULAR LOCATION: Cytoplasmic vesicle membrane; Peripheral membrane protein; Cytoplasmic side (By similarity). Membrane, coated pit; Peripheral membrane protein; Cytoplasmic side (By similarity). Note=Cytoplasmic face of coated pits and vesicles (By similarity).	intracellular protein transport; vesicle-mediated transport	structural molecule activity	clathrin coat of coated pit; clathrin coat of trans-Golgi network vesicle; cytosol; plasma membrane	GO:0030132; GO:0030130; GO:0005829; GO:0006886; GO:0005886; GO:0005198; GO:0016192					Clathrin light chain family	Exon_Ca1_2312568_2312993	NON_SYNONYMOUS_CODING	aCc/aTc
Ca1	266955	*	-TAA	DEL	Ca_00025	Q1SKX1	Octicosapeptide/Phox/Bem1p												Exon_Ca1_266840_267119	CODON_DELETION	agtaat/agt
Ca1	2888037	C	T	SNP	Ca_00352	Q0VMB0	50S ribosomal protein L31			translation	metal ion binding; rRNA binding; structural constituent of ribosome	ribosome	GO:0046872; GO:0019843; GO:0005840; GO:0003735; GO:0006412					Ribosomal protein L31P family, Type A subfamily	Exon_Ca1_2888029_2888235	NON_SYNONYMOUS_CODING	gGa/gAa
Ca1	298331	A	G	SNP	Ca_00029	Q54FD5	TNF receptor-associated factor family protein DDB_G0290931		SUBCELLULAR LOCATION: Cytoplasm (By similarity).	ubiquitin-protein transferase activity	ubiquitin-protein transferase activity; zinc ion binding	cytoplasm	GO:0005737; GO:0004842; GO:0008270				DOMAIN: The MATH/TRAF domain binds to receptor cytoplasmic domains.	TNF receptor-associated factor family, A subfamily	Exon_Ca1_298233_299156	NON_SYNONYMOUS_CODING	tTg/tCg
Ca1	303367	C	T	SNP	Ca_00030	Q9FVW4	Regulator of nonsense transcripts UPF3 (Nonsense mRNA reducing factor UPF3) (Up-frameshift suppressor 3 homolog) (AtUpf3)		SUBCELLULAR LOCATION: Nucleus, nucleolus. Cytoplasm (By similarity). Note=Shuttling between the nucleus and the cytoplasm (By similarity).	defense response to bacterium; jasmonic acid mediated signaling pathway; long-day photoperiodism; mRNA transport; nuclear-transcribed mRNA catabolic process, nonsense-mediated decay; response to wounding; salicylic acid mediated signaling pathway	nucleotide binding; RNA binding	cytoplasm; nucleolus	GO:0003723; GO:0005737; GO:0042742; GO:0009867; GO:0048571; GO:0051028; GO:0000184; GO:0005730; GO:0000166; GO:0009611; GO:0009863		INDUCTION: Down-regulated upon Pseudomonas syringae pv. tomato strain DC3000 infection.			RENT3 family	Exon_Ca1_302982_303414	NON_SYNONYMOUS_CODING	Gct/Act
Ca1	306872	C	G	SNP	Ca_00030	Q9FVW4	Regulator of nonsense transcripts UPF3 (Nonsense mRNA reducing factor UPF3) (Up-frameshift suppressor 3 homolog) (AtUpf3)		SUBCELLULAR LOCATION: Nucleus, nucleolus. Cytoplasm (By similarity). Note=Shuttling between the nucleus and the cytoplasm (By similarity).	defense response to bacterium; jasmonic acid mediated signaling pathway; long-day photoperiodism; mRNA transport; nuclear-transcribed mRNA catabolic process, nonsense-mediated decay; response to wounding; salicylic acid mediated signaling pathway	nucleotide binding; RNA binding	cytoplasm; nucleolus	GO:0003723; GO:0005737; GO:0042742; GO:0009867; GO:0048571; GO:0051028; GO:0000184; GO:0005730; GO:0000166; GO:0009611; GO:0009863		INDUCTION: Down-regulated upon Pseudomonas syringae pv. tomato strain DC3000 infection.			RENT3 family	Exon_Ca1_306820_306950	NON_SYNONYMOUS_CODING	gGt/gCt
Ca1	3541813	A	C	SNP	Ca_00430	G7ILT7	Inversin												Exon_Ca1_3541663_3541812	NON_SYNONYMOUS_CODING	Atg/Ctg
Ca1	3610827	C	A	SNP	Ca_00442	Q8H157	Protein NRT1/ PTR FAMILY 4.6 (AtNPF4.6) (Nitrate transporter 1.2) (Nitrate transporter NTL1) (Protein ABA-IMPORTING TRANSPORTER 1)		SUBCELLULAR LOCATION: Cell membrane; Multi-pass membrane protein.	abscisic acid transport; abscisic acid transporter activity; nitrate assimilation; regulation of stomatal movement; response to nematode; symporter activity	abscisic acid transporter activity; symporter activity	integral component of membrane; plasma membrane	GO:0080168; GO:0090440; GO:0016021; GO:0042128; GO:0005886; GO:0010119; GO:0009624; GO:0015293		INDUCTION: Not regulated by nitrate. Down-regulated upon nematode infection.	TISSUE SPECIFICITY: Expressed in root hairs and in epidermis of both root tips and mature regions of roots. Detected in shoots, stems, flowers, siliques and imbibed seeds. Expressed in vascular tissues in cotyledons, trus leaves, hypocotyls, roots and inflorescence stems.		PTR2/POT transporter (TC 2.A.17.3) family	Exon_Ca1_3610771_3611665	NON_SYNONYMOUS_CODING	Caa/Aaa
Ca1	380044	C	T	SNP	Ca_00039	Q54PW9	Protein EI24 homolog		SUBCELLULAR LOCATION: Membrane; Multi-pass membrane protein (Potential).			endoplasmic reticulum; integral component of membrane	GO:0005783; GO:0016021					EI24 family	Exon_Ca1_379951_380085	NON_SYNONYMOUS_CODING	aCg/aTg
Ca1	40950608	C	T	SNP	Ca_18465	H1A988	11-oxo-beta-amyrin 30-oxidase (EC 1.14.13.173) (Cytochrome P450 72A154)		SUBCELLULAR LOCATION: Membrane; Single-pass membrane protein (Potential).	11-oxo-beta-amyrin catabolic process; glycyrrhetinate biosynthetic process; oxidoreductase activity, acting on paired donors, with incorporation or reduction of molecular oxygen, NAD(P)H as one donor, and incorporation of one atom of oxygen	heme binding; iron ion binding; oxidoreductase activity, acting on paired donors, with incorporation or reduction of molecular oxygen, NAD(P)H as one donor, and incorporation of one atom of oxygen	integral component of membrane	GO:1902382; GO:1902386; GO:0020037; GO:0016021; GO:0005506; GO:0016709			TISSUE SPECIFICITY: Expressed in roots, stolons and stems. Not detected in leaves.		Cytochrome P450 family	Exon_Ca1_40950181_40950612	NON_SYNONYMOUS_CODING	Cca/Tca
Ca1	412547	C	T	SNP	Ca_00044	Q9C952	Cleavage and polyadenylation specificity factor subunit 3-I (EC 3.1.27.-) (Cleavage and polyadenylation specificity factor 73 kDa subunit I) (AtCPSF73-I) (CPSF 73 kDa subunit I)		SUBCELLULAR LOCATION: Nucleus.	mRNA processing; nuclease activity	nuclease activity; protein binding	nucleus	GO:0006397; GO:0004518; GO:0005634; GO:0005515			TISSUE SPECIFICITY: Highly expressed in carpels. Also detected in seedlings, roots, stems, leaves, flowers and siliques.	DOMAIN: The HXHXDH motif is essential for the endoribonuclease activity of the CPSF complex (By similarity).	Metallo-beta-lactamase superfamily, RNA-metabolizing metallo-beta-lactamase-like family, INTS11 subfamily	Exon_Ca1_412247_412675	NON_SYNONYMOUS_CODING	Gtt/Att
Ca1	442886	A	G	SNP	Ca_00050	Q5M731	Thiamine biosynthetic bifunctional enzyme TH1, chloroplastic [Includes: Thiamine-phosphate synthase (TP synthase) (TPS) (EC 2.5.1.3) (Thiamine-phosphate pyrophosphorylase) (TMP pyrophosphorylase) (TMP-PPase); Hydroxymethylpyrimidine kinase (HMP kinase) (EC 2.7.1.49)]	PATHWAY: Cofactor biosynthesis; thiamine diphosphate biosynthesis; thiamine phosphate from 4-amino-2-methyl-5-diphosphomethylpyrimidine and 4-methyl-5-(2-phosphoethyl)-thiazole: step 1/1.; PATHWAY: Cofactor biosynthesis; thiamine diphosphate biosynthesis; 4-amino-2-methyl-5-diphosphomethylpyrimidine from 5-amino-1-(5-phospho-D-ribosyl)imidazole: step 2/3.	SUBCELLULAR LOCATION: Plastid, chloroplast.	hydroxymethylpyrimidine kinase activity; phosphomethylpyrimidine kinase activity; thiamine biosynthetic process; thiamine diphosphate biosynthetic process; thiamine-phosphate diphosphorylase activity	ATP binding; hydroxymethylpyrimidine kinase activity; metal ion binding; phosphomethylpyrimidine kinase activity; thiamine-phosphate diphosphorylase activity	chloroplast; chloroplast stroma	GO:0005524; GO:0009507; GO:0009570; GO:0008902; GO:0046872; GO:0008972; GO:0009228; GO:0009229; GO:0004789					Thiamine-phosphate synthase family	Exon_Ca1_442632_442940	NON_SYNONYMOUS_CODING	aTt/aCt
Ca1	447892	T	C	SNP	Ca_00051	Q8L840	ATP-dependent DNA helicase Q-like 4A (EC 3.6.4.12) (RecQ-like protein 4A) (AtRecQ4A) (AtRecQl4A) (SGS1-like protein) (AtSGS1)		SUBCELLULAR LOCATION: Nucleus (By similarity).	3'-5' DNA helicase activity; ATP-dependent 3'-5' DNA helicase activity; cellular response to abscisic acid stimulus; cellular response to cold; cellular response to DNA damage stimulus; chromosome organization; DNA duplex unwinding; DNA recombination; DNA repair; DNA replication; double-strand break repair via homologous recombination	3'-5' DNA helicase activity; ATP binding; ATP-dependent 3'-5' DNA helicase activity; metal ion binding; nucleic acid binding	nucleus; plasmodesma	GO:0043138; GO:0005524; GO:0043140; GO:0032508; GO:0006310; GO:0006281; GO:0006260; GO:0006974; GO:0071215; GO:0070417; GO:0051276; GO:0000724; GO:0046872; GO:0003676; GO:0005634; GO:0009506		INDUCTION: By cold. Repressed by abscisic acid (ABA).	TISSUE SPECIFICITY: Expressed in roots, seedlings, young leaves, shoots, shoot apical mersitem, inflorescences, flowers, siliques and seeds.		Helicase family, RecQ subfamily	Exon_Ca1_447816_448112	NON_SYNONYMOUS_CODING	Tct/Cct
Ca1	4556988	C	A	SNP	Ca_00540	G7ISK7	Putative uncharacterized protein												Exon_Ca1_4556781_4557209	NON_SYNONYMOUS_CODING	Gct/Tct
Ca1	4582281	T	C	SNP	Ca_00544	G7IFK1	Serine/threonine protein phosphatase 6 regulatory ankyrin repeat subunit A												Exon_Ca1_4581951_4582468	NON_SYNONYMOUS_CODING	Att/Gtt
Ca1	4582313	*	-GCT	DEL	Ca_00544	G7IFK1	Serine/threonine protein phosphatase 6 regulatory ankyrin repeat subunit A												Exon_Ca1_4581951_4582468	CODON_CHANGE_PLUS_CODON_DELETION	aaagct/aat
Ca1	468934	A	C	SNP	Ca_00053	O48881	Thiamine biosynthetic bifunctional enzyme BTH1, chloroplastic [Includes: Thiamine-phosphate synthase (TP synthase) (TPS) (EC 2.5.1.3) (Thiamine-phosphate pyrophosphorylase) (TMP pyrophosphorylase) (TMP-PPase); Hydroxymethylpyrimidine kinase (HMP kinase) (EC 2.7.1.49)]	PATHWAY: Cofactor biosynthesis; thiamine diphosphate biosynthesis; thiamine phosphate from 4-amino-2-methyl-5-diphosphomethylpyrimidine and 4-methyl-5-(2-phosphoethyl)-thiazole: step 1/1.; PATHWAY: Cofactor biosynthesis; thiamine diphosphate biosynthesis; 4-amino-2-methyl-5-diphosphomethylpyrimidine from 5-amino-1-(5-phospho-D-ribosyl)imidazole: step 2/3.	SUBCELLULAR LOCATION: Plastid, chloroplast (By similarity).	hydroxymethylpyrimidine kinase activity; phosphomethylpyrimidine kinase activity; thiamine biosynthetic process; thiamine diphosphate biosynthetic process; thiamine-phosphate diphosphorylase activity	ATP binding; hydroxymethylpyrimidine kinase activity; metal ion binding; phosphomethylpyrimidine kinase activity; thiamine-phosphate diphosphorylase activity	chloroplast	GO:0005524; GO:0009507; GO:0008902; GO:0046872; GO:0008972; GO:0009228; GO:0009229; GO:0004789		INDUCTION: Down-regulated by treatment with exogenous thiamine.	TISSUE SPECIFICITY: Expressed in roots, leaves and stems.		Thiamine-phosphate synthase family	Exon_Ca1_468566_469060	NON_SYNONYMOUS_CODING	aTc/aGc
Ca1	500707	T	C	SNP	Ca_00056	Q38898	Potassium channel AKT2/3		SUBCELLULAR LOCATION: Endoplasmic reticulum membrane; Multi-pass membrane protein. Note=Targeted to the cell membrane when interacting with CIPK6 and CBL4.	regulation of membrane potential; response to abscisic acid; voltage-gated potassium channel activity	identical protein binding; protein binding; voltage-gated potassium channel activity	endoplasmic reticulum membrane; integral component of membrane; plasmodesma	GO:0005789; GO:0042802; GO:0016021; GO:0009506; GO:0005515; GO:0042391; GO:0009737; GO:0005249		INDUCTION: In shoots, strongly induced by abscisic acid (ABA) treatment and reduced after NaCl treatment or potassium starvation.	TISSUE SPECIFICITY: Expressed mainly in the phloem tissues throughout the plant but also, at a lower level, in leaf epiderm, mesophyll and guard cells.	DOMAIN: The segment S4 is probably the voltage-sensor and is characterized by a series of positively charged amino acids. The pore-forming region H5 is enclosed by the transmembrane segments S5 and S6 in the Shaker-type (1P/6TM) and contains the GYGD signature motif which seems to be involved in potassium selectivity.; DOMAIN: The KHA domain (rich in hydrophobic and acidic residues) present in th…	Potassium channel family, Plant (TC 1.A.1.4) subfamily	Exon_Ca1_500613_501182	NON_SYNONYMOUS_CODING	Agt/Ggt
Ca1	500732	C	G	SNP	Ca_00056	Q38898	Potassium channel AKT2/3		SUBCELLULAR LOCATION: Endoplasmic reticulum membrane; Multi-pass membrane protein. Note=Targeted to the cell membrane when interacting with CIPK6 and CBL4.	regulation of membrane potential; response to abscisic acid; voltage-gated potassium channel activity	identical protein binding; protein binding; voltage-gated potassium channel activity	endoplasmic reticulum membrane; integral component of membrane; plasmodesma	GO:0005789; GO:0042802; GO:0016021; GO:0009506; GO:0005515; GO:0042391; GO:0009737; GO:0005249		INDUCTION: In shoots, strongly induced by abscisic acid (ABA) treatment and reduced after NaCl treatment or potassium starvation.	TISSUE SPECIFICITY: Expressed mainly in the phloem tissues throughout the plant but also, at a lower level, in leaf epiderm, mesophyll and guard cells.	DOMAIN: The segment S4 is probably the voltage-sensor and is characterized by a series of positively charged amino acids. The pore-forming region H5 is enclosed by the transmembrane segments S5 and S6 in the Shaker-type (1P/6TM) and contains the GYGD signature motif which seems to be involved in potassium selectivity.; DOMAIN: The KHA domain (rich in hydrophobic and acidic residues) present in th…	Potassium channel family, Plant (TC 1.A.1.4) subfamily	Exon_Ca1_500613_501182	NON_SYNONYMOUS_CODING	gaG/gaC
Ca1	5095078	A	G	SNP	Ca_00598	Q9LQQ8	Probable serine/threonine-protein kinase RLCKVII (EC 2.7.11.1)			protein serine/threonine kinase activity	ATP binding; protein serine/threonine kinase activity		GO:0005524; GO:0004674					Protein kinase superfamily, Ser/Thr protein kinase family	Exon_Ca1_5095073_5095464	NON_SYNONYMOUS_CODING	gTt/gCt
Ca1	5095137	T	C	SNP	Ca_00598	Q9LQQ8	Probable serine/threonine-protein kinase RLCKVII (EC 2.7.11.1)			protein serine/threonine kinase activity	ATP binding; protein serine/threonine kinase activity		GO:0005524; GO:0004674					Protein kinase superfamily, Ser/Thr protein kinase family	Exon_Ca1_5095073_5095464	NON_SYNONYMOUS_CODING	atA/atG
Ca1	538055	G	C	SNP	Ca_00061	P59910	DnaJ homolog subfamily B member 13 (Testis and spermatogenesis cell-related protein 6) (Testis spermatocyte apoptosis-related gene 6 protein) (Testis spermatogenesis apoptosis-related gene 3 protein) (Testis spermatogenesis apoptosis-related gene 6 protein)			protein folding			GO:0006457			TISSUE SPECIFICITY: Specifically expressed in testis.			Exon_Ca1_537521_538092	NON_SYNONYMOUS_CODING	gaC/gaG
Ca1	559797	G	C	SNP	Ca_00064	Q0WL80	UDP-glucose:glycoprotein glucosyltransferase (EC 2.4.1.-) (EMS-mutagenized BRI1 suppressor 1) (Protein PRIORITY IN SWEET LIFE 2)	PATHWAY: Protein modification; protein glycosylation.	SUBCELLULAR LOCATION: Endoplasmic reticulum lumen.	protein glycosylation; UDP-glucose:glycoprotein glucosyltransferase activity	UDP-glucose:glycoprotein glucosyltransferase activity	endoplasmic reticulum lumen	GO:0003980; GO:0005788; GO:0006486				DOMAIN: The N-terminal non-catalytic domain is assumed to mediate recognition of proteins with partial folding defects (By similarity).	Glycosyltransferase 8 family	Exon_Ca1_559711_559851	NON_SYNONYMOUS_CODING	aGt/aCt
Ca1	5765382	T	G	SNP	Ca_00668	P46608	Homeobox protein SBH1		SUBCELLULAR LOCATION: Nucleus (Probable).	carpel development; regulation of meristem structural organization; sequence-specific DNA binding transcription factor activity; transcription, DNA-templated	sequence-specific DNA binding; sequence-specific DNA binding transcription factor activity	nucleus	GO:0048440; GO:0005634; GO:0009934; GO:0043565; GO:0003700; GO:0006351	DEVELOPMENTAL STAGE: First expressed in the embryo proliferation stage, increases during early somatic embryo development and decreases thereafter.		TISSUE SPECIFICITY: Expressed mainly in embryonic tissues. Weakly detected in stems and hypocotyl.		TALE/KNOX homeobox family	Exon_Ca1_5765193_5765642	NON_SYNONYMOUS_CODING	Aac/Cac
Ca1	586163	G	T	SNP	Ca_00066	Q9SS94	Cell division control protein 48 homolog C (AtCDC48c) (Protein EMBRYO DEFECTIVE 1354)		SUBCELLULAR LOCATION: Nucleus (By similarity). Cytoplasm, cytoskeleton, phragmoplast (By similarity). Note=Primarily localized to the nucleus and, during cytokinesis, to the phragmoplast, a site where membrane vesicles are targeted in the deposition of new cell wall materials (By similarity).	cell cycle; cell division; nucleoside-triphosphatase activity; protein transport	ATP binding; nucleoside-triphosphatase activity	cytoskeleton; nucleus; phragmoplast	GO:0005524; GO:0007049; GO:0051301; GO:0005856; GO:0017111; GO:0005634; GO:0009524; GO:0015031					AAA ATPase family	Exon_Ca1_585801_586782	NON_SYNONYMOUS_CODING	cGt/cTt
Ca1	586465	G	A	SNP	Ca_00066	Q9SS94	Cell division control protein 48 homolog C (AtCDC48c) (Protein EMBRYO DEFECTIVE 1354)		SUBCELLULAR LOCATION: Nucleus (By similarity). Cytoplasm, cytoskeleton, phragmoplast (By similarity). Note=Primarily localized to the nucleus and, during cytokinesis, to the phragmoplast, a site where membrane vesicles are targeted in the deposition of new cell wall materials (By similarity).	cell cycle; cell division; nucleoside-triphosphatase activity; protein transport	ATP binding; nucleoside-triphosphatase activity	cytoskeleton; nucleus; phragmoplast	GO:0005524; GO:0007049; GO:0051301; GO:0005856; GO:0017111; GO:0005634; GO:0009524; GO:0015031					AAA ATPase family	Exon_Ca1_585801_586782	NON_SYNONYMOUS_CODING	Gaa/Aaa
Ca1	625901	T	A	SNP	Ca_00071	Q9FVU0	Transmembrane emp24 domain-containing protein p24delta4 (Protein CYTOPLASMIC BODIES) (p24 family protein delta1b) (p24delta1b) (p24 family protein delta4) (p24delta4)		SUBCELLULAR LOCATION: Endoplasmic reticulum membrane; Single-pass type I membrane protein. Golgi apparatus membrane; Single-pass type I membrane protein. Note=Cycles between the endoplasmic reticulum and Golgi via COPI and COPII dependent pathways. Mainly located in endoplasmic reticulum.	protein transport; vesicle-mediated transport		endoplasmic reticulum membrane; Golgi membrane; integral component of membrane	GO:0000139; GO:0005789; GO:0016021; GO:0015031; GO:0016192				DOMAIN: The cytoplasmic C-terminal domain contains a functional dilysine-retrieval motif, which is involved in the retrograde Golgi-to-ER transport of the protein.	EMP24/GP25L family	Exon_Ca1_625727_625921	NON_SYNONYMOUS_CODING	aaT/aaA
Ca1	626200	G	A	SNP	Ca_00071	Q9FVU0	Transmembrane emp24 domain-containing protein p24delta4 (Protein CYTOPLASMIC BODIES) (p24 family protein delta1b) (p24delta1b) (p24 family protein delta4) (p24delta4)		SUBCELLULAR LOCATION: Endoplasmic reticulum membrane; Single-pass type I membrane protein. Golgi apparatus membrane; Single-pass type I membrane protein. Note=Cycles between the endoplasmic reticulum and Golgi via COPI and COPII dependent pathways. Mainly located in endoplasmic reticulum.	protein transport; vesicle-mediated transport		endoplasmic reticulum membrane; Golgi membrane; integral component of membrane	GO:0000139; GO:0005789; GO:0016021; GO:0015031; GO:0016192				DOMAIN: The cytoplasmic C-terminal domain contains a functional dilysine-retrieval motif, which is involved in the retrograde Golgi-to-ER transport of the protein.	EMP24/GP25L family	Exon_Ca1_626075_626284	NON_SYNONYMOUS_CODING	gGt/gAt
Ca1	635975	A	G	SNP	Ca_00073	Q39111	Gibberellin 20 oxidase 2 (EC 1.14.11.-) (GA 20-oxidase 2) (Gibberellin C-20 oxidase 2)	PATHWAY: Plant hormone biosynthesis; gibberellin biosynthesis.		flower development; gibberellin 20-oxidase activity; gibberellin biosynthetic process; response to gibberellin; response to karrikin; response to red or far red light; unidimensional cell growth	gibberellin 20-oxidase activity; iron ion binding		GO:0009908; GO:0045544; GO:0009686; GO:0005506; GO:0009739; GO:0080167; GO:0009639; GO:0009826	DEVELOPMENTAL STAGE: Expressed in developing siliques 3-13 days after pollination.	INDUCTION: Negatively controlled by the level of physiologically active gibberellin. Up-regulated by auxin, paclobutrazol, long day exposure and cold treatment.	TISSUE SPECIFICITY: Expressed in inflorescence and developing siliques. Detected in seeds, roots, cotyledons and leaves. In seeds, specifically detected at the rim of the embryo and the outer integument.		Iron/ascorbate-dependent oxidoreductase family, GA20OX subfamily	Exon_Ca1_635845_636185	NON_SYNONYMOUS_CODING	Aaa/Gaa
Ca1	657300	G	T	SNP	Ca_00078	Q9FM94	FBD-associated F-box protein At5g56370												Exon_Ca1_657239_657476	NON_SYNONYMOUS_CODING	Cat/Aat
Ca1	659000	A	G	SNP	Ca_00078	Q9FM94	FBD-associated F-box protein At5g56370												Exon_Ca1_658364_659143	NON_SYNONYMOUS_CODING	Tgg/Cgg
Ca1	6631860	G	A	SNP	Ca_07928	P0C8L4	Uncharacterized protein At4g26485												Exon_Ca1_6631782_6631980	NON_SYNONYMOUS_CODING	Gat/Aat
Ca1	666516	T	C	SNP	Ca_00079	I3S3V7	Uncharacterized protein												Exon_Ca1_666470_666686	NON_SYNONYMOUS_CODING	Aca/Gca
Ca1	684326	G	A	SNP	Ca_00082	A5YVF1	Protein SUPPRESSOR OF GENE SILENCING 3 (SlSGS3)		SUBCELLULAR LOCATION: Cytoplasm, perinuclear region. Note=Accumulates in inclusion bodies in the cell periphery. May interact with the ER network from the perinuclear region out to the cell periphery (By similarity).	production of ta-siRNAs involved in RNA interference; regulation of defense response to virus; vegetative phase change; virus induced gene silencing; wax biosynthetic process		cytosol; endoplasmic reticulum; perinuclear region of cytoplasm	GO:0005829; GO:0005783; GO:0048471; GO:0010267; GO:0050688; GO:0010050; GO:0009616; GO:0010025					SGS3 family	Exon_Ca1_684312_685169	NON_SYNONYMOUS_CODING	aGt/aAt
Ca1	684336	A	T	SNP	Ca_00082	A5YVF1	Protein SUPPRESSOR OF GENE SILENCING 3 (SlSGS3)		SUBCELLULAR LOCATION: Cytoplasm, perinuclear region. Note=Accumulates in inclusion bodies in the cell periphery. May interact with the ER network from the perinuclear region out to the cell periphery (By similarity).	production of ta-siRNAs involved in RNA interference; regulation of defense response to virus; vegetative phase change; virus induced gene silencing; wax biosynthetic process		cytosol; endoplasmic reticulum; perinuclear region of cytoplasm	GO:0005829; GO:0005783; GO:0048471; GO:0010267; GO:0050688; GO:0010050; GO:0009616; GO:0010025					SGS3 family	Exon_Ca1_684312_685169	NON_SYNONYMOUS_CODING	caA/caT
Ca1	684431	C	T	SNP	Ca_00082	A5YVF1	Protein SUPPRESSOR OF GENE SILENCING 3 (SlSGS3)		SUBCELLULAR LOCATION: Cytoplasm, perinuclear region. Note=Accumulates in inclusion bodies in the cell periphery. May interact with the ER network from the perinuclear region out to the cell periphery (By similarity).	production of ta-siRNAs involved in RNA interference; regulation of defense response to virus; vegetative phase change; virus induced gene silencing; wax biosynthetic process		cytosol; endoplasmic reticulum; perinuclear region of cytoplasm	GO:0005829; GO:0005783; GO:0048471; GO:0010267; GO:0050688; GO:0010050; GO:0009616; GO:0010025					SGS3 family	Exon_Ca1_684312_685169	NON_SYNONYMOUS_CODING	tCt/tTt
Ca1	6889756	C	T	SNP	Ca_07955	Q3KTM0	Ferric reduction oxidase 7, chloroplastic (AtFRO7) (EC 1.16.1.7) (Ferric-chelate reductase 7)		SUBCELLULAR LOCATION: Plastid, chloroplast membrane; Multi-pass membrane protein (Potential).	ferric-chelate reductase activity; ion transport; photosynthetic electron transport chain	ferric-chelate reductase activity; metal ion binding	chloroplast; chloroplast membrane; integral component of membrane	GO:0009507; GO:0031969; GO:0000293; GO:0016021; GO:0006811; GO:0046872; GO:0009767	DEVELOPMENTAL STAGE: Expressed during cell or organ differentiation.	INDUCTION: Up-regulated in shoots by iron deficiency and down-regulated in shoots by copper deficiency.	TISSUE SPECIFICITY: Expressed in shoots, flowers and siliques. Detected in cotyledons, leaves and trichomes, but not in roots.		Ferric reductase (FRE) family	Exon_Ca1_6889677_6889944	NON_SYNONYMOUS_CODING	gGt/gAt
Ca1	6890330	T	C	SNP	Ca_07955	Q3KTM0	Ferric reduction oxidase 7, chloroplastic (AtFRO7) (EC 1.16.1.7) (Ferric-chelate reductase 7)		SUBCELLULAR LOCATION: Plastid, chloroplast membrane; Multi-pass membrane protein (Potential).	ferric-chelate reductase activity; ion transport; photosynthetic electron transport chain	ferric-chelate reductase activity; metal ion binding	chloroplast; chloroplast membrane; integral component of membrane	GO:0009507; GO:0031969; GO:0000293; GO:0016021; GO:0006811; GO:0046872; GO:0009767	DEVELOPMENTAL STAGE: Expressed during cell or organ differentiation.	INDUCTION: Up-regulated in shoots by iron deficiency and down-regulated in shoots by copper deficiency.	TISSUE SPECIFICITY: Expressed in shoots, flowers and siliques. Detected in cotyledons, leaves and trichomes, but not in roots.		Ferric reductase (FRE) family	Exon_Ca1_6890026_6890353	NON_SYNONYMOUS_CODING	Att/Gtt
Ca1	691058	C	T	SNP	Ca_00083	Q96K49	Transmembrane protein 87B		SUBCELLULAR LOCATION: Membrane; Multi-pass membrane protein (Potential).			integral component of membrane	GO:0016021					LU7TM family, TMEM87 subfamily	Exon_Ca1_691015_691947	NON_SYNONYMOUS_CODING	Cct/Tct
Ca1	704099	C	T	SNP	Ca_00086	Q5IBC5	Separase (EC 3.4.22.49) (Protein EXTRA SPINDLE POLES) (AtESP) (Protein RADIALLY SWOLLEN 4)			chromosome separation; embryo development ending in seed dormancy; endosperm development; meiotic chromosome separation; mitotic nuclear division; peptidase activity; positive regulation of sister chromatid cohesion; unidimensional cell growth	peptidase activity	nucleus	GO:0051304; GO:0009793; GO:0009960; GO:0051307; GO:0007067; GO:0005634; GO:0008233; GO:0045876; GO:0009826			TISSUE SPECIFICITY: Expressed in roots, stems, leaves and buds.			Exon_Ca1_703587_704194	NON_SYNONYMOUS_CODING	gCg/gTg
Ca1	717971	G	C	SNP	Ca_00086	Q5IBC5	Separase (EC 3.4.22.49) (Protein EXTRA SPINDLE POLES) (AtESP) (Protein RADIALLY SWOLLEN 4)			chromosome separation; embryo development ending in seed dormancy; endosperm development; meiotic chromosome separation; mitotic nuclear division; peptidase activity; positive regulation of sister chromatid cohesion; unidimensional cell growth	peptidase activity	nucleus	GO:0051304; GO:0009793; GO:0009960; GO:0051307; GO:0007067; GO:0005634; GO:0008233; GO:0045876; GO:0009826			TISSUE SPECIFICITY: Expressed in roots, stems, leaves and buds.			Exon_Ca1_717911_717998	NON_SYNONYMOUS_CODING	gaG/gaC
Ca1	7196538	T	C	SNP	Ca_07977	K7LBE6	Uncharacterized protein			enzyme inhibitor activity; pectinesterase activity	enzyme inhibitor activity; pectinesterase activity		GO:0004857; GO:0030599						Exon_Ca1_7196205_7196768	NON_SYNONYMOUS_CODING	Att/Gtt
Ca1	726054	G	A	SNP	Ca_00088	I3S2H1	Uncharacterized protein												Exon_Ca1_725969_726139	NON_SYNONYMOUS_CODING	Gcg/Acg
Ca1	808943	T	A	SNP	Ca_00099	F4HVM3	WAT1-related protein At1g68170		SUBCELLULAR LOCATION: Membrane (By similarity); Multi-pass membrane protein (Potential).			integral component of membrane	GO:0016021					Drug/metabolite transporter (DMT) superfamily, Plant drug/metabolite exporter (P-DME) (TC 2.A.7.4) family	Exon_Ca1_808829_808987	NON_SYNONYMOUS_CODING	Atg/Ttg
Ca1	823937	A	G	SNP	Ca_00100	Q4PT23	WAT1-related protein At1g25270		SUBCELLULAR LOCATION: Membrane (By similarity); Multi-pass membrane protein (Potential).			integral component of membrane	GO:0016021					Drug/metabolite transporter (DMT) superfamily, Plant drug/metabolite exporter (P-DME) (TC 2.A.7.4) family	Exon_Ca1_823737_823995	NON_SYNONYMOUS_CODING	aTt/aCt
Ca1	8886067	C	G	SNP	Ca_02919	Q42485	Zinc finger protein 1			photomorphogenesis; regulation of transcription, DNA-templated; sequence-specific DNA binding transcription factor activity	metal ion binding; sequence-specific DNA binding transcription factor activity		GO:0046872; GO:0009640; GO:0006355; GO:0003700						Exon_Ca1_8885664_8886209	NON_SYNONYMOUS_CODING	Cat/Gat
Ca1	8914350	C	A	SNP	Ca_02913	I3SLN0	Uncharacterized protein												Exon_Ca1_8914267_8914485	NON_SYNONYMOUS_CODING	aCt/aAt
Ca1	909024	G	T	SNP	Ca_00114	D4Q9Z5	Soyasaponin III rhamnosyltransferase (EC 2.4.1.273) (Soyasaponin glycosyltransferase 3) (UDP-rhamnose:soyasaponin III-rhamnosyltransferase)			transferase activity, transferring hexosyl groups	transferase activity, transferring hexosyl groups		GO:0016758					UDP-glycosyltransferase family	Exon_Ca1_907671_909107	NON_SYNONYMOUS_CODING	agG/agT
Ca1	94259	T	C	SNP	Ca_00007	Q5REG1	Squamous cell carcinoma antigen recognized by T-cells 3 (SART-3)		SUBCELLULAR LOCATION: Cytoplasm (By similarity). Nucleus (By similarity). Nucleus speckle (By similarity).	RNA processing	nucleotide binding; RNA binding	cytoplasm; nuclear speck	GO:0003723; GO:0006396; GO:0005737; GO:0016607; GO:0000166						Exon_Ca1_94194_94466	NON_SYNONYMOUS_CODING	gTt/gCt
Ca1	94592	T	C	SNP	Ca_00007	Q5REG1	Squamous cell carcinoma antigen recognized by T-cells 3 (SART-3)		SUBCELLULAR LOCATION: Cytoplasm (By similarity). Nucleus (By similarity). Nucleus speckle (By similarity).	RNA processing	nucleotide binding; RNA binding	cytoplasm; nuclear speck	GO:0003723; GO:0006396; GO:0005737; GO:0016607; GO:0000166						Exon_Ca1_94566_94700	NON_SYNONYMOUS_CODING	tTt/tCt
Ca1	991769	C	A	SNP	Ca_00122	Q339D2	Probable protein phosphatase 2C 71 (OsPP2C71) (EC 3.1.3.16)			phosphoprotein phosphatase activity	metal ion binding; phosphoprotein phosphatase activity		GO:0046872; GO:0004721					PP2C family	Exon_Ca1_991682_991812	NON_SYNONYMOUS_CODING	gaG/gaT
Ca1	9929949	G	C	SNP	Ca_02793	Q9SK27	Early nodulin-like protein 1 (Phytocyanin-like protein)		SUBCELLULAR LOCATION: Cell membrane; Lipid-anchor, GPI-anchor.		copper ion binding; electron carrier activity	anchored component of membrane; anchored component of plasma membrane; plasma membrane; plasmodesma	GO:0031225; GO:0046658; GO:0005507; GO:0009055; GO:0005886; GO:0009506						Exon_Ca1_9929803_9929992	NON_SYNONYMOUS_CODING	ttC/ttG
Ca2	10026789	C	G	SNP	Ca_20383	G7IAR6	Putative uncharacterized protein												Exon_Ca2_10026413_10027318	NON_SYNONYMOUS_CODING	ttG/ttC
Ca2	10061918	C	A	SNP	Ca_20380	Q4KKX4	Nuclear receptor corepressor 1 (N-CoR) (N-CoR1) (xN-CoR)		SUBCELLULAR LOCATION: Nucleus (By similarity).	chromatin modification; regulation of transcription, DNA-templated; transcription, DNA-templated	chromatin binding; DNA binding	nucleus	GO:0003677; GO:0003682; GO:0016568; GO:0005634; GO:0006355; GO:0006351				DOMAIN: The CORNR box motifs in the C-terminal region may be necessary and sufficient for binding to unligated nuclear hormone receptors. Sequences flanking these motifs may determine the precise nuclear hormone receptor specificity (By similarity).	N-CoR nuclear receptor corepressors family	Exon_Ca2_10061361_10062233	NON_SYNONYMOUS_CODING	caC/caA
Ca2	10074	C	T	SNP	Ca_16956	I1N487	Uncharacterized protein												Exon_Ca2_8153_10341	NON_SYNONYMOUS_CODING	aCg/aTg
Ca2	10103635	C	A	SNP	Ca_20377	Q9ZPV5	Nucleolar complex protein 2 homolog (Protein NOC2 homolog)		SUBCELLULAR LOCATION: Nucleus (By similarity).			nucleus	GO:0005634					NOC2 family	Exon_Ca2_10103634_10103809	NON_SYNONYMOUS_CODING	atG/atT
Ca2	10103644	G	C	SNP	Ca_20377	Q9ZPV5	Nucleolar complex protein 2 homolog (Protein NOC2 homolog)		SUBCELLULAR LOCATION: Nucleus (By similarity).			nucleus	GO:0005634					NOC2 family	Exon_Ca2_10103634_10103809	NON_SYNONYMOUS_CODING	gaC/gaG
Ca2	10195678	A	G	SNP	Ca_20375	F4I6M4	Microtubule-associated protein SPIRAL2-like		SUBCELLULAR LOCATION: Cytoplasm, cytoskeleton. Note=Bound to microtubules.			cytoplasm; microtubule	GO:0005737; GO:0005874			TISSUE SPECIFICITY: Expressed at low levels in roots, hypocotyls, stems, flowers, siliques, cotyledons, and leaves. Particularly present in hydathodes of cotyledons and root hairs.			Exon_Ca2_10195408_10195982	NON_SYNONYMOUS_CODING	Aat/Gat
Ca2	10353889	T	G	SNP	Ca_17590	G7K715	Putative uncharacterized protein												Exon_Ca2_10353847_10353945	NON_SYNONYMOUS_CODING	caT/caG
Ca2	10375571	T	C	SNP	Ca_17589	G7K716	Putative uncharacterized protein					plasma membrane	GO:0005886						Exon_Ca2_10375567_10375650	NON_SYNONYMOUS_CODING	tTa/tCa
Ca2	10375929	G	T	SNP	Ca_17589	G7K716	Putative uncharacterized protein					plasma membrane	GO:0005886						Exon_Ca2_10375875_10376291	NON_SYNONYMOUS_CODING	Gca/Tca
Ca2	10434714	C	G	SNP	Ca_17586	Q9FUS9	Glutathione S-transferase U18 (AtGSTU18) (EC 2.5.1.18) (GST class-tau member 18) (Glutathione S-transferase 29)		SUBCELLULAR LOCATION: Cytoplasm, cytosol (Probable).	glutathione transferase activity; response to toxic substance; toxin catabolic process	glutathione transferase activity	cytoplasm; cytosol	GO:0005737; GO:0005829; GO:0004364; GO:0009636; GO:0009407					GST superfamily, Tau family	Exon_Ca2_10434383_10434745	NON_SYNONYMOUS_CODING	Ctt/Gtt
Ca2	10434726	G	C	SNP	Ca_17586	Q9FUS9	Glutathione S-transferase U18 (AtGSTU18) (EC 2.5.1.18) (GST class-tau member 18) (Glutathione S-transferase 29)		SUBCELLULAR LOCATION: Cytoplasm, cytosol (Probable).	glutathione transferase activity; response to toxic substance; toxin catabolic process	glutathione transferase activity	cytoplasm; cytosol	GO:0005737; GO:0005829; GO:0004364; GO:0009636; GO:0009407					GST superfamily, Tau family	Exon_Ca2_10434383_10434745	NON_SYNONYMOUS_CODING	Gtt/Ctt
Ca2	10451335	A	G	SNP	Ca_17584	Q6DIV2	Tetratricopeptide repeat protein 38 (TPR repeat protein 38)											TTC38 family	Exon_Ca2_10451309_10451398	NON_SYNONYMOUS_CODING	gAa/gGa
Ca2	1092007	G	A	SNP	Ca_20671	Q93ZR6	O-acyltransferase WSD1 (Diacylglycerol O-acyltransferase) (DGAT) (EC 2.3.1.20) (Long-chain-alcohol O-fatty-acyltransferase) (EC 2.3.1.75) (Wax synthase) (WS)	PATHWAY: Glycerolipid metabolism; triacylglycerol biosynthesis.	SUBCELLULAR LOCATION: Endoplasmic reticulum membrane; Single-pass membrane protein (Potential).	diacylglycerol O-acyltransferase activity; long-chain-alcohol O-fatty-acyltransferase activity; triglyceride biosynthetic process; wax biosynthetic process	diacylglycerol O-acyltransferase activity; long-chain-alcohol O-fatty-acyltransferase activity	endoplasmic reticulum; endoplasmic reticulum membrane; integral component of membrane	GO:0004144; GO:0005783; GO:0005789; GO:0016021; GO:0047196; GO:0019432; GO:0010025		INDUCTION: Up-regulated in the stem epidermis during active wax synthesis.	TISSUE SPECIFICITY: Expressed in flowers, top parts of stems, and leaves. Not found in roots, seeds and young seedlings.		Long-chain O-acyltransferase family	Exon_Ca2_1091903_1092061	NON_SYNONYMOUS_CODING	aGt/aAt
Ca2	1092053	C	A	SNP	Ca_20671	Q93ZR6	O-acyltransferase WSD1 (Diacylglycerol O-acyltransferase) (DGAT) (EC 2.3.1.20) (Long-chain-alcohol O-fatty-acyltransferase) (EC 2.3.1.75) (Wax synthase) (WS)	PATHWAY: Glycerolipid metabolism; triacylglycerol biosynthesis.	SUBCELLULAR LOCATION: Endoplasmic reticulum membrane; Single-pass membrane protein (Potential).	diacylglycerol O-acyltransferase activity; long-chain-alcohol O-fatty-acyltransferase activity; triglyceride biosynthetic process; wax biosynthetic process	diacylglycerol O-acyltransferase activity; long-chain-alcohol O-fatty-acyltransferase activity	endoplasmic reticulum; endoplasmic reticulum membrane; integral component of membrane	GO:0004144; GO:0005783; GO:0005789; GO:0016021; GO:0047196; GO:0019432; GO:0010025		INDUCTION: Up-regulated in the stem epidermis during active wax synthesis.	TISSUE SPECIFICITY: Expressed in flowers, top parts of stems, and leaves. Not found in roots, seeds and young seedlings.		Long-chain O-acyltransferase family	Exon_Ca2_1091903_1092061	NON_SYNONYMOUS_CODING	caC/caA
Ca2	1122599	G	A	SNP	Ca_20674	B9RUN8	Translation factor GUF1 homolog, mitochondrial (EC 3.6.5.-) (Elongation factor 4 homolog) (EF-4) (GTPase GUF1 homolog) (Ribosomal back-translocase)		SUBCELLULAR LOCATION: Mitochondrion inner membrane; Peripheral membrane protein; Matrix side (By similarity).	GTPase activity; positive regulation of translation; translation	GTPase activity; GTP binding; ribosome binding	mitochondrial inner membrane; mitochondrial matrix	GO:0005525; GO:0003924; GO:0005743; GO:0005759; GO:0045727; GO:0043022; GO:0006412					TRAFAC class translation factor GTPase superfamily, Classic translation factor GTPase family, LepA subfamily	Exon_Ca2_1122586_1122953	NON_SYNONYMOUS_CODING	Ggt/Agt
Ca2	11341754	C	T	SNP	Ca_25887	O64511	Protein TWIN LOV 1			phosphorelay sensor kinase activity; photoreceptor activity; protein-chromophore linkage	phosphorelay sensor kinase activity; photoreceptor activity		GO:0000155; GO:0009881; GO:0018298						Exon_Ca2_11341727_11342303	NON_SYNONYMOUS_CODING	aGt/aAt
Ca2	1135219	C	T	SNP	Ca_20675	Q9LXG8	Probable WRKY transcription factor 72 (WRKY DNA-binding protein 72)		SUBCELLULAR LOCATION: Nucleus (Probable).	defense response; sequence-specific DNA binding transcription factor activity; transcription, DNA-templated	sequence-specific DNA binding; sequence-specific DNA binding transcription factor activity	nucleus	GO:0006952; GO:0005634; GO:0043565; GO:0003700; GO:0006351					WRKY group II-b family	Exon_Ca2_1135210_1135302	NON_SYNONYMOUS_CODING	Gtt/Att
Ca2	11357485	A	T	SNP	Ca_25888	O64495	Subtilisin-like protease SDD1 (EC 3.4.21.-) (Cucumisin-like serine protease SDD1) (Protein STOMATAL DENSITY AND DISTRIBUTION 1)		SUBCELLULAR LOCATION: Secreted, extracellular space, apoplast (Probable). Cell membrane (Probable); Peripheral membrane protein (Probable).	metabolic process; regulation of cell proliferation; serine-type endopeptidase activity; stomatal complex morphogenesis	serine-type endopeptidase activity	apoplast; cell wall; external side of plasma membrane	GO:0048046; GO:0005618; GO:0009897; GO:0008152; GO:0042127; GO:0004252; GO:0010103		INDUCTION: Negatively feedback controlled by components of an SDD1-dependent signaling pathway. Repressed by GTL1.	TISSUE SPECIFICITY: Mostly expressed in leaves and cotyledons (especially in epidermal cells), and, to a lower extent, in floral buds, stems, and siliques. Strongly expressed in stomatal precursor cells (meristemoids and guard mother cells).		Peptidase S8 family	Exon_Ca2_11357424_11357557	NON_SYNONYMOUS_CODING	aAg/aTg
Ca2	11357755	G	T	SNP	Ca_25888	O64495	Subtilisin-like protease SDD1 (EC 3.4.21.-) (Cucumisin-like serine protease SDD1) (Protein STOMATAL DENSITY AND DISTRIBUTION 1)		SUBCELLULAR LOCATION: Secreted, extracellular space, apoplast (Probable). Cell membrane (Probable); Peripheral membrane protein (Probable).	metabolic process; regulation of cell proliferation; serine-type endopeptidase activity; stomatal complex morphogenesis	serine-type endopeptidase activity	apoplast; cell wall; external side of plasma membrane	GO:0048046; GO:0005618; GO:0009897; GO:0008152; GO:0042127; GO:0004252; GO:0010103		INDUCTION: Negatively feedback controlled by components of an SDD1-dependent signaling pathway. Repressed by GTL1.	TISSUE SPECIFICITY: Mostly expressed in leaves and cotyledons (especially in epidermal cells), and, to a lower extent, in floral buds, stems, and siliques. Strongly expressed in stomatal precursor cells (meristemoids and guard mother cells).		Peptidase S8 family	Exon_Ca2_11357707_11358044	NON_SYNONYMOUS_CODING	ttG/ttT
Ca2	11405981	G	T	SNP	Ca_27498	Q94A41	Alpha-amylase 3, chloroplastic (AtAMY3) (EC 3.2.1.1) (1,4-alpha-D-glucan glucanohydrolase)		SUBCELLULAR LOCATION: Plastid, chloroplast.	alpha-amylase activity; starch catabolic process	alpha-amylase activity; calcium ion binding	chloroplast; chloroplast stroma	GO:0004556; GO:0005509; GO:0009507; GO:0009570; GO:0005983		INDUCTION: Circadian-regulation. Expression increases during the light phase and decreases during the dark phase.	TISSUE SPECIFICITY: Expressed in developing siliques.	DOMAIN: The N-terminal domain is not required for endoamylolytic activity.	Glycosyl hydrolase 13 family	Exon_Ca2_11405873_11406370	NON_SYNONYMOUS_CODING	ttG/ttT
Ca2	11407275	T	G	SNP	Ca_27498	Q94A41	Alpha-amylase 3, chloroplastic (AtAMY3) (EC 3.2.1.1) (1,4-alpha-D-glucan glucanohydrolase)		SUBCELLULAR LOCATION: Plastid, chloroplast.	alpha-amylase activity; starch catabolic process	alpha-amylase activity; calcium ion binding	chloroplast; chloroplast stroma	GO:0004556; GO:0005509; GO:0009507; GO:0009570; GO:0005983		INDUCTION: Circadian-regulation. Expression increases during the light phase and decreases during the dark phase.	TISSUE SPECIFICITY: Expressed in developing siliques.	DOMAIN: The N-terminal domain is not required for endoamylolytic activity.	Glycosyl hydrolase 13 family	Exon_Ca2_11407060_11407778	NON_SYNONYMOUS_CODING	aTc/aGc
Ca2	11461950	G	C	SNP	Ca_18786	Q1PFA6	Pentatricopeptide repeat-containing protein At2g02750											PPR family, PCMP-E subfamily	Exon_Ca2_11461015_11462837	NON_SYNONYMOUS_CODING	Cgt/Ggt
Ca2	11477775	*	+T	INS	Ca_18784	Q8L4D8	Protein IQ-DOMAIN 31					cytosol; plasma membrane	GO:0005829; GO:0005886					IQD family	Exon_Ca2_11476770_11477807	FRAME_SHIFT	-/T
Ca2	11642672	T	C	SNP	Ca_18778	G7KB58	Putativ eribonuclease P					chloroplast thylakoid membrane	GO:0009535						Exon_Ca2_11642586_11643185	NON_SYNONYMOUS_CODING	aAg/aGg
Ca2	11642996	G	T	SNP	Ca_18778	G7KB58	Putativ eribonuclease P					chloroplast thylakoid membrane	GO:0009535						Exon_Ca2_11642586_11643185	NON_SYNONYMOUS_CODING	aCa/aAa
Ca2	11660820	C	T	SNP	Ca_18777	Q8LC03	Homeobox-leucine zipper protein ATHB-13 (HD-ZIP protein ATHB-13) (Homeodomain transcription factor ATHB-13)		SUBCELLULAR LOCATION: Nucleus (Probable).	cotyledon morphogenesis; leaf morphogenesis; response to sucrose; sequence-specific DNA binding transcription factor activity; transcription, DNA-templated	sequence-specific DNA binding; sequence-specific DNA binding transcription factor activity; transcription regulatory region sequence-specific DNA binding	nucleus	GO:0048826; GO:0009965; GO:0005634; GO:0009744; GO:0043565; GO:0003700; GO:0000976; GO:0006351			TISSUE SPECIFICITY: Predominantly expressed in leaves and flowers.		HD-ZIP homeobox family, Class I subfamily	Exon_Ca2_11660757_11661145	NON_SYNONYMOUS_CODING	Gtc/Atc
Ca2	11923103	T	C	SNP	Ca_18764	Q9C9L2	Transcription factor TCP15		SUBCELLULAR LOCATION: Nucleus (Probable).	cell proliferation; circadian rhythm; DNA endoreduplication; inflorescence development; regulation of transcription, DNA-templated; response to cytokinin; sequence-specific DNA binding transcription factor activity; transcription, DNA-templated	DNA binding; protein binding; sequence-specific DNA binding transcription factor activity	nucleus	GO:0003677; GO:0042023; GO:0008283; GO:0007623; GO:0010229; GO:0005634; GO:0005515; GO:0006355; GO:0009735; GO:0003700; GO:0006351						Exon_Ca2_11921921_11923198	NON_SYNONYMOUS_CODING	Atc/Gtc
Ca2	12013528	T	C	SNP	Ca_18761	B6ZJZ9	Peroxisomal adenine nucleotide carrier 1 (GmPNC1)		SUBCELLULAR LOCATION: Peroxisome membrane; Multi-pass membrane protein.	ADP transmembrane transporter activity; ADP transport; antiporter activity; ATP transmembrane transporter activity; ATP transport; fatty acid beta-oxidation; indolebutyric acid metabolic process; seedling development	ADP transmembrane transporter activity; antiporter activity; ATP transmembrane transporter activity	integral component of membrane; peroxisomal membrane; peroxisome	GO:0015217; GO:0015866; GO:0005347; GO:0015867; GO:0015297; GO:0006635; GO:0080024; GO:0016021; GO:0005778; GO:0005777; GO:0090351	DEVELOPMENTAL STAGE: Increased expression until 5 days after germination and then declines during growth under constant darkness.	INDUCTION: Down-regulated upon illumination in seedlings germinated in the dark.			Mitochondrial carrier (TC 2.A.29) family	Exon_Ca2_12013407_12013564	NON_SYNONYMOUS_CODING	aAg/aGg
Ca2	12077899	A	G	SNP	Ca_18759	Q80WQ8	Mis18-binding protein 1 (Kinetochore-associated protein KNL-2 homolog)		SUBCELLULAR LOCATION: Nucleus (By similarity). Chromosome, centromere (By similarity). Note=Associated with centromeres in interphase cells, from late anaphase to the G1 phase. Not detected on centromeres during earlier phases of mitosis. Associated with chromatin (By similarity).	mitotic nuclear division	chromatin binding; DNA binding; protein binding	chromosome, centromeric region; nucleus	GO:0003677; GO:0003682; GO:0000775; GO:0007067; GO:0005634; GO:0005515						Exon_Ca2_12077677_12078306	NON_SYNONYMOUS_CODING	atA/atG
Ca2	12103312	A	G	SNP	Ca_18756	Q9CYW4	Haloacid dehalogenase-like hydrolase domain-containing protein 3			hydrolase activity	hydrolase activity	mitochondrion	GO:0016787; GO:0005739					HAD-like hydrolase superfamily	Exon_Ca2_12103291_12103366	NON_SYNONYMOUS_CODING	aTt/aCt
Ca2	12154207	T	A	SNP	Ca_18751	Q9SWI1	Protein PHYTOCHROME KINASE SUBSTRATE 1		SUBCELLULAR LOCATION: Cell membrane; Peripheral membrane protein.	phototropism; positive gravitropism; red, far-red light phototransduction; red or far-red light signaling pathway; response to far red light; response to red light	protein binding	cytoplasm; plasma membrane	GO:0005737; GO:0009638; GO:0005886; GO:0009958; GO:0005515; GO:0010017; GO:0009585; GO:0010218; GO:0010114	DEVELOPMENTAL STAGE: Decreases with development.	INDUCTION: Up-regulated by white, red, far-red and blue light.	TISSUE SPECIFICITY: Expressed in young seedlings in both darkness and light. Moderate in leaves and very low in roots and flowers. Expressed in the elongation zone of the root and hypocotyl.		PKS family	Exon_Ca2_12153967_12155322	NON_SYNONYMOUS_CODING	Aca/Tca
Ca2	12154254	T	C	SNP	Ca_18751	Q9SWI1	Protein PHYTOCHROME KINASE SUBSTRATE 1		SUBCELLULAR LOCATION: Cell membrane; Peripheral membrane protein.	phototropism; positive gravitropism; red, far-red light phototransduction; red or far-red light signaling pathway; response to far red light; response to red light	protein binding	cytoplasm; plasma membrane	GO:0005737; GO:0009638; GO:0005886; GO:0009958; GO:0005515; GO:0010017; GO:0009585; GO:0010218; GO:0010114	DEVELOPMENTAL STAGE: Decreases with development.	INDUCTION: Up-regulated by white, red, far-red and blue light.	TISSUE SPECIFICITY: Expressed in young seedlings in both darkness and light. Moderate in leaves and very low in roots and flowers. Expressed in the elongation zone of the root and hypocotyl.		PKS family	Exon_Ca2_12153967_12155322	NON_SYNONYMOUS_CODING	gAc/gGc
Ca2	12195118	C	G	SNP	Ca_18749	Q9ZVH0	Protein FEZ (NAC domain-containing protein 9) (ANAC009)		SUBCELLULAR LOCATION: Nucleus.	regulation of transcription, DNA-templated; transcription, DNA-templated	DNA binding	nucleus	GO:0003677; GO:0005634; GO:0006355; GO:0006351	DEVELOPMENTAL STAGE: First expressed at globular stage onward in the COL progenitors after the first division of the hypophyseal cell. Later observed in these cells and their descendants, mostly in direct daughter cells. Also detected in the Epi/LRC stem cells and daughters, and is retained in maturing LRC layers. Present in elongated stem cells that are about to divide.	INDUCTION: Repressed by SMB in oriented-divised root cap stem cells.	TISSUE SPECIFICITY: Expressed in root cap stem cells and their immediate daughters.	DOMAIN: The NAC domain includes a DNA-binding domain and a dimerization domain.		Exon_Ca2_12194834_12195144	NON_SYNONYMOUS_CODING	gaC/gaG
Ca2	12232752	C	T	SNP	Ca_18060	G7KF75	Putative uncharacterized protein			translation	structural constituent of ribosome	plasmodesma; ribosome	GO:0009506; GO:0005840; GO:0003735; GO:0006412						Exon_Ca2_12232710_12232964	NON_SYNONYMOUS_CODING	Gtt/Att
Ca2	12236477	G	A	SNP	Ca_18060	G7KF75	Putative uncharacterized protein			translation	structural constituent of ribosome	plasmodesma; ribosome	GO:0009506; GO:0005840; GO:0003735; GO:0006412						Exon_Ca2_12235873_12237593	NON_SYNONYMOUS_CODING	Cct/Tct
Ca2	12237140	A	G	SNP	Ca_18060	G7KF75	Putative uncharacterized protein			translation	structural constituent of ribosome	plasmodesma; ribosome	GO:0009506; GO:0005840; GO:0003735; GO:0006412						Exon_Ca2_12235873_12237593	NON_SYNONYMOUS_CODING	Tat/Cat
Ca2	12237406	G	C	SNP	Ca_18060	G7KF75	Putative uncharacterized protein			translation	structural constituent of ribosome	plasmodesma; ribosome	GO:0009506; GO:0005840; GO:0003735; GO:0006412						Exon_Ca2_12235873_12237593	NON_SYNONYMOUS_CODING	gCa/gGa
Ca2	12237507	C	A	SNP	Ca_18060	G7KF75	Putative uncharacterized protein			translation	structural constituent of ribosome	plasmodesma; ribosome	GO:0009506; GO:0005840; GO:0003735; GO:0006412						Exon_Ca2_12235873_12237593	NON_SYNONYMOUS_CODING	atG/atT
Ca2	12482587	T	G	SNP	Ca_18073	Q8SAY0	50S ribosomal protein L18, chloroplastic (CL18)		SUBCELLULAR LOCATION: Plastid, chloroplast.	translation	rRNA binding; structural constituent of ribosome	chloroplast envelope; chloroplast stroma; ribosome	GO:0009941; GO:0009570; GO:0019843; GO:0005840; GO:0003735; GO:0006412					Ribosomal protein L18P family	Exon_Ca2_12482512_12482614	NON_SYNONYMOUS_CODING	cAa/cCa
Ca2	12484918	T	A	SNP	Ca_18074	Q8LPN7	E3 ubiquitin-protein ligase RING1-like (EC 6.3.2.-) (RING finger protein 1)	PATHWAY: Protein modification; protein ubiquitination.		ligase activity; protein ubiquitination	ligase activity; zinc ion binding		GO:0016874; GO:0016567; GO:0008270			TISSUE SPECIFICITY: Expressed in leaves, roots, trichomes, stipules, and also in anthers and stigma of flowers.			Exon_Ca2_12484652_12485377	NON_SYNONYMOUS_CODING	aTt/aAt
Ca2	13521212	C	T	SNP	Ca_11658	Q9C507	Putative pentatricopeptide repeat-containing protein At1g69350, mitochondrial		SUBCELLULAR LOCATION: Mitochondrion (Potential).			mitochondrion	GO:0005739					PPR family, PCMP-E subfamily	Exon_Ca2_13518926_13521343	NON_SYNONYMOUS_CODING	Gcc/Acc
Ca2	13563244	C	T	SNP	Ca_11651	Q99MB4	COBW domain-containing protein 1 (Cobalamin synthase W domain-containing protein 1)				ATP binding		GO:0005524					CobW family	Exon_Ca2_13563205_13563286	NON_SYNONYMOUS_CODING	gGg/gAg
Ca2	13665406	A	G	SNP	Ca_11645	Q9M202	Zinc finger protein ZAT9		SUBCELLULAR LOCATION: Nucleus (Probable).	regulation of transcription, DNA-templated; sequence-specific DNA binding transcription factor activity; transcription, DNA-templated	metal ion binding; sequence-specific DNA binding transcription factor activity	nucleus	GO:0046872; GO:0005634; GO:0006355; GO:0003700; GO:0006351						Exon_Ca2_13663985_13665553	NON_SYNONYMOUS_CODING	tTt/tCt
Ca2	1368872	T	C	SNP	Ca_20691	Q9C9H7	Receptor-like protein 12 (AtRLP12)		SUBCELLULAR LOCATION: Cell membrane; Single-pass type I membrane protein (Potential).			integral component of membrane; plasma membrane	GO:0016021; GO:0005886						Exon_Ca2_1367257_1369006	NON_SYNONYMOUS_CODING	Aat/Gat
Ca2	15177851	A	G	SNP	Ca_18569	Q9LMX4	Probable inactive purple acid phosphatase 1		SUBCELLULAR LOCATION: Secreted (By similarity).	acid phosphatase activity	acid phosphatase activity; metal ion binding	extracellular region	GO:0003993; GO:0005576; GO:0046872			TISSUE SPECIFICITY: Expressed in roots, stems, leaves, flowers and siliques.		Metallophosphoesterase superfamily, Purple acid phosphatase family	Exon_Ca2_15177838_15177919	NON_SYNONYMOUS_CODING	aAa/aGa
Ca2	15471494	G	T	SNP	Ca_18552	P29251	Folic acid synthesis protein fol1 [Includes: Dihydroneopterin aldolase (DHNA) (EC 4.1.2.25) (FASA) (FASB); 2-amino-4-hydroxy-6-hydroxymethyldihydropteridine pyrophosphokinase (EC 2.7.6.3) (6-hydroxymethyl-7,8-dihydropterin pyrophosphokinase) (PPPK) (7,8-dihydro-6-hydroxymethylpterin-pyrophosphokinase) (HPPK) (FASC); Dihydropteroate synthase (DHPS) (EC 2.5.1.15) (Dihydropteroate pyrophosphorylase)…	PATHWAY: Cofactor biosynthesis; tetrahydrofolate biosynthesis; 2-amino-4-hydroxy-6-hydroxymethyl-7,8-dihydropteridine diphosphate from 7,8-dihydroneopterin triphosphate: step 3/4.; PATHWAY: Cofactor biosynthesis; tetrahydrofolate biosynthesis; 2-amino-4-hydroxy-6-hydroxymethyl-7,8-dihydropteridine diphosphate from 7,8-dihydroneopterin triphosphate: step 4/4.; PATHWAY: Cofactor biosynthesis; tetra…		2-amino-4-hydroxy-6-hydroxymethyldihydropteridine diphosphokinase activity; dihydroneopterin aldolase activity; dihydropteroate synthase activity; folic acid biosynthetic process; kinase activity; tetrahydrofolate biosynthetic process	2-amino-4-hydroxy-6-hydroxymethyldihydropteridine diphosphokinase activity; ATP binding; dihydroneopterin aldolase activity; dihydropteroate synthase activity; kinase activity; metal ion binding		GO:0003848; GO:0005524; GO:0004150; GO:0004156; GO:0046656; GO:0016301; GO:0046872; GO:0046654					DHNA family; HPPK family; DHPS family	Exon_Ca2_15470052_15471532	NON_SYNONYMOUS_CODING	atG/atT
Ca2	15611673	G	A	SNP	Ca_18543	Q9LHP4	Receptor-like protein kinase 2 (EC 2.7.11.1)		SUBCELLULAR LOCATION: Cell membrane; Single-pass type I membrane protein (By similarity).	protein serine/threonine kinase activity; viral process	ATP binding; protein serine/threonine kinase activity	integral component of membrane; plasma membrane	GO:0005524; GO:0016021; GO:0005886; GO:0004674; GO:0016032					Protein kinase superfamily, Ser/Thr protein kinase family	Exon_Ca2_15609164_15612044	NON_SYNONYMOUS_CODING	Gca/Aca
Ca2	15823007	A	G	SNP	Ca_18532	Q9BWH6	RNA polymerase II-associated protein 1		SUBCELLULAR LOCATION: Nucleus (By similarity).	DNA-directed RNA polymerase activity	DNA binding; DNA-directed RNA polymerase activity	nucleus	GO:0003677; GO:0003899; GO:0005634					RPAP1 family	Exon_Ca2_15822174_15824429	NON_SYNONYMOUS_CODING	aTg/aCg
Ca2	18797950	C	T	SNP	Ca_15964	A8MQR0	WPP domain-interacting tail-anchored protein 2		SUBCELLULAR LOCATION: Membrane; Single-pass membrane protein (Potential).			integral component of membrane	GO:0016021			TISSUE SPECIFICITY: Ubiquitous.			Exon_Ca2_18797778_18798321	NON_SYNONYMOUS_CODING	Gct/Act
Ca2	18797988	C	T	SNP	Ca_15964	A8MQR0	WPP domain-interacting tail-anchored protein 2		SUBCELLULAR LOCATION: Membrane; Single-pass membrane protein (Potential).			integral component of membrane	GO:0016021			TISSUE SPECIFICITY: Ubiquitous.			Exon_Ca2_18797778_18798321	NON_SYNONYMOUS_CODING	gGc/gAc
Ca2	23128071	G	A	SNP	Ca_14975	G7KBM5	Putative uncharacterized protein					plasma membrane	GO:0005886						Exon_Ca2_23127162_23128906	NON_SYNONYMOUS_CODING	Gaa/Aaa
Ca2	23475431	C	T	SNP	Ca_14958	Q8RJP2	Rhamnogalacturonate lyase (Rhamnogalacturonase) (EC 4.2.2.-)		SUBCELLULAR LOCATION: Secreted. Note=Via the type II out secretion pathway.	carbohydrate metabolic process; lyase activity; pathogenesis	carbohydrate binding; lyase activity	extracellular region	GO:0030246; GO:0005975; GO:0005576; GO:0016829; GO:0009405		INDUCTION: By rhamnose.			Polysaccharide lyase 4 family	Exon_Ca2_23475327_23475448	NON_SYNONYMOUS_CODING	Gta/Ata
Ca2	24364060	G	A	SNP	Ca_21659	Q9LVM0	Probable inactive receptor kinase At5g58300		SUBCELLULAR LOCATION: Membrane; Single-pass membrane protein (Potential).	protein kinase activity	ATP binding; protein kinase activity	integral component of membrane; plasma membrane	GO:0005524; GO:0016021; GO:0005886; GO:0004672				DOMAIN: The protein kinase domain is predicted to be catalytically inactive.	Protein kinase superfamily	Exon_Ca2_24363613_24364265	NON_SYNONYMOUS_CODING	Cca/Tca
Ca2	24877010	A	G	SNP	Ca_24906	F4IV66	Ribonuclease E/G-like protein, chloroplastic (RNase E/G-like protein) (EC 3.1.26.-) (RNase E)		SUBCELLULAR LOCATION: Plastid, chloroplast stroma.	endonuclease activity; ribonuclease activity; RNA processing	endonuclease activity; ribonuclease activity; RNA binding; starch binding	chloroplast stroma	GO:0003723; GO:0006396; GO:0009570; GO:0004519; GO:0004540; GO:2001070			TISSUE SPECIFICITY: Expressed in cotyledons, rosette and cauline leaves.		RNase E/G family	Exon_Ca2_24876671_24877719	NON_SYNONYMOUS_CODING	Tat/Cat
Ca2	24877531	A	G	SNP	Ca_24906	F4IV66	Ribonuclease E/G-like protein, chloroplastic (RNase E/G-like protein) (EC 3.1.26.-) (RNase E)		SUBCELLULAR LOCATION: Plastid, chloroplast stroma.	endonuclease activity; ribonuclease activity; RNA processing	endonuclease activity; ribonuclease activity; RNA binding; starch binding	chloroplast stroma	GO:0003723; GO:0006396; GO:0009570; GO:0004519; GO:0004540; GO:2001070			TISSUE SPECIFICITY: Expressed in cotyledons, rosette and cauline leaves.		RNase E/G family	Exon_Ca2_24876671_24877719	NON_SYNONYMOUS_CODING	tTc/tCc
Ca2	24877569	A	C	SNP	Ca_24906	F4IV66	Ribonuclease E/G-like protein, chloroplastic (RNase E/G-like protein) (EC 3.1.26.-) (RNase E)		SUBCELLULAR LOCATION: Plastid, chloroplast stroma.	endonuclease activity; ribonuclease activity; RNA processing	endonuclease activity; ribonuclease activity; RNA binding; starch binding	chloroplast stroma	GO:0003723; GO:0006396; GO:0009570; GO:0004519; GO:0004540; GO:2001070			TISSUE SPECIFICITY: Expressed in cotyledons, rosette and cauline leaves.		RNase E/G family	Exon_Ca2_24876671_24877719	NON_SYNONYMOUS_CODING	gaT/gaG
Ca2	24877682	G	C	SNP	Ca_24906	F4IV66	Ribonuclease E/G-like protein, chloroplastic (RNase E/G-like protein) (EC 3.1.26.-) (RNase E)		SUBCELLULAR LOCATION: Plastid, chloroplast stroma.	endonuclease activity; ribonuclease activity; RNA processing	endonuclease activity; ribonuclease activity; RNA binding; starch binding	chloroplast stroma	GO:0003723; GO:0006396; GO:0009570; GO:0004519; GO:0004540; GO:2001070			TISSUE SPECIFICITY: Expressed in cotyledons, rosette and cauline leaves.		RNase E/G family	Exon_Ca2_24876671_24877719	NON_SYNONYMOUS_CODING	Cta/Gta
Ca2	25200482	C	T	SNP	Ca_14252	G7K6A1	Putative uncharacterized protein												Exon_Ca2_25200397_25201301	NON_SYNONYMOUS_CODING	Gca/Aca
Ca2	25298736	G	C	SNP	Ca_14264	Q6NQ88	Protein DAMAGED DNA-BINDING 2 (UV-damaged DNA-binding protein 2)	PATHWAY: Protein modification; protein ubiquitination.	SUBCELLULAR LOCATION: Nucleus. Note=Broadly distributed over chromatin.	DNA repair; protein ubiquitination; response to UV-B	DNA binding; protein binding; zinc ion binding	Cul4-RING E3 ubiquitin ligase complex; nucleus	GO:0080008; GO:0003677; GO:0006281; GO:0005634; GO:0005515; GO:0016567; GO:0010224; GO:0008270				DOMAIN: The DWD box is required for interaction with DDB1A (By similarity).; DOMAIN: Interblade loops of the WD repeat region mediate most of the interaction with DNA. A hairpin between blades 5 and 6 inserts into DNA minor groove and mediates recognition of lesions and separation of the damaged and undamaged strands (By similarity).	WD repeat DDB2/WDR76 family	Exon_Ca2_25298733_25298855	NON_SYNONYMOUS_CODING	atG/atC
Ca2	25442460	C	G	SNP	Ca_14272	Q50EK4	Cytochrome P450 750A1 (EC 1.14.-.-) (Cytochrome P450 CYPC)		SUBCELLULAR LOCATION: Membrane; Single-pass membrane protein (Potential).	monooxygenase activity; oxidoreductase activity, acting on paired donors, with incorporation or reduction of molecular oxygen	heme binding; iron ion binding; monooxygenase activity; oxidoreductase activity, acting on paired donors, with incorporation or reduction of molecular oxygen	integral component of membrane	GO:0020037; GO:0016021; GO:0005506; GO:0004497; GO:0016705					Cytochrome P450 family	Exon_Ca2_25441726_25442568	NON_SYNONYMOUS_CODING	aCt/aGt
Ca2	25497774	T	G	SNP	Ca_14279	P37571	Negative regulator of genetic competence ClpC/MecB			establishment of competence for transformation; nucleoside-triphosphatase activity; protein metabolic process; regulation of transcription, DNA-templated; transcription, DNA-templated	ATP binding; nucleoside-triphosphatase activity; protein binding		GO:0005524; GO:0030420; GO:0017111; GO:0005515; GO:0019538; GO:0006355; GO:0006351					ClpA/ClpB family, ClpC subfamily	Exon_Ca2_25497299_25499107	NON_SYNONYMOUS_CODING	Tca/Gca
Ca2	25498934	G	C	SNP	Ca_14279	P37571	Negative regulator of genetic competence ClpC/MecB			establishment of competence for transformation; nucleoside-triphosphatase activity; protein metabolic process; regulation of transcription, DNA-templated; transcription, DNA-templated	ATP binding; nucleoside-triphosphatase activity; protein binding		GO:0005524; GO:0030420; GO:0017111; GO:0005515; GO:0019538; GO:0006355; GO:0006351					ClpA/ClpB family, ClpC subfamily	Exon_Ca2_25497299_25499107	NON_SYNONYMOUS_CODING	aaG/aaC
Ca2	25633559	A	G	SNP	Ca_14289	G7JZJ9	Putative uncharacterized protein			response to fungus			GO:0009620						Exon_Ca2_25633459_25633781	NON_SYNONYMOUS_CODING	Aat/Gat
Ca2	25789729	T	A	SNP	Ca_14295	Q9LIS2	Glycine-rich RNA-binding protein 4, mitochondrial (AtGR-RBP4) (AtRBG4) (Glycine-rich protein 4) (AtGRP4) (Mitochondrial RNA-binding protein 1b) (At-mRBP1b)		SUBCELLULAR LOCATION: Mitochondrion.	response to cold; response to osmotic stress; response to salt stress; response to water deprivation	double-stranded DNA binding; nucleotide binding; RNA binding; single-stranded DNA binding	mitochondrion	GO:0003723; GO:0003690; GO:0005739; GO:0000166; GO:0009409; GO:0006970; GO:0009651; GO:0009414; GO:0003697		INDUCTION: Up-regulated by cold stress and down-regulated by salt stress and dehydration stress.	TISSUE SPECIFICITY: Abundantly expressed in young plants, root tips, and flowers, but weakly in mature leaves and stems, implying highly expression in actively proliferating organs.		GR-RBP family	Exon_Ca2_25789663_25789789	NON_SYNONYMOUS_CODING	cAt/cTt
Ca2	26001386	C	G	SNP	Ca_14307	Q8RX71	BAG family molecular chaperone regulator 4 (Bcl-2-associated athanogene 4)			response to cold; response to salt stress; vegetative to reproductive phase transition of meristem		cytosol	GO:0005829; GO:0009409; GO:0009651; GO:0010228		INDUCTION: By cold, by salicylic acid (SA), by abscisic acid (ABA) and by pathogen B.cinerea attack.	TISSUE SPECIFICITY: Detected in stems, leaves, flowers and roots.			Exon_Ca2_26001160_26001492	NON_SYNONYMOUS_CODING	Ctc/Gtc
Ca2	26118268	G	C	SNP	Ca_14315	Q9S9N9	Cinnamoyl-CoA reductase 1 (AtCCR1) (EC 1.2.1.44) (Protein IRREGULAR XYLEM 4)	PATHWAY: Aromatic compound metabolism; phenylpropanoid biosynthesis.		cinnamoyl-CoA reductase activity; circadian rhythm; lignin biosynthetic process; response to cold	cinnamoyl-CoA reductase activity; coenzyme binding	cytosol	GO:0016621; GO:0007623; GO:0050662; GO:0005829; GO:0009809; GO:0009409			TISSUE SPECIFICITY: Expressed in leaves, stems and flowers.		NAD(P)-dependent epimerase/dehydratase family, Dihydroflavonol-4-reductase subfamily	Exon_Ca2_26118117_26118279	NON_SYNONYMOUS_CODING	Gga/Cga
Ca2	26414347	T	G	SNP	Ca_17243	Q9LU68	Protein CHLOROPLAST IMPORT APPARATUS 2		SUBCELLULAR LOCATION: Plastid, chloroplast (Potential). Nucleus.	protein targeting to chloroplast; regulation of transcription, DNA-templated		chloroplast; nucleus	GO:0009507; GO:0005634; GO:0045036; GO:0006355			TISSUE SPECIFICITY: Expressed in leaves and young flower buds.			Exon_Ca2_26414149_26414598	NON_SYNONYMOUS_CODING	tgT/tgG
Ca2	26561086	T	A	SNP	Ca_17251	B9SCB6	Probable terpene synthase 2 (RcSeTPS2) (EC 4.2.3.-)			terpene synthase activity	magnesium ion binding; terpene synthase activity		GO:0000287; GO:0010333				DOMAIN: The Asp-Asp-Xaa-Xaa-Asp/Glu (DDXXD/E) motif is important for the catalytic activity, presumably through binding to Mg(2+) (By similarity).	Terpene synthase family	Exon_Ca2_26561009_26561227	NON_SYNONYMOUS_CODING	Ttg/Atg
Ca2	26561116	T	G	SNP	Ca_17251	B9SCB6	Probable terpene synthase 2 (RcSeTPS2) (EC 4.2.3.-)			terpene synthase activity	magnesium ion binding; terpene synthase activity		GO:0000287; GO:0010333				DOMAIN: The Asp-Asp-Xaa-Xaa-Asp/Glu (DDXXD/E) motif is important for the catalytic activity, presumably through binding to Mg(2+) (By similarity).	Terpene synthase family	Exon_Ca2_26561009_26561227	NON_SYNONYMOUS_CODING	Tat/Gat
Ca2	26561436	C	A	SNP	Ca_17251	B9SCB6	Probable terpene synthase 2 (RcSeTPS2) (EC 4.2.3.-)			terpene synthase activity	magnesium ion binding; terpene synthase activity		GO:0000287; GO:0010333				DOMAIN: The Asp-Asp-Xaa-Xaa-Asp/Glu (DDXXD/E) motif is important for the catalytic activity, presumably through binding to Mg(2+) (By similarity).	Terpene synthase family	Exon_Ca2_26561312_26561450	NON_SYNONYMOUS_CODING	aaC/aaA
Ca2	26583732	T	C	SNP	Ca_17253	B9DFS6	Sorting nexin 2B		SUBCELLULAR LOCATION: Cytoplasm. Endosome membrane; Peripheral membrane protein; Cytoplasmic side. Prevacuolar compartment membrane; Peripheral membrane protein; Cytoplasmic side. Golgi apparatus, trans-Golgi network membrane; Peripheral membrane protein; Cytoplasmic side.	developmental process; late endosome to vacuole transport; protein maturation; protein transport; seedling development; vesicle-mediated transport	phosphatidylinositol binding; phospholipid binding; protein binding; protein heterodimerization activity	cytosol; Golgi apparatus; membrane; multivesicular body membrane; retromer complex	GO:0005794; GO:0005829; GO:0032502; GO:0045324; GO:0016020; GO:0032585; GO:0035091; GO:0005543; GO:0005515; GO:0046982; GO:0051604; GO:0015031; GO:0030904; GO:0090351; GO:0016192			TISSUE SPECIFICITY: Ubiquitously expressed.	DOMAIN: The PX domain binds phosphatidylinositol 3-phosphate which is necessary for peripheral membrane localization.	Sorting nexin family	Exon_Ca2_26583688_26583764	NON_SYNONYMOUS_CODING	tTa/tCa
Ca2	26593157	G	A	SNP	Ca_17254	P44797	Adenylosuccinate lyase (ASL) (EC 4.3.2.2) (Adenylosuccinase) (ASase)	PATHWAY: Purine metabolism; AMP biosynthesis via de novo pathway; AMP from IMP: step 2/2.; PATHWAY: Purine metabolism; IMP biosynthesis via de novo pathway; 5-amino-1-(5-phospho-D-ribosyl)imidazole-4-carboxamide from 5-amino-1-(5-phospho-D-ribosyl)imidazole-4-carboxylate: step 2/2.		'de novo' AMP biosynthetic process; 'de novo' IMP biosynthetic process; (S)-2-(5-amino-1-(5-phospho-D-ribosyl)imidazole-4-carboxamido)succinate AMP-lyase (fumarate-forming) activity; N6-(1,2-dicarboxyethyl)AMP AMP-lyase (fumarate-forming) activity	(S)-2-(5-amino-1-(5-phospho-D-ribosyl)imidazole-4-carboxamido)succinate AMP-lyase (fumarate-forming) activity; N6-(1,2-dicarboxyethyl)AMP AMP-lyase (fumarate-forming) activity		GO:0044208; GO:0006189; GO:0070626; GO:0004018					Lyase 1 family, Adenylosuccinate lyase subfamily	Exon_Ca2_26593083_26593328	NON_SYNONYMOUS_CODING	gCt/gTt
Ca2	26602021	T	C	SNP	Ca_17255	O23463	Calmodulin-binding transcription activator 5 (Ethylene-induced calmodulin-binding protein f) (EICBP.f) (Signal-responsive protein 6)		SUBCELLULAR LOCATION: Nucleus.	regulation of transcription, DNA-templated; response to stress; transcription, DNA-templated	DNA binding	nucleus	GO:0003677; GO:0005634; GO:0006355; GO:0006950; GO:0006351		INDUCTION: By temperature, UVB, wounding, abscisic acid, H(2)O(2) and salicylic acid.	TISSUE SPECIFICITY: Expressed in roots, stems, leaves, pollen, top of sepals and siliques.		CAMTA family	Exon_Ca2_26601894_26602114	NON_SYNONYMOUS_CODING	aAg/aGg
Ca2	26710391	A	G	SNP	Ca_17263	Q9UPT5	Exocyst complex component 7 (Exocyst complex component Exo70)		SUBCELLULAR LOCATION: Cytoplasm, cytosol (By similarity). Cell membrane; Peripheral membrane protein (By similarity). Note=Translocates, as a preformed complex with SEC6 and SEC8, to the plasma membrane in response to insulin through the activation of ARHQ (By similarity).	cellular protein metabolic process; exocytosis; membrane organization; protein transport	protein binding	centriolar satellite; cytosol; exocyst; growth cone membrane; microtubule organizing center; plasma membrane	GO:0044267; GO:0034451; GO:0005829; GO:0000145; GO:0006887; GO:0032584; GO:0061024; GO:0005815; GO:0005886; GO:0005515; GO:0015031				DOMAIN: The N-terminus is involved in SEC8 and ARHQ binding (By similarity).; DOMAIN: The C-terminus is required for translocation to the plasma membrane (By similarity).	EXO70 family	Exon_Ca2_26709598_26711334	NON_SYNONYMOUS_CODING	Aca/Gca
Ca2	26724973	A	G	SNP	Ca_17264	K7MNN5	Uncharacterized protein			exocytosis		exocyst	GO:0000145; GO:0006887						Exon_Ca2_26724140_26726098	NON_SYNONYMOUS_CODING	gAa/gGa
Ca2	26744158	C	T	SNP	Ca_17266	O54922	Exocyst complex component 7 (Exocyst complex component Exo70) (rExo70)		SUBCELLULAR LOCATION: Cytoplasm, cytosol (By similarity). Cell membrane; Peripheral membrane protein (By similarity). Note=Translocates, as a preformed complex with SEC6 and SEC8, to the plasma membrane in response to insulin through the activation of ARHQ (By similarity).	exocytosis; protein transport		cytosol; exocyst; plasma membrane	GO:0005829; GO:0000145; GO:0006887; GO:0005886; GO:0015031				DOMAIN: The C-terminus is required for translocation to the plasma membrane (By similarity).	EXO70 family	Exon_Ca2_26742710_26744470	NON_SYNONYMOUS_CODING	aCg/aTg
Ca2	26770920	T	A	SNP	Ca_17269	Q9UPT5	Exocyst complex component 7 (Exocyst complex component Exo70)		SUBCELLULAR LOCATION: Cytoplasm, cytosol (By similarity). Cell membrane; Peripheral membrane protein (By similarity). Note=Translocates, as a preformed complex with SEC6 and SEC8, to the plasma membrane in response to insulin through the activation of ARHQ (By similarity).	cellular protein metabolic process; exocytosis; membrane organization; protein transport	protein binding	centriolar satellite; cytosol; exocyst; growth cone membrane; microtubule organizing center; plasma membrane	GO:0044267; GO:0034451; GO:0005829; GO:0000145; GO:0006887; GO:0032584; GO:0061024; GO:0005815; GO:0005886; GO:0005515; GO:0015031				DOMAIN: The N-terminus is involved in SEC8 and ARHQ binding (By similarity).; DOMAIN: The C-terminus is required for translocation to the plasma membrane (By similarity).	EXO70 family	Exon_Ca2_26769848_26770942	NON_SYNONYMOUS_CODING	ttA/ttT
Ca2	27023215	T	C	SNP	Ca_15633	B6VJS4	Trans-resveratrol di-O-methyltransferase (EC 2.1.1.240) (Resveratrol O-methyltransferase) (ROMT) (VvROMT)			O-methyltransferase activity	O-methyltransferase activity		GO:0008171		INDUCTION: Expression in leaves is induced by different stresses, such as downy mildew (P.viticola) infection, ultraviolet light, and AlCl(3) treatment.			Class I-like SAM-binding methyltransferase superfamily, Cation-independent O-methyltransferase family, COMT subfamily	Exon_Ca2_27022952_27023257	NON_SYNONYMOUS_CODING	aTt/aCt
Ca2	27115241	G	A	SNP	Ca_15641	A7NY33	Peroxidase 4 (EC 1.11.1.7)		SUBCELLULAR LOCATION: Secreted (By similarity).	hydrogen peroxide catabolic process; peroxidase activity	heme binding; metal ion binding; peroxidase activity	extracellular region	GO:0005576; GO:0020037; GO:0042744; GO:0046872; GO:0004601					Peroxidase family, Classical plant (class III) peroxidase subfamily	Exon_Ca2_27115160_27115411	NON_SYNONYMOUS_CODING	atG/atA
Ca2	27115272	G	C	SNP	Ca_15641	A7NY33	Peroxidase 4 (EC 1.11.1.7)		SUBCELLULAR LOCATION: Secreted (By similarity).	hydrogen peroxide catabolic process; peroxidase activity	heme binding; metal ion binding; peroxidase activity	extracellular region	GO:0005576; GO:0020037; GO:0042744; GO:0046872; GO:0004601					Peroxidase family, Classical plant (class III) peroxidase subfamily	Exon_Ca2_27115160_27115411	NON_SYNONYMOUS_CODING	Gaa/Caa
Ca2	27115289	G	C	SNP	Ca_15641	A7NY33	Peroxidase 4 (EC 1.11.1.7)		SUBCELLULAR LOCATION: Secreted (By similarity).	hydrogen peroxide catabolic process; peroxidase activity	heme binding; metal ion binding; peroxidase activity	extracellular region	GO:0005576; GO:0020037; GO:0042744; GO:0046872; GO:0004601					Peroxidase family, Classical plant (class III) peroxidase subfamily	Exon_Ca2_27115160_27115411	NON_SYNONYMOUS_CODING	ttG/ttC
Ca2	27335534	G	C	SNP	Ca_15654	O22874	Expansin-A8 (AtEXPA8) (Alpha-expansin-8) (At-EXP8) (AtEx8) (Ath-ExpAlpha-1.11)		SUBCELLULAR LOCATION: Secreted, cell wall. Membrane; Peripheral membrane protein.	plant-type cell wall organization; syncytium formation		cell wall; extracellular region; membrane	GO:0005618; GO:0005576; GO:0016020; GO:0009664; GO:0006949					Expansin family, Expansin A subfamily	Exon_Ca2_27335355_27335652	NON_SYNONYMOUS_CODING	Ctt/Gtt
Ca2	27693873	G	A	SNP	Ca_15671	O04682	Pathogenesis-related genes transcriptional activator PTI6 (PTO-interacting protein 6)		SUBCELLULAR LOCATION: Nucleus.	defense response; sequence-specific DNA binding transcription factor activity; transcription, DNA-templated	DNA binding; sequence-specific DNA binding transcription factor activity	nucleus	GO:0003677; GO:0006952; GO:0005634; GO:0003700; GO:0006351						Exon_Ca2_27693265_27694113	NON_SYNONYMOUS_CODING	cCa/cTa
Ca2	27808929	C	T	SNP	Ca_15680	Q3UQU0	Bromodomain-containing protein 9			chromatin modification; regulation of transcription, DNA-templated; transcription, DNA-templated	lysine-acetylated histone binding		GO:0016568; GO:0070577; GO:0006355; GO:0006351				DOMAIN: Bromo domains mediate interaction with histones that have acetylated lysine residues at specific positions (By similarity).		Exon_Ca2_27808344_27809305	NON_SYNONYMOUS_CODING	Gcc/Acc
Ca2	27809072	G	A	SNP	Ca_15680	Q3UQU0	Bromodomain-containing protein 9			chromatin modification; regulation of transcription, DNA-templated; transcription, DNA-templated	lysine-acetylated histone binding		GO:0016568; GO:0070577; GO:0006355; GO:0006351				DOMAIN: Bromo domains mediate interaction with histones that have acetylated lysine residues at specific positions (By similarity).		Exon_Ca2_27808344_27809305	NON_SYNONYMOUS_CODING	aCt/aTt
Ca2	27809185	T	A	SNP	Ca_15680	Q3UQU0	Bromodomain-containing protein 9			chromatin modification; regulation of transcription, DNA-templated; transcription, DNA-templated	lysine-acetylated histone binding		GO:0016568; GO:0070577; GO:0006355; GO:0006351				DOMAIN: Bromo domains mediate interaction with histones that have acetylated lysine residues at specific positions (By similarity).		Exon_Ca2_27808344_27809305	NON_SYNONYMOUS_CODING	aaA/aaT
Ca2	27809232	C	T	SNP	Ca_15680	Q3UQU0	Bromodomain-containing protein 9			chromatin modification; regulation of transcription, DNA-templated; transcription, DNA-templated	lysine-acetylated histone binding		GO:0016568; GO:0070577; GO:0006355; GO:0006351				DOMAIN: Bromo domains mediate interaction with histones that have acetylated lysine residues at specific positions (By similarity).		Exon_Ca2_27808344_27809305	NON_SYNONYMOUS_CODING	Gtt/Att
Ca2	28098981	A	G	SNP	Ca_14393	Q6NQJ8	Protein SET DOMAIN GROUP 40 (EC 2.1.1.-)			methyltransferase activity	methyltransferase activity		GO:0008168					Class V-like SAM-binding methyltransferase superfamily	Exon_Ca2_28098502_28099128	NON_SYNONYMOUS_CODING	cAt/cGt
Ca2	29095145	G	A	SNP	Ca_14329	Q84WU6	Auxin response factor 17		SUBCELLULAR LOCATION: Nucleus.	adventitious root development; anatomical structure morphogenesis; auxin-activated signaling pathway; pollen development; regulation of transcription, DNA-templated; sequence-specific DNA binding transcription factor activity; transcription, DNA-templated	DNA binding; sequence-specific DNA binding transcription factor activity	nucleus	GO:0003677; GO:0048830; GO:0009653; GO:0009734; GO:0005634; GO:0009555; GO:0006355; GO:0003700; GO:0006351					ARF family	Exon_Ca2_29095099_29096082	NON_SYNONYMOUS_CODING	Gga/Aga
Ca2	29711813	C	A	SNP	Ca_16120	Q9ZW06	Pumilio homolog 2 (APUM-2) (AtPUM2)		SUBCELLULAR LOCATION: Cytoplasm (Probable).	regulation of translation	mRNA 3'-UTR binding; mRNA binding; RNA binding	cytosol	GO:0003723; GO:0005829; GO:0003730; GO:0003729; GO:0006417				DOMAIN: The pumilio repeats mediate the association with RNA by packing together to form a right-handed superhelix that approximates a half doughnut. The number as well as the specific sequence of the repeats determine the specificity for target mRNAs (By similarity).		Exon_Ca2_29710781_29712294	NON_SYNONYMOUS_CODING	caG/caT
Ca2	29711940	G	T	SNP	Ca_16120	Q9ZW06	Pumilio homolog 2 (APUM-2) (AtPUM2)		SUBCELLULAR LOCATION: Cytoplasm (Probable).	regulation of translation	mRNA 3'-UTR binding; mRNA binding; RNA binding	cytosol	GO:0003723; GO:0005829; GO:0003730; GO:0003729; GO:0006417				DOMAIN: The pumilio repeats mediate the association with RNA by packing together to form a right-handed superhelix that approximates a half doughnut. The number as well as the specific sequence of the repeats determine the specificity for target mRNAs (By similarity).		Exon_Ca2_29710781_29712294	NON_SYNONYMOUS_CODING	gCa/gAa
Ca2	30006316	G	C	SNP	Ca_16089	O22285	Probable methyltransferase PMT11 (EC 2.1.1.-)		SUBCELLULAR LOCATION: Golgi apparatus membrane (By similarity); Single-pass type II membrane protein.	methyltransferase activity	methyltransferase activity	endosome; Golgi apparatus; Golgi membrane; integral component of membrane; trans-Golgi network	GO:0005794; GO:0000139; GO:0005768; GO:0016021; GO:0008168; GO:0005802					Methyltransferase superfamily	Exon_Ca2_30005731_30006336	NON_SYNONYMOUS_CODING	Cat/Gat
Ca2	30440909	C	A	SNP	Ca_12508	Q9SND9	Uncharacterized acetyltransferase At3g50280 (EC 2.3.1.-)			transferase activity, transferring acyl groups other than amino-acyl groups	transferase activity, transferring acyl groups other than amino-acyl groups		GO:0016747					Plant acyltransferase family	Exon_Ca2_30440356_30441828	NON_SYNONYMOUS_CODING	Ctc/Atc
Ca2	30894109	G	C	SNP	Ca_12472	G7K254	Gibberellin 2-beta-dioxygenase			dioxygenase activity	dioxygenase activity		GO:0051213						Exon_Ca2_30893967_30894269	NON_SYNONYMOUS_CODING	Gtt/Ctt
Ca2	30898611	G	C	SNP	Ca_12471	G7K257	Putative uncharacterized protein			positive regulation of transcription, DNA-templated; response to freezing			GO:0045893; GO:0050826						Exon_Ca2_30898396_30899048	NON_SYNONYMOUS_CODING	aGg/aCg
Ca2	31320179	A	C	SNP	Ca_12431	Q9SPE6	Alpha-soluble NSF attachment protein 2 (Alpha-SNAP2) (N-ethylmaleimide-sensitive factor attachment protein alpha 2)		SUBCELLULAR LOCATION: Membrane; Peripheral membrane protein (By similarity).	intracellular protein transport; vesicle-mediated transport		membrane; plasma membrane; plasmodesma; vacuolar membrane; vacuole	GO:0006886; GO:0016020; GO:0005886; GO:0009506; GO:0005774; GO:0005773; GO:0016192					SNAP family	Exon_Ca2_31320069_31320185	NON_SYNONYMOUS_CODING	aTt/aGt
Ca2	32407830	G	C	SNP	Ca_10279	A8R7E6	Chitin elicitor receptor kinase 1 (AtCERK1) (EC 2.7.11.1) (LysM domain receptor-like kinase 1) (LysM RLK1) (LysM-containing receptor-like kinase 1)		SUBCELLULAR LOCATION: Cell membrane; Single-pass membrane protein.	cell surface pattern recognition receptor signaling pathway; cellular response to chitin; cellular response to molecule of bacterial origin; defense response to bacterium; defense response to fungus, incompatible interaction; detection of molecule of fungal origin; detection of peptidoglycan; innate immune response; intracellular signal transduction; protein autophosphorylation; protein serine/th…	ATP binding; chitin binding; chitosan binding; protein binding; protein homodimerization activity; protein self-association; protein serine/threonine kinase activity; transmembrane receptor protein kinase activity	integral component of membrane; plasma membrane	GO:0005524; GO:0002752; GO:0071323; GO:0071219; GO:0008061; GO:2001080; GO:0042742; GO:0009817; GO:0032491; GO:0032499; GO:0045087; GO:0016021; GO:0035556; GO:0005886; GO:0046777; GO:0005515; GO:0042803; GO:0043621; GO:0004674; GO:0010200; GO:0019199		INDUCTION: Induced upon treatment with chitin oligosaccharide elicitor and flagellin (e.g. flg22).	TISSUE SPECIFICITY: Expressed ubiquitously, with lowest expression in pollen.		Protein kinase superfamily, Ser/Thr protein kinase family	Exon_Ca2_32407482_32407944	NON_SYNONYMOUS_CODING	gaG/gaC
Ca2	32483743	G	A	SNP	Ca_10272	Q09809	Calcium permeable stress-gated cation channel 1 (SpCSC1)		SUBCELLULAR LOCATION: Vacuole membrane; Multi-pass membrane protein (Potential).		nucleotide binding	fungal-type vacuole membrane; integral component of membrane	GO:0000329; GO:0016021; GO:0000166					CSC1 (TC 1.A.17) family	Exon_Ca2_32483640_32483759	NON_SYNONYMOUS_CODING	Gta/Ata
Ca2	32569267	T	G	SNP	Ca_10266	Q56YN8	Structural maintenance of chromosomes protein 3 (SMC protein 3) (SMC-3) (Chromosome segregation protein SMC-3) (Cohesin complex subunit SMC-3) (Protein TITAN7)		SUBCELLULAR LOCATION: Nucleus. Cytoplasm. Nucleus matrix. Chromosome. Cytoplasm, cytoskeleton, spindle. Chromosome, centromere (By similarity). Note=Primarily associated with the nuclear matrix during interphase and with chromatin from prophase through anaphase in both somatic and meiotic cells. During mitosis and meiosis the protein also colocalized with the spindle from metaphase to telophase.	chromosome segregation; DNA repair; meiotic nuclear division; mitotic nuclear division; sister chromatid cohesion	ATP binding; chromatin binding	chromatin; chromosome, centromeric region; cohesin complex; cytoplasm; nuclear matrix; nucleus; plasmodesma; spindle	GO:0005524; GO:0006281; GO:0000785; GO:0003682; GO:0007059; GO:0000775; GO:0008278; GO:0005737; GO:0007126; GO:0007067; GO:0016363; GO:0005634; GO:0009506; GO:0007062; GO:0005819			TISSUE SPECIFICITY: Mostly expressed in flower buds and leaves, and, to a lower extent, in roots and stems.	DOMAIN: The flexible hinge domain, which separates the large intramolecular coiled coil regions, allows the heterotypic interaction with the corresponding domain of SMC1A or SMC1B, forming a V-shaped heterodimer. The two heads of the heterodimer are then connected by different ends of the cleavable RAD21 protein, forming a ring structure (By similarity).	SMC family, SMC3 subfamily	Exon_Ca2_32569026_32569271	NON_SYNONYMOUS_CODING	Tcc/Gcc
Ca2	32649582	A	C	SNP	Ca_10256	Q38806	22.0 kDa heat shock protein (AtHsp22.0)		SUBCELLULAR LOCATION: Endoplasmic reticulum (Probable).	response to heat		endoplasmic reticulum	GO:0005783; GO:0009408		INDUCTION: By heat shock.			Small heat shock protein (HSP20) family	Exon_Ca2_32649471_32650168	NON_SYNONYMOUS_CODING	Aca/Cca
Ca2	32772556	A	G	SNP	Ca_10246	Q6P121	Hyccin (Protein FAM126A)		SUBCELLULAR LOCATION: Cytoplasm (By similarity). Membrane (By similarity).			cytoplasm; membrane	GO:0005737; GO:0016020					FAM126 family	Exon_Ca2_32772335_32773393	NON_SYNONYMOUS_CODING	tTg/tCg
Ca2	32773108	A	G	SNP	Ca_10246	Q6P121	Hyccin (Protein FAM126A)		SUBCELLULAR LOCATION: Cytoplasm (By similarity). Membrane (By similarity).			cytoplasm; membrane	GO:0005737; GO:0016020					FAM126 family	Exon_Ca2_32772335_32773393	NON_SYNONYMOUS_CODING	aTc/aCc
Ca2	32780745	T	G	SNP	Ca_10244	Q9FVV1	GDSL esterase/lipase At1g71250 (EC 3.1.1.-) (Extracellular lipase At1g71250)		SUBCELLULAR LOCATION: Secreted (Potential).	lipase activity; lipid catabolic process	lipase activity	extracellular region	GO:0005576; GO:0016298; GO:0016042					'GDSL' lipolytic enzyme family	Exon_Ca2_32780273_32780905	NON_SYNONYMOUS_CODING	gTa/gGa
Ca2	32852449	T	A	SNP	Ca_10237	Q0WR59	Probable inactive receptor kinase At5g10020		SUBCELLULAR LOCATION: Membrane; Single-pass membrane protein (Potential).	protein kinase activity	ATP binding; protein kinase activity	cytosol; integral component of membrane; plasma membrane	GO:0005524; GO:0005829; GO:0016021; GO:0005886; GO:0004672				DOMAIN: The protein kinase domain is predicted to be catalytically inactive.	Protein kinase superfamily	Exon_Ca2_32851915_32852465	NON_SYNONYMOUS_CODING	Atc/Ttc
Ca2	32853864	A	G	SNP	Ca_10237	Q0WR59	Probable inactive receptor kinase At5g10020		SUBCELLULAR LOCATION: Membrane; Single-pass membrane protein (Potential).	protein kinase activity	ATP binding; protein kinase activity	cytosol; integral component of membrane; plasma membrane	GO:0005524; GO:0005829; GO:0016021; GO:0005886; GO:0004672				DOMAIN: The protein kinase domain is predicted to be catalytically inactive.	Protein kinase superfamily	Exon_Ca2_32852676_32854166	NON_SYNONYMOUS_CODING	cTg/cCg
Ca2	32855283	C	T	SNP	Ca_10237	Q0WR59	Probable inactive receptor kinase At5g10020		SUBCELLULAR LOCATION: Membrane; Single-pass membrane protein (Potential).	protein kinase activity	ATP binding; protein kinase activity	cytosol; integral component of membrane; plasma membrane	GO:0005524; GO:0005829; GO:0016021; GO:0005886; GO:0004672				DOMAIN: The protein kinase domain is predicted to be catalytically inactive.	Protein kinase superfamily	Exon_Ca2_32854631_32855531	NON_SYNONYMOUS_CODING	Gtt/Att
Ca2	32865838	G	C	SNP	Ca_10236	O24606	Protein ETHYLENE INSENSITIVE 3		SUBCELLULAR LOCATION: Nucleus.	cellular response to iron ion; defense response to bacterium; ethylene-activated signaling pathway; regulation of transcription, DNA-templated; response to ethylene; sequence-specific DNA binding transcription factor activity; sugar mediated signaling pathway; transcription, DNA-templated	DNA binding; protein binding; sequence-specific DNA binding transcription factor activity	nucleus	GO:0003677; GO:0071281; GO:0042742; GO:0009873; GO:0005634; GO:0005515; GO:0006355; GO:0009723; GO:0003700; GO:0010182; GO:0006351					EIN3 family	Exon_Ca2_32865792_32867627	NON_SYNONYMOUS_CODING	atC/atG
Ca2	32866109	C	T	SNP	Ca_10236	O24606	Protein ETHYLENE INSENSITIVE 3		SUBCELLULAR LOCATION: Nucleus.	cellular response to iron ion; defense response to bacterium; ethylene-activated signaling pathway; regulation of transcription, DNA-templated; response to ethylene; sequence-specific DNA binding transcription factor activity; sugar mediated signaling pathway; transcription, DNA-templated	DNA binding; protein binding; sequence-specific DNA binding transcription factor activity	nucleus	GO:0003677; GO:0071281; GO:0042742; GO:0009873; GO:0005634; GO:0005515; GO:0006355; GO:0009723; GO:0003700; GO:0010182; GO:0006351					EIN3 family	Exon_Ca2_32865792_32867627	NON_SYNONYMOUS_CODING	aGt/aAt
Ca2	32866127	A	G	SNP	Ca_10236	O24606	Protein ETHYLENE INSENSITIVE 3		SUBCELLULAR LOCATION: Nucleus.	cellular response to iron ion; defense response to bacterium; ethylene-activated signaling pathway; regulation of transcription, DNA-templated; response to ethylene; sequence-specific DNA binding transcription factor activity; sugar mediated signaling pathway; transcription, DNA-templated	DNA binding; protein binding; sequence-specific DNA binding transcription factor activity	nucleus	GO:0003677; GO:0071281; GO:0042742; GO:0009873; GO:0005634; GO:0005515; GO:0006355; GO:0009723; GO:0003700; GO:0010182; GO:0006351					EIN3 family	Exon_Ca2_32865792_32867627	NON_SYNONYMOUS_CODING	aTa/aCa
Ca2	33040333	A	G	SNP	Ca_10220	O49839	Protein kinase 2A, chloroplastic (EC 2.7.11.1)		SUBCELLULAR LOCATION: Plastid, chloroplast (Potential).	protein serine/threonine kinase activity	ATP binding; protein serine/threonine kinase activity	plasma membrane; plastid	GO:0005524; GO:0005886; GO:0009536; GO:0004674		INDUCTION: Negatively regulated by AGAMOUS (AG) in floral organ primordia.	TISSUE SPECIFICITY: Strongly expressed in leaves, moderately in roots, and barely in flowers, mostly in pedicels.		Protein kinase superfamily, Ser/Thr protein kinase family	Exon_Ca2_33040282_33040595	NON_SYNONYMOUS_CODING	Aca/Gca
Ca2	33131855	C	T	SNP	Ca_10208	Q9FYC1	Cation/H(+) antiporter 4 (Protein CATION/H+ EXCHANGER 4) (AtCHX4)		SUBCELLULAR LOCATION: Membrane; Multi-pass membrane protein (By similarity).	potassium ion transport; solute:proton antiporter activity; transferase activity, transferring acyl groups	solute:proton antiporter activity; transferase activity, transferring acyl groups	integral component of membrane	GO:0016021; GO:0006813; GO:0015299; GO:0016746					Monovalent cation:proton antiporter 2 (CPA2) transporter (TC 2.A.37) family, CHX (TC 2.A.37.4) subfamily	Exon_Ca2_33131230_33132342	NON_SYNONYMOUS_CODING	Cac/Tac
Ca2	33148852	T	C	SNP	Ca_10205	P25011	G2/mitotic-specific cyclin S13-6 (B-like cyclin)			mitotic nuclear division; regulation of cyclin-dependent protein serine/threonine kinase activity		nucleus	GO:0007067; GO:0005634; GO:0000079	DEVELOPMENTAL STAGE: Accumulates steadily during G2 and is abruptly destroyed at mitosis.				Cyclin family, Cyclin AB subfamily	Exon_Ca2_33148791_33148972	NON_SYNONYMOUS_CODING	aAg/aGg
Ca2	33193593	A	G	SNP	Ca_10203	Q5VYK3	Proteasome-associated protein ECM29 homolog (Ecm29)		SUBCELLULAR LOCATION: Endoplasmic reticulum. Endoplasmic reticulum-Golgi intermediate compartment. Endosome. Cytoplasm, cytoskeleton, microtubule organizing center, centrosome. Nucleus. Endosome, multivesicular body. Cytoplasmic vesicle.	ER-associated ubiquitin-dependent protein catabolic process		centrosome; cytoplasmic membrane-bounded vesicle; early endosome; endocytic vesicle; endoplasmic reticulum; endoplasmic reticulum-Golgi intermediate compartment; ER to Golgi transport vesicle; late endosome; multivesicular body; nucleus; proteasome complex	GO:0030134; GO:0030433; GO:0005813; GO:0016023; GO:0005769; GO:0030139; GO:0005783; GO:0005793; GO:0005770; GO:0005771; GO:0005634; GO:0000502						Exon_Ca2_33193588_33193851	NON_SYNONYMOUS_CODING	gAa/gGa
Ca2	33200833	G	A	SNP	Ca_10203	Q5VYK3	Proteasome-associated protein ECM29 homolog (Ecm29)		SUBCELLULAR LOCATION: Endoplasmic reticulum. Endoplasmic reticulum-Golgi intermediate compartment. Endosome. Cytoplasm, cytoskeleton, microtubule organizing center, centrosome. Nucleus. Endosome, multivesicular body. Cytoplasmic vesicle.	ER-associated ubiquitin-dependent protein catabolic process		centrosome; cytoplasmic membrane-bounded vesicle; early endosome; endocytic vesicle; endoplasmic reticulum; endoplasmic reticulum-Golgi intermediate compartment; ER to Golgi transport vesicle; late endosome; multivesicular body; nucleus; proteasome complex	GO:0030134; GO:0030433; GO:0005813; GO:0016023; GO:0005769; GO:0030139; GO:0005783; GO:0005793; GO:0005770; GO:0005771; GO:0005634; GO:0000502						Exon_Ca2_33200752_33200910	NON_SYNONYMOUS_CODING	Gta/Ata
Ca2	33201553	T	C	SNP	Ca_10203	Q5VYK3	Proteasome-associated protein ECM29 homolog (Ecm29)		SUBCELLULAR LOCATION: Endoplasmic reticulum. Endoplasmic reticulum-Golgi intermediate compartment. Endosome. Cytoplasm, cytoskeleton, microtubule organizing center, centrosome. Nucleus. Endosome, multivesicular body. Cytoplasmic vesicle.	ER-associated ubiquitin-dependent protein catabolic process		centrosome; cytoplasmic membrane-bounded vesicle; early endosome; endocytic vesicle; endoplasmic reticulum; endoplasmic reticulum-Golgi intermediate compartment; ER to Golgi transport vesicle; late endosome; multivesicular body; nucleus; proteasome complex	GO:0030134; GO:0030433; GO:0005813; GO:0016023; GO:0005769; GO:0030139; GO:0005783; GO:0005793; GO:0005770; GO:0005771; GO:0005634; GO:0000502						Exon_Ca2_33201494_33201679	NON_SYNONYMOUS_CODING	tTt/tCt
Ca2	33201587	C	A	SNP	Ca_10203	Q5VYK3	Proteasome-associated protein ECM29 homolog (Ecm29)		SUBCELLULAR LOCATION: Endoplasmic reticulum. Endoplasmic reticulum-Golgi intermediate compartment. Endosome. Cytoplasm, cytoskeleton, microtubule organizing center, centrosome. Nucleus. Endosome, multivesicular body. Cytoplasmic vesicle.	ER-associated ubiquitin-dependent protein catabolic process		centrosome; cytoplasmic membrane-bounded vesicle; early endosome; endocytic vesicle; endoplasmic reticulum; endoplasmic reticulum-Golgi intermediate compartment; ER to Golgi transport vesicle; late endosome; multivesicular body; nucleus; proteasome complex	GO:0030134; GO:0030433; GO:0005813; GO:0016023; GO:0005769; GO:0030139; GO:0005783; GO:0005793; GO:0005770; GO:0005771; GO:0005634; GO:0000502						Exon_Ca2_33201494_33201679	NON_SYNONYMOUS_CODING	aaC/aaA
Ca2	33201622	G	A	SNP	Ca_10203	Q5VYK3	Proteasome-associated protein ECM29 homolog (Ecm29)		SUBCELLULAR LOCATION: Endoplasmic reticulum. Endoplasmic reticulum-Golgi intermediate compartment. Endosome. Cytoplasm, cytoskeleton, microtubule organizing center, centrosome. Nucleus. Endosome, multivesicular body. Cytoplasmic vesicle.	ER-associated ubiquitin-dependent protein catabolic process		centrosome; cytoplasmic membrane-bounded vesicle; early endosome; endocytic vesicle; endoplasmic reticulum; endoplasmic reticulum-Golgi intermediate compartment; ER to Golgi transport vesicle; late endosome; multivesicular body; nucleus; proteasome complex	GO:0030134; GO:0030433; GO:0005813; GO:0016023; GO:0005769; GO:0030139; GO:0005783; GO:0005793; GO:0005770; GO:0005771; GO:0005634; GO:0000502						Exon_Ca2_33201494_33201679	NON_SYNONYMOUS_CODING	gGa/gAa
Ca2	33201676	A	C	SNP	Ca_10203	Q5VYK3	Proteasome-associated protein ECM29 homolog (Ecm29)		SUBCELLULAR LOCATION: Endoplasmic reticulum. Endoplasmic reticulum-Golgi intermediate compartment. Endosome. Cytoplasm, cytoskeleton, microtubule organizing center, centrosome. Nucleus. Endosome, multivesicular body. Cytoplasmic vesicle.	ER-associated ubiquitin-dependent protein catabolic process		centrosome; cytoplasmic membrane-bounded vesicle; early endosome; endocytic vesicle; endoplasmic reticulum; endoplasmic reticulum-Golgi intermediate compartment; ER to Golgi transport vesicle; late endosome; multivesicular body; nucleus; proteasome complex	GO:0030134; GO:0030433; GO:0005813; GO:0016023; GO:0005769; GO:0030139; GO:0005783; GO:0005793; GO:0005770; GO:0005771; GO:0005634; GO:0000502						Exon_Ca2_33201494_33201679	NON_SYNONYMOUS_CODING	cAa/cCa
Ca2	33214750	G	C	SNP	Ca_10201	O81027	Hydroxymethylglutaryl-CoA lyase, mitochondrial (HL) (HMG-CoA lyase) (EC 4.1.3.4) (3-hydroxy-3-methylglutarate-CoA lyase)	PATHWAY: Metabolic intermediate metabolism; (S)-3-hydroxy-3-methylglutaryl-CoA degradation; acetoacetate from (S)-3-hydroxy-3-methylglutaryl-CoA: step 1/1.	SUBCELLULAR LOCATION: Mitochondrion matrix.	hydroxymethylglutaryl-CoA lyase activity; metabolic process	hydroxymethylglutaryl-CoA lyase activity; metal ion binding	mitochondrial matrix; mitochondrion	GO:0004419; GO:0008152; GO:0046872; GO:0005759; GO:0005739					HMG-CoA lyase family	Exon_Ca2_33214540_33214761	NON_SYNONYMOUS_CODING	atG/atC
Ca2	33326522	G	A	SNP	Ca_10195	G7K326	Putative uncharacterized protein												Exon_Ca2_33326286_33326591	NON_SYNONYMOUS_CODING	tCa/tTa
Ca2	33326550	T	G	SNP	Ca_10195	G7K326	Putative uncharacterized protein												Exon_Ca2_33326286_33326591	NON_SYNONYMOUS_CODING	Atg/Ctg
Ca2	33371727	G	A	SNP	Ca_10187	A2BE28	Ribosomal biogenesis protein LAS1L (Protein LAS1 homolog)		SUBCELLULAR LOCATION: Nucleus, nucleolus (By similarity). Nucleus, nucleoplasm. Cytoplasm. Note=Localizes mainly to the granular component, the region implicated in the later steps of rRNA processing and subunit assembly and export (By similarity). Mainly found in the nucleoplasm, with low levels detected in the cytoplasmic and chromatin fractions.	rRNA processing		cytoplasm; MLL1 complex; nucleolus	GO:0071339; GO:0005737; GO:0005730; GO:0006364					LAS1 family	Exon_Ca2_33371589_33371879	NON_SYNONYMOUS_CODING	Gat/Aat
Ca2	33476399	T	A	SNP	Ca_10184	Q2NKV8	Vesicle transport protein GOT1A (Golgi transport 1 homolog A)		SUBCELLULAR LOCATION: Golgi apparatus membrane; Multi-pass membrane protein (By similarity).	protein transport; vesicle-mediated transport		Golgi membrane; integral component of membrane	GO:0000139; GO:0016021; GO:0015031; GO:0016192					GOT1 family	Exon_Ca2_33476307_33476407	NON_SYNONYMOUS_CODING	gTa/gAa
Ca2	33555648	T	C	SNP	Ca_10179	Q9S7C9	Putative DNA-binding protein ESCAROLA			chromatin organization; leaf senescence; photomorphogenesis	AT DNA binding; double-stranded DNA binding	nucleus	GO:0003680; GO:0006325; GO:0003690; GO:0010150; GO:0005634; GO:0009640						Exon_Ca2_33555611_33556507	NON_SYNONYMOUS_CODING	atA/atG
Ca2	33705881	C	T	SNP	Ca_10166	Q56YA5	Serine--glyoxylate aminotransferase (EC 2.6.1.45) (Alanine--glyoxylate aminotransferase) (AGT) (EC 2.6.1.44) (Asparagine aminotransferase) (EC 2.6.1.-) (Serine--pyruvate aminotransferase) (EC 2.6.1.51)		SUBCELLULAR LOCATION: Peroxisome.	alanine-glyoxylate transaminase activity; photorespiration; serine-glyoxylate transaminase activity; serine-pyruvate transaminase activity	alanine-glyoxylate transaminase activity; pyridoxal phosphate binding; serine-glyoxylate transaminase activity; serine-pyruvate transaminase activity	apoplast; chloroplast; chloroplast stroma; membrane; peroxisome; plasma membrane	GO:0008453; GO:0048046; GO:0009507; GO:0009570; GO:0016020; GO:0005777; GO:0009853; GO:0005886; GO:0030170; GO:0050281; GO:0004760		INDUCTION: Up-regulated in roots after treatment with asparagine.	TISSUE SPECIFICITY: Ubiquitous. Preferentially expressed in green, leafy tissues, root cortex and epidermis, developing siliques and dry seeds.		Class-V pyridoxal-phosphate-dependent aminotransferase family	Exon_Ca2_33705786_33705996	NON_SYNONYMOUS_CODING	aGg/aAg
Ca2	33746450	*	+GTGCTT	INS	Ca_10163	O65440	Leucine-rich repeat receptor-like serine/threonine-protein kinase BAM3 (EC 2.7.11.1) (Protein BARELY ANY MERISTEM 3)		SUBCELLULAR LOCATION: Cell membrane; Single-pass type I membrane protein.	cell differentiation; floral organ development; protein serine/threonine kinase activity; regulation of meristem growth	ATP binding; protein serine/threonine kinase activity	integral component of membrane; plasma membrane	GO:0005524; GO:0030154; GO:0048437; GO:0016021; GO:0005886; GO:0004674; GO:0010075			TISSUE SPECIFICITY: Expressed in seedlings, roots, leaves, stems, inflorescences, flowers and siliques.		Protein kinase superfamily, Ser/Thr protein kinase family	Exon_Ca2_33745169_33747242	CODON_CHANGE_PLUS_CODON_INSERTION	act/aAAGCACct
Ca2	33762895	C	T	SNP	Ca_10161	Q54PM7	N-acetyl-D-glucosamine kinase (N-acetylglucosamine kinase) (EC 2.7.1.59) (GlcNAc kinase)			N-acetylglucosamine kinase activity	ATP binding; N-acetylglucosamine kinase activity		GO:0005524; GO:0045127					Eukaryotic-type N-acetylglucosamine kinase family	Exon_Ca2_33762883_33763013	NON_SYNONYMOUS_CODING	Gtt/Att
Ca2	33763914	C	G	SNP	Ca_10161	Q54PM7	N-acetyl-D-glucosamine kinase (N-acetylglucosamine kinase) (EC 2.7.1.59) (GlcNAc kinase)			N-acetylglucosamine kinase activity	ATP binding; N-acetylglucosamine kinase activity		GO:0005524; GO:0045127					Eukaryotic-type N-acetylglucosamine kinase family	Exon_Ca2_33763876_33764004	NON_SYNONYMOUS_CODING	Gaa/Caa
Ca2	33773498	T	C	SNP	Ca_10160	Q0WMN5	Uncharacterized protein At3g49140			oxidoreductase activity	FMN binding; oxidoreductase activity		GO:0010181; GO:0016491						Exon_Ca2_33773491_33773584	NON_SYNONYMOUS_CODING	gAc/gGc
Ca2	33776227	T	C	SNP	Ca_10159	A7PZL3	Probable polygalacturonase (PG) (EC 3.2.1.15) (Pectinase)		SUBCELLULAR LOCATION: Membrane; Single-pass membrane protein (Potential).	carbohydrate metabolic process; polygalacturonase activity	polygalacturonase activity	integral component of membrane	GO:0005975; GO:0016021; GO:0004650					Glycosyl hydrolase 28 family	Exon_Ca2_33775679_33776328	NON_SYNONYMOUS_CODING	cAg/cGg
Ca2	33824074	A	G	SNP	Ca_10152	Q9SJL6	Membrin-11 (AtMEMB11) (27 kDa Golgi SNARE protein) (Golgi SNAP receptor complex member 2-1)		SUBCELLULAR LOCATION: Golgi apparatus membrane; Single-pass type IV membrane protein (Potential).	protein transport		Golgi membrane; Golgi stack; integral component of membrane	GO:0000139; GO:0005795; GO:0016021; GO:0015031					GOSR2 family	Exon_Ca2_33823993_33824154	NON_SYNONYMOUS_CODING	Tgt/Cgt
Ca2	33932239	A	C	SNP	Ca_10147	Q2V6K0	UDP-glucose flavonoid 3-O-glucosyltransferase 6 (EC 2.4.1.91) (Flavonol 3-O-glucosyltransferase 6) (FaGT6)			flavonol 3-O-glucosyltransferase activity	flavonol 3-O-glucosyltransferase activity		GO:0047893	DEVELOPMENTAL STAGE: The expression in receptacles is ripening-related, with highest expression detected in red fruit.	INDUCTION: By de-achening. By injection with salicylic acid, with transcript levels increasing by a factor of 5-6 at 4 hours post-injection, remaining stable until 6 hours post-injection and falling below control levels at 8 hours post-injection. Down-regulated by synthetic auxin naphthaleneacetic acid (NAA).	TISSUE SPECIFICITY: Strongly expressed in achenes, with lower expression levels detected in receptacles.		UDP-glycosyltransferase family	Exon_Ca2_33931446_33932864	NON_SYNONYMOUS_CODING	Act/Cct
Ca2	33932788	A	G	SNP	Ca_10147	Q2V6K0	UDP-glucose flavonoid 3-O-glucosyltransferase 6 (EC 2.4.1.91) (Flavonol 3-O-glucosyltransferase 6) (FaGT6)			flavonol 3-O-glucosyltransferase activity	flavonol 3-O-glucosyltransferase activity		GO:0047893	DEVELOPMENTAL STAGE: The expression in receptacles is ripening-related, with highest expression detected in red fruit.	INDUCTION: By de-achening. By injection with salicylic acid, with transcript levels increasing by a factor of 5-6 at 4 hours post-injection, remaining stable until 6 hours post-injection and falling below control levels at 8 hours post-injection. Down-regulated by synthetic auxin naphthaleneacetic acid (NAA).	TISSUE SPECIFICITY: Strongly expressed in achenes, with lower expression levels detected in receptacles.		UDP-glycosyltransferase family	Exon_Ca2_33931446_33932864	NON_SYNONYMOUS_CODING	Aaa/Gaa
Ca2	34100325	C	G	SNP	Ca_15231	Q9SSU8	Phytoene synthase, chloroplastic (EC 2.5.1.32)	PATHWAY: Carotenoid biosynthesis; phytoene biosynthesis; all-trans-phytoene from geranylgeranyl diphosphate: step 1/1.	SUBCELLULAR LOCATION: Plastid, chloroplast.	carotenoid biosynthetic process; geranylgeranyl-diphosphate geranylgeranyltransferase activity	geranylgeranyl-diphosphate geranylgeranyltransferase activity	chloroplast	GO:0016117; GO:0009507; GO:0016767					Phytoene/squalene synthase family	Exon_Ca2_34100306_34100478	NON_SYNONYMOUS_CODING	aaG/aaC
Ca2	34108853	T	C	SNP	Ca_15232	Q9FI78	Shikimate O-hydroxycinnamoyltransferase (EC 2.3.1.133) (Hydroxycinnamoyl transferase) (Hydroxycinnamoyl-Coenzyme A shikimate/quinate hydroxycinnamoyltransferase)			auxin homeostasis; lignin biosynthetic process; positive regulation of flavonoid biosynthetic process; quinate O-hydroxycinnamoyltransferase activity; shikimate O-hydroxycinnamoyltransferase activity	protein binding; quinate O-hydroxycinnamoyltransferase activity; shikimate O-hydroxycinnamoyltransferase activity	cytoplasm; cytosol; membrane	GO:0010252; GO:0005737; GO:0005829; GO:0009809; GO:0016020; GO:0009963; GO:0005515; GO:0047205; GO:0047172					Plant acyltransferase family	Exon_Ca2_34108607_34109032	NON_SYNONYMOUS_CODING	Acc/Gcc
Ca2	34108859	T	C	SNP	Ca_15232	Q9FI78	Shikimate O-hydroxycinnamoyltransferase (EC 2.3.1.133) (Hydroxycinnamoyl transferase) (Hydroxycinnamoyl-Coenzyme A shikimate/quinate hydroxycinnamoyltransferase)			auxin homeostasis; lignin biosynthetic process; positive regulation of flavonoid biosynthetic process; quinate O-hydroxycinnamoyltransferase activity; shikimate O-hydroxycinnamoyltransferase activity	protein binding; quinate O-hydroxycinnamoyltransferase activity; shikimate O-hydroxycinnamoyltransferase activity	cytoplasm; cytosol; membrane	GO:0010252; GO:0005737; GO:0005829; GO:0009809; GO:0016020; GO:0009963; GO:0005515; GO:0047205; GO:0047172					Plant acyltransferase family	Exon_Ca2_34108607_34109032	NON_SYNONYMOUS_CODING	Agc/Ggc
Ca2	34127745	A	G	SNP	Ca_15235	O80852	Glutathione S-transferase F9 (AtGSTF9) (EC 2.5.1.18) (AtGSTF7) (GST class-phi member 9)		SUBCELLULAR LOCATION: Cytoplasm, cytosol (Probable).	defense response; defense response to bacterium; glutathione peroxidase activity; glutathione transferase activity; response to cadmium ion; response to toxic substance; response to zinc ion; toxin catabolic process	copper ion binding; glutathione binding; glutathione peroxidase activity; glutathione transferase activity	apoplast; chloroplast; chloroplast stroma; cytoplasm; cytosol; plasma membrane; plasmodesma; thylakoid; vacuole	GO:0048046; GO:0009507; GO:0009570; GO:0005507; GO:0005737; GO:0005829; GO:0006952; GO:0042742; GO:0043295; GO:0004602; GO:0004364; GO:0005886; GO:0009506; GO:0046686; GO:0009636; GO:0010043; GO:0009579; GO:0009407; GO:0005773		INDUCTION: By zinc in roots and benoxacor.			GST superfamily, Phi family	Exon_Ca2_34127719_34127862	NON_SYNONYMOUS_CODING	cAt/cGt
Ca2	34128096	G	A	SNP	Ca_15235	O80852	Glutathione S-transferase F9 (AtGSTF9) (EC 2.5.1.18) (AtGSTF7) (GST class-phi member 9)		SUBCELLULAR LOCATION: Cytoplasm, cytosol (Probable).	defense response; defense response to bacterium; glutathione peroxidase activity; glutathione transferase activity; response to cadmium ion; response to toxic substance; response to zinc ion; toxin catabolic process	copper ion binding; glutathione binding; glutathione peroxidase activity; glutathione transferase activity	apoplast; chloroplast; chloroplast stroma; cytoplasm; cytosol; plasma membrane; plasmodesma; thylakoid; vacuole	GO:0048046; GO:0009507; GO:0009570; GO:0005507; GO:0005737; GO:0005829; GO:0006952; GO:0042742; GO:0043295; GO:0004602; GO:0004364; GO:0005886; GO:0009506; GO:0046686; GO:0009636; GO:0010043; GO:0009579; GO:0009407; GO:0005773		INDUCTION: By zinc in roots and benoxacor.			GST superfamily, Phi family	Exon_Ca2_34128071_34128119	NON_SYNONYMOUS_CODING	Gaa/Aaa
Ca2	34181386	C	G	SNP	Ca_15241	Q7TS68	Putative methyltransferase NSUN6 (EC 2.1.1.-) (NOL1/NOP2/Sun domain family member 6)			methyltransferase activity	methyltransferase activity; RNA binding		GO:0003723; GO:0008168					Class I-like SAM-binding methyltransferase superfamily, RsmB/NOP family	Exon_Ca2_34181379_34181526	NON_SYNONYMOUS_CODING	Gag/Cag
Ca2	34182107	C	A	SNP	Ca_15241	Q7TS68	Putative methyltransferase NSUN6 (EC 2.1.1.-) (NOL1/NOP2/Sun domain family member 6)			methyltransferase activity	methyltransferase activity; RNA binding		GO:0003723; GO:0008168					Class I-like SAM-binding methyltransferase superfamily, RsmB/NOP family	Exon_Ca2_34181939_34182254	NON_SYNONYMOUS_CODING	Ggt/Tgt
Ca2	34245413	C	G	SNP	Ca_15248	Q8RY24	Probable sucrose-phosphate synthase 3 (EC 2.4.1.14) (Sucrose phosphate synthase 3F) (AtSPS3F) (UDP-glucose-fructose-phosphate glucosyltransferase)	PATHWAY: Glycan biosynthesis; sucrose biosynthesis; sucrose from D-fructose 6-phosphate and UDP-alpha-D-glucose: step 1/2.		sucrose biosynthetic process; sucrose-phosphate synthase activity	sucrose-phosphate synthase activity		GO:0005986; GO:0046524					Glycosyltransferase 1 family	Exon_Ca2_34245219_34245823	NON_SYNONYMOUS_CODING	aaC/aaG
Ca2	34250266	T	C	SNP	Ca_15249	G7KD52	Putative uncharacterized protein												Exon_Ca2_34250146_34250335	NON_SYNONYMOUS_CODING	aTg/aCg
Ca2	34267492	C	G	SNP	Ca_15250	Q9SJG2	Probable receptor-like protein kinase At2g42960 (EC 2.7.11.1)		SUBCELLULAR LOCATION: Membrane; Single-pass membrane protein (Potential).	protein serine/threonine kinase activity	ATP binding; protein serine/threonine kinase activity	integral component of membrane	GO:0005524; GO:0016021; GO:0004674					Protein kinase superfamily, Ser/Thr protein kinase family	Exon_Ca2_34267354_34267524	NON_SYNONYMOUS_CODING	aCt/aGt
Ca2	34285950	A	G	SNP	Ca_15252	G7KD67	Putative uncharacterized protein					chloroplast	GO:0009507						Exon_Ca2_34285895_34286367	NON_SYNONYMOUS_CODING	Aac/Gac
Ca2	34286020	T	C	SNP	Ca_15252	G7KD67	Putative uncharacterized protein					chloroplast	GO:0009507						Exon_Ca2_34285895_34286367	NON_SYNONYMOUS_CODING	aTc/aCc
Ca2	34286052	G	T	SNP	Ca_15252	G7KD67	Putative uncharacterized protein					chloroplast	GO:0009507						Exon_Ca2_34285895_34286367	NON_SYNONYMOUS_CODING	Gtc/Ttc
Ca2	34300336	A	C	SNP	Ca_15256	Q9SJG6	Pentatricopeptide repeat-containing protein At2g42920, chloroplastic		SUBCELLULAR LOCATION: Plastid, chloroplast (Potential).			chloroplast	GO:0009507					PPR family, PCMP-E subfamily	Exon_Ca2_34299675_34301285	NON_SYNONYMOUS_CODING	gaT/gaG
Ca2	34301157	T	A	SNP	Ca_15256	Q9SJG6	Pentatricopeptide repeat-containing protein At2g42920, chloroplastic		SUBCELLULAR LOCATION: Plastid, chloroplast (Potential).			chloroplast	GO:0009507					PPR family, PCMP-E subfamily	Exon_Ca2_34299675_34301285	NON_SYNONYMOUS_CODING	Att/Ttt
Ca2	34376046	T	C	SNP	Ca_15265	G7K3D8	Putative uncharacterized protein												Exon_Ca2_34375008_34376060	NON_SYNONYMOUS_CODING	Att/Gtt
Ca2	34489114	T	G	SNP	Ca_15277	Q55BF2	60S ribosomal export protein NMD3		SUBCELLULAR LOCATION: Cytoplasm (By similarity). Nucleus, nucleoplasm (By similarity). Note=Shuttles between the nucleus and the cytoplasm in a xpo1-dependent manner (By similarity).	protein transport; ribosomal large subunit export from nucleus	ribosomal large subunit binding	cytosol; nucleoplasm; nucleus	GO:0005829; GO:0005654; GO:0005634; GO:0015031; GO:0043023; GO:0000055					NMD3 family	Exon_Ca2_34488757_34489440	NON_SYNONYMOUS_CODING	Att/Ctt
Ca2	34553625	C	T	SNP	Ca_15282	Q9M5A9	Glucose-6-phosphate/phosphate translocator 1, chloroplastic		SUBCELLULAR LOCATION: Plastid, chloroplast membrane; Multi-pass membrane protein (Potential).	embryo development; embryo sac development; glucose-6-phosphate transmembrane transporter activity; glucose-6-phosphate transport; inorganic phosphate transmembrane transporter activity; lipid particle organization; phosphoenolpyruvate transport; phosphoglycerate transmembrane transporter activity; phosphoglycerate transport; pollen maturation; response to nematode; triose phosphate transmembrane…	glucose-6-phosphate transmembrane transporter activity; inorganic phosphate transmembrane transporter activity; phosphoglycerate transmembrane transporter activity; triose-phosphate transmembrane transporter activity	chloroplast membrane; integral component of membrane; plastid	GO:0031969; GO:0009790; GO:0009553; GO:0015152; GO:0015760; GO:0005315; GO:0016021; GO:0034389; GO:0015714; GO:0015120; GO:0015713; GO:0009536; GO:0010152; GO:0009624; GO:0035436; GO:0071917; GO:0007033	DEVELOPMENTAL STAGE: Expressed during the transient accumulation of starch in the developing seeds. Decline rapidly 8 days after flowering. Not detected in mature seeds.		TISSUE SPECIFICITY: Expressed in seeds, flowers, rosette leaves, and roots, with highest levels found in stamens. Found in the root cap, in guard cells and in mesophyll cells.		TPT transporter family, GPT (TC 2.A.7.9) subfamily	Exon_Ca2_34553447_34553911	NON_SYNONYMOUS_CODING	Ctt/Ttt
Ca2	34553757	G	A	SNP	Ca_15282	Q9M5A9	Glucose-6-phosphate/phosphate translocator 1, chloroplastic		SUBCELLULAR LOCATION: Plastid, chloroplast membrane; Multi-pass membrane protein (Potential).	embryo development; embryo sac development; glucose-6-phosphate transmembrane transporter activity; glucose-6-phosphate transport; inorganic phosphate transmembrane transporter activity; lipid particle organization; phosphoenolpyruvate transport; phosphoglycerate transmembrane transporter activity; phosphoglycerate transport; pollen maturation; response to nematode; triose phosphate transmembrane…	glucose-6-phosphate transmembrane transporter activity; inorganic phosphate transmembrane transporter activity; phosphoglycerate transmembrane transporter activity; triose-phosphate transmembrane transporter activity	chloroplast membrane; integral component of membrane; plastid	GO:0031969; GO:0009790; GO:0009553; GO:0015152; GO:0015760; GO:0005315; GO:0016021; GO:0034389; GO:0015714; GO:0015120; GO:0015713; GO:0009536; GO:0010152; GO:0009624; GO:0035436; GO:0071917; GO:0007033	DEVELOPMENTAL STAGE: Expressed during the transient accumulation of starch in the developing seeds. Decline rapidly 8 days after flowering. Not detected in mature seeds.		TISSUE SPECIFICITY: Expressed in seeds, flowers, rosette leaves, and roots, with highest levels found in stamens. Found in the root cap, in guard cells and in mesophyll cells.		TPT transporter family, GPT (TC 2.A.7.9) subfamily	Exon_Ca2_34553447_34553911	NON_SYNONYMOUS_CODING	Gtt/Att
Ca2	34553782	C	T	SNP	Ca_15282	Q9M5A9	Glucose-6-phosphate/phosphate translocator 1, chloroplastic		SUBCELLULAR LOCATION: Plastid, chloroplast membrane; Multi-pass membrane protein (Potential).	embryo development; embryo sac development; glucose-6-phosphate transmembrane transporter activity; glucose-6-phosphate transport; inorganic phosphate transmembrane transporter activity; lipid particle organization; phosphoenolpyruvate transport; phosphoglycerate transmembrane transporter activity; phosphoglycerate transport; pollen maturation; response to nematode; triose phosphate transmembrane…	glucose-6-phosphate transmembrane transporter activity; inorganic phosphate transmembrane transporter activity; phosphoglycerate transmembrane transporter activity; triose-phosphate transmembrane transporter activity	chloroplast membrane; integral component of membrane; plastid	GO:0031969; GO:0009790; GO:0009553; GO:0015152; GO:0015760; GO:0005315; GO:0016021; GO:0034389; GO:0015714; GO:0015120; GO:0015713; GO:0009536; GO:0010152; GO:0009624; GO:0035436; GO:0071917; GO:0007033	DEVELOPMENTAL STAGE: Expressed during the transient accumulation of starch in the developing seeds. Decline rapidly 8 days after flowering. Not detected in mature seeds.		TISSUE SPECIFICITY: Expressed in seeds, flowers, rosette leaves, and roots, with highest levels found in stamens. Found in the root cap, in guard cells and in mesophyll cells.		TPT transporter family, GPT (TC 2.A.7.9) subfamily	Exon_Ca2_34553447_34553911	NON_SYNONYMOUS_CODING	gCt/gTt
Ca2	34735714	G	A	SNP	Ca_16897	Q9SAB1	Heat shock 70 kDa protein 16 (Heat shock protein 70-16) (AtHsp70-16)			response to stress	ATP binding		GO:0005524; GO:0006950					Heat shock protein 70 (TC 1.A.33) family, HSP110/SSE subfamily	Exon_Ca2_34735596_34735742	NON_SYNONYMOUS_CODING	Gat/Aat
Ca2	34735739	A	G	SNP	Ca_16897	Q9SAB1	Heat shock 70 kDa protein 16 (Heat shock protein 70-16) (AtHsp70-16)			response to stress	ATP binding		GO:0005524; GO:0006950					Heat shock protein 70 (TC 1.A.33) family, HSP110/SSE subfamily	Exon_Ca2_34735596_34735742	NON_SYNONYMOUS_CODING	cAt/cGt
Ca2	34740646	A	C	SNP	Ca_16896	G7K8I4	Putative uncharacterized protein												Exon_Ca2_34740227_34740953	NON_SYNONYMOUS_CODING	Ttg/Gtg
Ca2	34745002	G	T	SNP	Ca_16895	Q66GQ2	Uncharacterized protein At5g41620					chloroplast; plasma membrane	GO:0009507; GO:0005886						Exon_Ca2_34743524_34745071	NON_SYNONYMOUS_CODING	aCa/aAa
Ca2	35138859	T	C	SNP	Ca_16854	Q55FD6	PHD finger-containing protein DDB_G0268158				zinc ion binding		GO:0008270						Exon_Ca2_35138702_35139421	NON_SYNONYMOUS_CODING	gAg/gGg
Ca2	35138941	T	G	SNP	Ca_16854	Q55FD6	PHD finger-containing protein DDB_G0268158				zinc ion binding		GO:0008270						Exon_Ca2_35138702_35139421	NON_SYNONYMOUS_CODING	Acg/Ccg
Ca2	35139274	T	C	SNP	Ca_16854	Q55FD6	PHD finger-containing protein DDB_G0268158				zinc ion binding		GO:0008270						Exon_Ca2_35138702_35139421	NON_SYNONYMOUS_CODING	Agt/Ggt
Ca2	35401754	T	C	SNP	Ca_09697	O48923	Cytochrome P450 71D10 (EC 1.14.-.-)			monooxygenase activity; oxidoreductase activity, acting on paired donors, with incorporation or reduction of molecular oxygen	heme binding; iron ion binding; monooxygenase activity; oxidoreductase activity, acting on paired donors, with incorporation or reduction of molecular oxygen		GO:0020037; GO:0005506; GO:0004497; GO:0016705					Cytochrome P450 family	Exon_Ca2_35401656_35402267	NON_SYNONYMOUS_CODING	aTt/aCt
Ca2	35438061	T	C	SNP	Ca_09703	Q9LK65	Putative DUF21 domain-containing protein At3g13070, chloroplastic (CBS domain-containing protein CBSDUFCH1)		SUBCELLULAR LOCATION: Plastid, chloroplast membrane; Multi-pass membrane protein (Potential).	oxidoreductase activity, acting on CH-OH group of donors; transport	adenyl nucleotide binding; flavin adenine dinucleotide binding; oxidoreductase activity, acting on CH-OH group of donors	chloroplast envelope; chloroplast membrane; integral component of membrane	GO:0030554; GO:0009941; GO:0031969; GO:0050660; GO:0016021; GO:0016614; GO:0006810						Exon_Ca2_35437869_35438438	NON_SYNONYMOUS_CODING	Att/Gtt
Ca2	35471728	A	G	SNP	Ca_09707	G7K4I6	Putative uncharacterized protein												Exon_Ca2_35471657_35472661	NON_SYNONYMOUS_CODING	tTa/tCa
Ca2	35536219	C	T	SNP	Ca_09717	Q9LYV3	Putative pentatricopeptide repeat-containing protein At5g13230, mitochondrial		SUBCELLULAR LOCATION: Mitochondrion (Potential).			mitochondrion	GO:0005739					PPR family, PCMP-H subfamily	Exon_Ca2_35536150_35538208	NON_SYNONYMOUS_CODING	Gtt/Att
Ca2	35537895	G	A	SNP	Ca_09717	Q9LYV3	Putative pentatricopeptide repeat-containing protein At5g13230, mitochondrial		SUBCELLULAR LOCATION: Mitochondrion (Potential).			mitochondrion	GO:0005739					PPR family, PCMP-H subfamily	Exon_Ca2_35536150_35538208	NON_SYNONYMOUS_CODING	aCg/aTg
Ca2	35762401	T	C	SNP	Ca_09750	G7K4S6	Kinesin-4			microtubule-based movement; microtubule motor activity	ATP binding; microtubule motor activity	kinesin complex; microtubule	GO:0005524; GO:0005871; GO:0005874; GO:0003777; GO:0007018						Exon_Ca2_35762122_35763027	NON_SYNONYMOUS_CODING	Ata/Gta
Ca2	35834851	T	C	SNP	Ca_09758	Q9FKT8	Cytochrome c oxidase assembly protein COX15		SUBCELLULAR LOCATION: Mitochondrion inner membrane; Multi-pass membrane protein (By similarity).	heme a biosynthetic process; oxidoreductase activity, acting on the CH-CH group of donors	oxidoreductase activity, acting on the CH-CH group of donors	integral component of membrane; mitochondrial inner membrane; mitochondrion	GO:0006784; GO:0016021; GO:0005743; GO:0005739; GO:0016627					COX15/CtaA family	Exon_Ca2_35834781_35834992	NON_SYNONYMOUS_CODING	gTg/gCg
Ca2	35834934	C	T	SNP	Ca_09758	Q9FKT8	Cytochrome c oxidase assembly protein COX15		SUBCELLULAR LOCATION: Mitochondrion inner membrane; Multi-pass membrane protein (By similarity).	heme a biosynthetic process; oxidoreductase activity, acting on the CH-CH group of donors	oxidoreductase activity, acting on the CH-CH group of donors	integral component of membrane; mitochondrial inner membrane; mitochondrion	GO:0006784; GO:0016021; GO:0005743; GO:0005739; GO:0016627					COX15/CtaA family	Exon_Ca2_35834781_35834992	NON_SYNONYMOUS_CODING	Ctt/Ttt
Ca2	36155746	G	C	SNP	Ca_09794	Q40312	Polygalacturonase (PG) (EC 3.2.1.15) (Pectinase)		SUBCELLULAR LOCATION: Secreted (By similarity). Secreted, cell wall (By similarity).	carbohydrate metabolic process; polygalacturonase activity	polygalacturonase activity	cell wall; extracellular region	GO:0005975; GO:0005618; GO:0005576; GO:0004650			TISSUE SPECIFICITY: Pollen specific.		Glycosyl hydrolase 28 family	Exon_Ca2_36155660_36155779	NON_SYNONYMOUS_CODING	aGa/aCa
Ca2	36260775	T	C	SNP	Ca_09810	M5X7K8	Uncharacterized protein												Exon_Ca2_36260499_36261053	NON_SYNONYMOUS_CODING	Aca/Gca
Ca2	36275397	A	G	SNP	Ca_09813	Q9FIB2	Putative pentatricopeptide repeat-containing protein At5g09950			RNA modification			GO:0009451					PPR family, PCMP-H subfamily	Exon_Ca2_36274950_36277343	NON_SYNONYMOUS_CODING	atA/atG
Ca2	36275462	C	A	SNP	Ca_09813	Q9FIB2	Putative pentatricopeptide repeat-containing protein At5g09950			RNA modification			GO:0009451					PPR family, PCMP-H subfamily	Exon_Ca2_36274950_36277343	NON_SYNONYMOUS_CODING	gCt/gAt
Ca2	36275764	G	A	SNP	Ca_09813	Q9FIB2	Putative pentatricopeptide repeat-containing protein At5g09950			RNA modification			GO:0009451					PPR family, PCMP-H subfamily	Exon_Ca2_36274950_36277343	NON_SYNONYMOUS_CODING	Ggt/Agt
Ca2	36322612	G	C	SNP	Ca_09816	G7K0P9	Putative uncharacterized protein												Exon_Ca2_36322516_36323279	NON_SYNONYMOUS_CODING	caC/caG
Ca2	36357468	C	G	SNP	Ca_09824	Q66PF3	Putative UDP-glucose flavonoid 3-O-glucosyltransferase 3 (FaGT3) (EC 2.4.1.-) (Flavonol 3-O-glucosyltransferase 3)			transferase activity, transferring hexosyl groups	transferase activity, transferring hexosyl groups		GO:0016758					UDP-glycosyltransferase family	Exon_Ca2_36356205_36357605	NON_SYNONYMOUS_CODING	Gtt/Ctt
Ca2	36390272	A	G	SNP	Ca_09828	Q8W486	Uncharacterized protein At1g04910		SUBCELLULAR LOCATION: Golgi apparatus membrane; Single-pass membrane protein.			endosome; Golgi apparatus; Golgi membrane; integral component of membrane; trans-Golgi network	GO:0005794; GO:0000139; GO:0005768; GO:0016021; GO:0005802						Exon_Ca2_36390170_36390349	NON_SYNONYMOUS_CODING	Ttt/Ctt
Ca2	36390288	*	-GAGTCCGAC	DEL	Ca_09828	Q8W486	Uncharacterized protein At1g04910		SUBCELLULAR LOCATION: Golgi apparatus membrane; Single-pass membrane protein.			endosome; Golgi apparatus; Golgi membrane; integral component of membrane; trans-Golgi network	GO:0005794; GO:0000139; GO:0005768; GO:0016021; GO:0005802						Exon_Ca2_36390170_36390349	CODON_DELETION	gtcggactc/-
Ca2	36397468	C	G	SNP	Ca_09829	Q9SVE7	MATE efflux family protein 3, chloroplastic (Protein DTX45)		SUBCELLULAR LOCATION: Plastid, chloroplast membrane; Multi-pass membrane protein (Potential).	antiporter activity; drug transmembrane transporter activity	antiporter activity; drug transmembrane transporter activity	chloroplast; chloroplast membrane; integral component of membrane	GO:0015297; GO:0009507; GO:0031969; GO:0015238; GO:0016021		INDUCTION: Not induced by aluminum.	TISSUE SPECIFICITY: Ubiquitous.		Multi antimicrobial extrusion (MATE) (TC 2.A.66.1) family	Exon_Ca2_36397450_36397628	NON_SYNONYMOUS_CODING	Caa/Gaa
Ca2	36398010	G	A	SNP	Ca_09829	Q9SVE7	MATE efflux family protein 3, chloroplastic (Protein DTX45)		SUBCELLULAR LOCATION: Plastid, chloroplast membrane; Multi-pass membrane protein (Potential).	antiporter activity; drug transmembrane transporter activity	antiporter activity; drug transmembrane transporter activity	chloroplast; chloroplast membrane; integral component of membrane	GO:0015297; GO:0009507; GO:0031969; GO:0015238; GO:0016021		INDUCTION: Not induced by aluminum.	TISSUE SPECIFICITY: Ubiquitous.		Multi antimicrobial extrusion (MATE) (TC 2.A.66.1) family	Exon_Ca2_36397960_36398008	SPLICE_SITE_DONOR
Ca2	36466376	C	T	SNP	Ca_09835	Q9HGL2	Uncharacterized calcium-binding protein C800.10c		SUBCELLULAR LOCATION: Cytoplasm, cytoskeleton.	actin cortical patch assembly; endocytosis; intracellular protein transport; receptor-mediated endocytosis	calcium ion binding	actin cortical patch; cell cortex	GO:0030479; GO:0000147; GO:0005509; GO:0005938; GO:0006897; GO:0006886; GO:0006898						Exon_Ca2_36466366_36466500	NON_SYNONYMOUS_CODING	Cct/Tct
Ca2	36506474	C	T	SNP	Ca_09839	Q8GX93	Chloride channel protein CLC-e (AtCLC-e) (CBS domain-containing protein CBSCLC3)		SUBCELLULAR LOCATION: Membrane; Multi-pass membrane protein.	voltage-gated chloride channel activity	adenyl nucleotide binding; voltage-gated chloride channel activity	chloride channel complex	GO:0030554; GO:0034707; GO:0005247					Chloride channel (TC 2.A.49) family	Exon_Ca2_36506368_36506834	NON_SYNONYMOUS_CODING	gCc/gTc
Ca2	4127507	C	G	SNP	Ca_10449	Q40392	TMV resistance protein N		SUBCELLULAR LOCATION: Cytoplasm (Probable).	plant-type hypersensitive response; signal transduction	ADP binding; ATP binding; protein binding	cytoplasm	GO:0043531; GO:0005524; GO:0005737; GO:0009626; GO:0005515; GO:0007165	DEVELOPMENTAL STAGE: Isoform 1 is more prevalent before and for 3 hours after tobacco mosaic virus (TMV) infection, while isoform 2 is more prevalent 4 to 8 hours after TMV infection.				Disease resistance NB-LRR family	Exon_Ca2_4127491_4127951	NON_SYNONYMOUS_CODING	Caa/Gaa
Ca2	4127626	A	G	SNP	Ca_10449	Q40392	TMV resistance protein N		SUBCELLULAR LOCATION: Cytoplasm (Probable).	plant-type hypersensitive response; signal transduction	ADP binding; ATP binding; protein binding	cytoplasm	GO:0043531; GO:0005524; GO:0005737; GO:0009626; GO:0005515; GO:0007165	DEVELOPMENTAL STAGE: Isoform 1 is more prevalent before and for 3 hours after tobacco mosaic virus (TMV) infection, while isoform 2 is more prevalent 4 to 8 hours after TMV infection.				Disease resistance NB-LRR family	Exon_Ca2_4127491_4127951	NON_SYNONYMOUS_CODING	atA/atG
Ca2	4134604	T	A	SNP	Ca_10449	Q40392	TMV resistance protein N		SUBCELLULAR LOCATION: Cytoplasm (Probable).	plant-type hypersensitive response; signal transduction	ADP binding; ATP binding; protein binding	cytoplasm	GO:0043531; GO:0005524; GO:0005737; GO:0009626; GO:0005515; GO:0007165	DEVELOPMENTAL STAGE: Isoform 1 is more prevalent before and for 3 hours after tobacco mosaic virus (TMV) infection, while isoform 2 is more prevalent 4 to 8 hours after TMV infection.				Disease resistance NB-LRR family	Exon_Ca2_4134335_4134610	NON_SYNONYMOUS_CODING	gTg/gAg
Ca2	4136156	C	T	SNP	Ca_10449	Q40392	TMV resistance protein N		SUBCELLULAR LOCATION: Cytoplasm (Probable).	plant-type hypersensitive response; signal transduction	ADP binding; ATP binding; protein binding	cytoplasm	GO:0043531; GO:0005524; GO:0005737; GO:0009626; GO:0005515; GO:0007165	DEVELOPMENTAL STAGE: Isoform 1 is more prevalent before and for 3 hours after tobacco mosaic virus (TMV) infection, while isoform 2 is more prevalent 4 to 8 hours after TMV infection.				Disease resistance NB-LRR family	Exon_Ca2_4135432_4136328	NON_SYNONYMOUS_CODING	Cgc/Tgc
Ca2	4716720	C	T	SNP	Ca_21096	Q09850	Putative endo-1,3(4)-beta-glucanase 2 (Endo-1,3-beta-glucanase 2) (Endo-1,4-beta-glucanase 2) (EC 3.2.1.6) (Laminarinase-2)		SUBCELLULAR LOCATION: Membrane; Multi-pass membrane protein (Potential).	(1->3)-beta-D-glucan catabolic process; cell wall macromolecule catabolic process; extracellular polysaccharide catabolic process involved in ascospore release from ascus; fungal-type cell wall organization; glucan endo-1,3-beta-D-glucosidase activity involved in ascospore release from ascus; glucan endo-1,3-beta-glucanase activity, C-3 substituted reducing group; glucan endo-1,4-beta-glucanase a…	glucan endo-1,3-beta-D-glucosidase activity involved in ascospore release from ascus; glucan endo-1,3-beta-glucanase activity, C-3 substituted reducing group; glucan endo-1,4-beta-glucanase activity, C-3 substituted reducing group	ascus epiplasm; integral component of membrane	GO:0006076; GO:0072324; GO:0016998; GO:0072000; GO:0031505; GO:0072317; GO:0052861; GO:0052862; GO:0016021					Glycosyl hydrolase 81 family	Exon_Ca2_4716519_4717748	NON_SYNONYMOUS_CODING	Ggt/Agt
Ca2	4804063	G	C	SNP	Ca_21091	O94260	Putative G3BP-like protein			mRNA transport; protein deubiquitination; regulation of ER to Golgi vesicle-mediated transport	nucleotide binding; protein binding; RNA binding	cytoplasm; cytosol	GO:0003723; GO:0005737; GO:0005829; GO:0051028; GO:0000166; GO:0005515; GO:0016579; GO:0060628						Exon_Ca2_4804000_4804241	NON_SYNONYMOUS_CODING	Cag/Gag
Ca2	4966350	A	G	SNP	Ca_14714	Q42572	DNA ligase 1 (AtLIG1) (EC 6.5.1.1) (DNA ligase I) (Polydeoxyribonucleotide synthase [ATP] 1)		SUBCELLULAR LOCATION: Isoform 1: Mitochondrion.; SUBCELLULAR LOCATION: Isoform 2: Nucleus.; SUBCELLULAR LOCATION: Isoform 3: Nucleus.	cell cycle; cell division; DNA ligase (ATP) activity; DNA ligation; DNA ligation involved in DNA repair; DNA recombination; DNA replication; double-strand break repair; single strand break repair	ATP binding; DNA binding; DNA ligase (ATP) activity; metal ion binding	mitochondrion; nucleus	GO:0005524; GO:0003677; GO:0003910; GO:0006266; GO:0051103; GO:0006310; GO:0006260; GO:0007049; GO:0051301; GO:0006302; GO:0046872; GO:0005739; GO:0005634; GO:0000012	DEVELOPMENTAL STAGE: In the mature male gametophyte, expressed in the vegetative cell as well as in the two sperm cells. In the mature female gametes, accumulates in the embryo sac; mostly expressed in the central cell nucleus and, at lower levels, in the egg cell and synergids. After fertilization, localized in the syncytial endosperm and in the embryo.		TISSUE SPECIFICITY: Expressed in all vegetative and reproductive tissues.		ATP-dependent DNA ligase family	Exon_Ca2_4966211_4966684	NON_SYNONYMOUS_CODING	Att/Gtt
Ca2	4974638	G	C	SNP	Ca_14714	Q42572	DNA ligase 1 (AtLIG1) (EC 6.5.1.1) (DNA ligase I) (Polydeoxyribonucleotide synthase [ATP] 1)		SUBCELLULAR LOCATION: Isoform 1: Mitochondrion.; SUBCELLULAR LOCATION: Isoform 2: Nucleus.; SUBCELLULAR LOCATION: Isoform 3: Nucleus.	cell cycle; cell division; DNA ligase (ATP) activity; DNA ligation; DNA ligation involved in DNA repair; DNA recombination; DNA replication; double-strand break repair; single strand break repair	ATP binding; DNA binding; DNA ligase (ATP) activity; metal ion binding	mitochondrion; nucleus	GO:0005524; GO:0003677; GO:0003910; GO:0006266; GO:0051103; GO:0006310; GO:0006260; GO:0007049; GO:0051301; GO:0006302; GO:0046872; GO:0005739; GO:0005634; GO:0000012	DEVELOPMENTAL STAGE: In the mature male gametophyte, expressed in the vegetative cell as well as in the two sperm cells. In the mature female gametes, accumulates in the embryo sac; mostly expressed in the central cell nucleus and, at lower levels, in the egg cell and synergids. After fertilization, localized in the syncytial endosperm and in the embryo.		TISSUE SPECIFICITY: Expressed in all vegetative and reproductive tissues.		ATP-dependent DNA ligase family	Exon_Ca2_4974590_4974652	NON_SYNONYMOUS_CODING	atG/atC
Ca2	4982002	A	G	SNP	Ca_14713	I1N5B1	Uncharacterized protein												Exon_Ca2_4981101_4982705	NON_SYNONYMOUS_CODING	Agt/Ggt
Ca2	4983790	G	A	SNP	Ca_14713	I1N5B1	Uncharacterized protein												Exon_Ca2_4983384_4984132	NON_SYNONYMOUS_CODING	aGa/aAa
Ca2	4984963	T	C	SNP	Ca_14712	K7MWN1	Uncharacterized protein												Exon_Ca2_4984813_4985625	NON_SYNONYMOUS_CODING	Agt/Ggt
Ca2	5089339	G	C	SNP	Ca_14701	Q8VYR5	Pentatricopeptide repeat-containing protein At4g35850, mitochondrial		SUBCELLULAR LOCATION: Mitochondrion.			mitochondrion	GO:0005739					PPR family, P subfamily	Exon_Ca2_5089272_5089373	NON_SYNONYMOUS_CODING	Gtt/Ctt
Ca2	5090029	T	C	SNP	Ca_14701	Q8VYR5	Pentatricopeptide repeat-containing protein At4g35850, mitochondrial		SUBCELLULAR LOCATION: Mitochondrion.			mitochondrion	GO:0005739					PPR family, P subfamily	Exon_Ca2_5089943_5090038	NON_SYNONYMOUS_CODING	aTg/aCg
Ca2	5222061	G	T	SNP	Ca_14689	Q8GUM4	Uncharacterized membrane protein At3g27390		SUBCELLULAR LOCATION: Membrane; Multi-pass membrane protein (Potential).			integral component of membrane; plasma membrane	GO:0016021; GO:0005886						Exon_Ca2_5221980_5222268	NON_SYNONYMOUS_CODING	gGa/gTa
Ca2	5254073	T	C	SNP	Ca_14683	Q9T0D6	Pentatricopeptide repeat-containing protein At4g11690											PPR family, P subfamily	Exon_Ca2_5253732_5255447	NON_SYNONYMOUS_CODING	aAc/aGc
Ca2	5255232	C	T	SNP	Ca_14683	Q9T0D6	Pentatricopeptide repeat-containing protein At4g11690											PPR family, P subfamily	Exon_Ca2_5253732_5255447	NON_SYNONYMOUS_CODING	Gtg/Atg
Ca2	5255271	T	C	SNP	Ca_14683	Q9T0D6	Pentatricopeptide repeat-containing protein At4g11690											PPR family, P subfamily	Exon_Ca2_5253732_5255447	NON_SYNONYMOUS_CODING	Ata/Gta
Ca2	5255436	A	G	SNP	Ca_14683	Q9T0D6	Pentatricopeptide repeat-containing protein At4g11690											PPR family, P subfamily	Exon_Ca2_5253732_5255447	NON_SYNONYMOUS_CODING	Tat/Cat
Ca2	5258535	*	+AAA	INS	Ca_14682	I1K132	Uncharacterized protein												Exon_Ca2_5258405_5259064	CODON_INSERTION	gtt/gtTTTt
Ca2	5258677	C	A	SNP	Ca_14682	I1K132	Uncharacterized protein												Exon_Ca2_5258405_5259064	NON_SYNONYMOUS_CODING	aGt/aTt
Ca2	5360910	T	C	SNP	Ca_14671	O15084	Serine/threonine-protein phosphatase 6 regulatory ankyrin repeat subunit A (PP6-ARS-A) (Serine/threonine-protein phosphatase 6 regulatory subunit ARS-A) (Ankyrin repeat domain-containing protein 28) (Phosphatase interactor targeting protein hnRNP K) (PITK)		SUBCELLULAR LOCATION: Nucleus, nucleoplasm. Note=Seems to be excluded from nucleoli.		protein binding	nucleoplasm	GO:0005654; GO:0005515						Exon_Ca2_5360509_5361756	NON_SYNONYMOUS_CODING	gTt/gCt
Ca2	5445023	T	C	SNP	Ca_14663	P25076	Cytochrome c1-1, heme protein, mitochondrial (Complex III subunit 4-1) (Complex III subunit IV-1) (Cytochrome b-c1 complex subunit 4-1) (Ubiquinol-cytochrome-c reductase complex cytochrome c1 subunit 1) (Cytochrome c-1-1)		SUBCELLULAR LOCATION: Mitochondrion inner membrane; Single-pass membrane protein; Intermembrane side.	oxidation-reduction process	electron carrier activity; heme binding; iron ion binding	integral component of membrane; mitochondrial inner membrane; respiratory chain	GO:0009055; GO:0020037; GO:0016021; GO:0005506; GO:0005743; GO:0055114; GO:0070469			TISSUE SPECIFICITY: In all tissues analyzed.		Cytochrome c family	Exon_Ca2_5444892_5445103	NON_SYNONYMOUS_CODING	Ata/Gta
Ca2	5601092	G	C	SNP	Ca_14654	Q9LK32	Uncharacterized protein At3g27210					plasma membrane	GO:0005886		INDUCTION: Rapid but transient induction by wounding, salicylic acid treatment or pathogen infection.	TISSUE SPECIFICITY: Expressed in stems, rosette leaves and roots and weakly in inflorescences.			Exon_Ca2_5600782_5601212	NON_SYNONYMOUS_CODING	tGg/tCg
Ca2	5917958	T	C	SNP	Ca_19697	Q9FX31	Homeobox-leucine zipper protein HDG11 (HD-ZIP protein HDG11) (Homeodomain GLABRA 2-like protein 11) (Homeodomain transcription factor HDG11) (Protein HOMEODOMAIN GLABROUS 11)		SUBCELLULAR LOCATION: Nucleus (Probable).	sequence-specific DNA binding transcription factor activity; transcription, DNA-templated; trichome branching	lipid binding; protein binding; sequence-specific DNA binding; sequence-specific DNA binding transcription factor activity	nucleus	GO:0008289; GO:0005634; GO:0005515; GO:0043565; GO:0003700; GO:0006351; GO:0010091			TISSUE SPECIFICITY: Expressed in apical meristems and young epidermal tissue including trichomes and stipules. Expressed in lateral root tips, the L1 layer of apical inflorescence meristems and early flower primordia, carpel and petal epidermis, stigma papillae, ovule primordia, nucellus and embryo.		HD-ZIP homeobox family, Class IV subfamily	Exon_Ca2_5917676_5918047	NON_SYNONYMOUS_CODING	Att/Gtt
Ca2	6006427	G	C	SNP	Ca_19704	Q93V93	Peroxidase 44 (Atperox P44) (EC 1.11.1.7) (ATP35)		SUBCELLULAR LOCATION: Secreted (By similarity).	hydrogen peroxide catabolic process; peroxidase activity	heme binding; metal ion binding; peroxidase activity	extracellular region	GO:0005576; GO:0020037; GO:0042744; GO:0046872; GO:0004601					Peroxidase family, Classical plant (class III) peroxidase subfamily	Exon_Ca2_6006152_6006931	NON_SYNONYMOUS_CODING	aCt/aGt
[truncated: 2,854 more rows]
