# Supplementary material for: Whole genome re-sequencing reveals genome-wide variations among parental lines of 16 mapping populations in chickpea (Cicer arietinum L.)
Source: BMC Plant Biol. 2016 Jan 27;16(Suppl 1):10. doi: 10.1186/s12870-015-0690-3 (PMC4895712; doi:10.1186/s12870-015-0690-3)
Supplement: Additional file 17: — Summary of all variant effects predicted by SNPEff. (XLSX 12 kb) [file 12870_2015_690_MOESM17_ESM.xlsx]

## Sheet: All SNPs Effects
Additional File 17: Classification of all SNPs using SNPEFF program
Genotype	Intergenic	Intron	NA	Non synonymous coding	Non synonymous start	Start lost	Stop gained	Stop lost	Synonymous coding	Synonymous stop	Missense	Non-sense	Silent	Others
Arerti	95463	11373	967	1836	1	2	23	10	1906	2	1849	23	1908	107803
C 104	141435	18636	1194	2887	2	2	31	8	3180	1	2899	31	3181	161265
C 214	111023	13121	902	2094	2	5	30	11	2221	2	2112	30	2223	125046
Ejerie	84715	10047	964	1719	0	4	18	10	1786	2	1733	18	1788	95726
ICC 1431	126604	16306	1007	2456	1	5	25	12	2828	3	2474	25	2831	143917
ICC 1496	99289	11615	843	1807	2	3	19	6	1992	2	1818	19	1994	111747
ICC 1882	107060	12517	882	1936	3	3	23	11	2101	5	1953	23	2106	120459
ICC 283	109146	13296	861	1943	1	3	24	10	2130	2	1957	24	2132	123303
ICC 3137	172561	20255	1314	3189	1	8	45	20	3428	6	3218	45	3434	194130
ICC 4958	292686	35022	1951	5159	3	13	58	19	5884	8	5194	58	5892	329659
ICC 506	169681	19028	1358	2977	4	7	32	15	3292	6	3003	32	3298	190067
ICC 6263	151707	14874	1405	2394	1	7	38	15	2481	5	2417	38	2486	167986
ICC 8261	151627	16987	1290	2586	1	7	30	10	2802	4	2604	30	2806	169904
ICC 995	146193	15647	1247	2428	1	8	25	14	2748	3	2451	25	2751	163087
ICCV00108	110493	11327	927	1442	2	3	19	6	1459	2	1453	19	1461	122747
ICCV 03312	118283	12341	1123	1996	0	5	30	10	2142	3	2011	30	2145	131747
ICCV04112	133378	17305	1093	2383	1	7	30	8	2712	4	2399	30	2716	151776
ICCV 04516	84366	8806	937	1385	2	3	20	7	1565	0	1397	20	1565	94109
ICCV 05530	107685	12448	995	1942	1	7	31	13	2055	3	1963	31	2058	121128
ICCV 10	151630	17308	999	2251	1	3	24	6	2416	6	2261	24	2422	169937
ICCV 97105	222311	28993	1243	4029	3	7	35	12	4766	7	4051	35	4773	252547
IG 72933	528292	87348	2236	11343	5	27	80	35	15069	19	11410	80	15088	617876
IG 72953	779323	166944	2626	21356	5	29	119	53	31241	48	21443	119	31289	948893
ILC 3279R	98538	9967	1092	1845	1	1	30	12	1820	2	1859	30	1822	109597
JAKI 9218	271934	31648	1734	4530	2	11	49	14	5105	5	4557	49	5110	305316
JG 11	180028	21190	1202	2559	2	5	27	7	2761	4	2573	27	2765	202420
JG 130	143400	16890	1046	2501	2	6	27	4	2781	5	2513	27	2786	161336
JG 16	126104	15899	887	2238	2	5	27	11	2437	5	2256	27	2442	142890
JG 62	172088	20888	1017	3224	1	9	38	16	3580	6	3250	38	3586	193993
JG 74	146466	18427	1154	2743	1	5	27	12	3147	6	2761	27	3153	166047
KAK 2	125250	13638	1130	2041	1	5	30	9	2253	3	2056	30	2256	140018
PI 489777	530227	99288	2032	12742	5	24	94	32	17737	24	12803	94	17761	631547
Pb 7	169234	18338	1245	2800	2	6	37	11	3010	7	2819	37	3017	188817
Vijay	138673	16769	1343	2715	2	6	33	17	2929	3	2740	33	2932	156785
WR 315	158812	20911	934	3102	2	4	32	17	3550	6	3125	32	3556	180657
