# Supplementary material for: Whole genome re-sequencing reveals genome-wide variations among parental lines of 16 mapping populations in chickpea (Cicer arietinum L.)
Source: BMC Plant Biol. 2016 Jan 27;16(Suppl 1):10. doi: 10.1186/s12870-015-0690-3 (PMC4895712; doi:10.1186/s12870-015-0690-3)
Supplement: Additional file 18: — Classification of all SNPs using SNPEff program. (XLSX 10 kb) [file 12870_2015_690_MOESM18_ESM.xlsx]

## Sheet: Sheet1
Additional File 18: Summary of all variant effects predicted by SNPEff
Effect of variant	Number
Non-synonymous start	14
Start lost	73
Synonymous stop	77
Stop lost	118
Codon change+ codon insertion	273
Codon change+ codon deletion	288
Stop gained	383
Codon insertion	482
Codon deletion	519
Frame shift	776
Not applicable	7486
Non-synonymous coding	37875
Synonymous coding	50213
Intron	328171
Intergenic	1924406
Total	2351154
Nonsense	352
Missense	38078
Silent	50290
Others	2262434
Total	2351154
