# Supplementary material for: Whole genome re-sequencing reveals genome-wide variations among parental lines of 16 mapping populations in chickpea (Cicer arietinum L.)
Source: BMC Plant Biol. 2016 Jan 27;16(Suppl 1):10. doi: 10.1186/s12870-015-0690-3 (PMC4895712; doi:10.1186/s12870-015-0690-3)
Supplement: Additional file 19: — Classification of heterozygous SNPs using SNPEff program in 35 chickpea genotypes. (XLSX 12 kb) [file 12870_2015_690_MOESM19_ESM.xlsx]

## Sheet: Heterozygous_SNPs_effects
Additional File 19: Classification of heterozygous SNPs using SNPEFF program
Genotype	Intergenic	Intron	NA	Non synonymous coding	Non synonymous start	Start lost	Stop gained	Stop lost	Synonymous coding	Synonymous stop	Missense	Non-sense	Silent	Others
Arerti	36254	1787	693	367	1	1	15	1	268	1	370	15	269	38734
C 104	75984	9506	808	1510	1	2	21	2	1607	1	1515	21	1608	86298
C 214	33358	1659	484	309	1	1	17	1	232	0	312	17	232	35501
Ejerie	37100	2277	650	442	0	1	14	2	319	0	445	14	319	40027
ICC 1431	36202	1868	582	354	0	1	15	3	257	0	358	15	257	38652
ICC 1496	43045	4067	519	723	2	2	7	0	707	0	727	7	707	47631
ICC 1882	32198	1716	558	308	3	1	13	2	217	2	314	13	219	34472
ICC 283	32389	1604	481	317	1	2	18	1	219	0	321	18	219	34474
ICC 3137	47308	2335	783	433	1	2	23	1	312	0	437	23	312	50426
ICC 4958	183117	23153	1273	3228	2	6	49	7	3798	3	3243	49	3801	207543
ICC 506	49545	2448	827	511	2	1	23	4	367	0	518	23	367	52820
ICC 6263	46805	2271	810	445	1	2	20	0	301	0	448	20	301	49886
ICC 8261	44308	2176	719	419	1	2	18	3	304	0	425	18	304	47203
ICC 995	57318	4412	718	671	1	3	15	4	689	1	679	15	690	62448
ICCV00108	31267	1728	553	300	1	1	16	0	189	0	302	16	189	33548
ICCV 03312	45335	2639	641	414	0	1	20	3	355	1	418	20	356	48615
ICCV04112	77809	8679	758	1227	1	5	21	3	1356	2	1236	21	1358	87246
ICCV 04516	36443	1951	624	335	2	1	13	0	290	0	338	13	290	39018
ICCV 05530	38169	1729	624	388	1	2	18	2	254	0	393	18	254	40522
ICCV 10	39872	2476	620	387	0	2	16	0	286	1	389	16	287	42968
ICCV 97105	104843	10653	865	1499	1	5	24	3	1661	1	1508	24	1662	116361
IG 72933	439172	75573	1695	9574	4	22	71	26	13007	13	9626	71	13020	516440
IG 72953	471785	108811	1623	13776	3	24	92	27	20423	28	13830	92	20451	582219
ILC 3279R	47254	2388	769	451	1	1	23	4	387	0	457	23	387	50411
JAKI 9218	152584	16077	1222	2258	1	9	38	5	2491	1	2273	38	2492	169883
JG 11	96937	9482	814	934	1	2	20	1	944	1	938	20	945	107233
JG 130	40614	2388	662	433	1	1	19	2	298	0	437	19	298	43664
JG 16	33093	2149	545	376	1	1	19	2	258	0	380	19	258	35787
JG 62	41583	2100	645	381	1	2	24	3	252	0	387	24	252	44328
JG 74	40348	1991	697	380	1	1	17	0	275	0	382	17	275	43036
KAK 2	38461	1767	677	369	0	1	18	5	281	1	375	18	282	40905
PI 489777	49363	4291	633	771	2	4	31	1	694	2	778	31	696	54287
Pb 7	45004	2058	735	363	1	1	19	1	291	0	366	19	291	47797
Vijay	47176	2684	819	487	1	2	21	1	398	0	491	21	398	50679
WR 315	37039	1775	602	350	2	2	17	2	235	1	356	17	236	39416
