# Supplementary material for: Whole genome re-sequencing reveals genome-wide variations among parental lines of 16 mapping populations in chickpea (Cicer arietinum L.)
Source: BMC Plant Biol. 2016 Jan 27;16(Suppl 1):10. doi: 10.1186/s12870-015-0690-3 (PMC4895712; doi:10.1186/s12870-015-0690-3)
Supplement: Additional file 20: — Classification of homozygous SNPs using SNPEff program in 35 chickpea genotypes. (XLSX 12 kb) [file 12870_2015_690_MOESM20_ESM.xlsx]

## Sheet: Homozygous SNPs Effects
Additional File 20: Classification of homozygous SNPs using SNPEFF program
Genotype	Intergenic	Intron	NA	Non synonymous coding	Non synonymous start	Start lost	Stop gained	Stop lost	Synonymous coding	Synonymous stop	Missense	Non-sense	Silent	Others
Arerti	59209	9586	274	1469	0	1	8	9	1638	1	1479	8	1639	69069
C 104	65451	9130	386	1377	1	0	10	6	1573	0	1384	10	1573	74967
C 214	77665	11462	418	1785	1	4	13	10	1989	2	1800	13	1991	89545
Ejerie	47615	7770	314	1277	0	3	4	8	1467	2	1288	4	1469	55699
ICC 1431	90402	14438	425	2102	1	4	10	9	2571	3	2116	10	2574	105265
ICC 1496	56244	7548	324	1084	0	1	12	6	1285	2	1091	12	1287	64116
ICC 1882	74862	10801	324	1628	0	2	10	9	1884	3	1639	10	1887	85987
ICC 283	76757	11692	380	1626	0	1	6	9	1911	2	1636	6	1913	88829
ICC 3137	125253	17920	531	2756	0	6	22	19	3116	6	2781	22	3122	143704
ICC 4958	109569	11869	678	1931	1	7	9	12	2086	5	1951	9	2091	122116
ICC 506	120136	16580	531	2466	2	6	9	11	2925	6	2485	9	2931	137247
ICC 6263	104902	12603	595	1949	0	5	18	15	2180	5	1969	18	2185	118100
ICC 8261	107319	14811	571	2167	0	5	12	7	2498	4	2179	12	2502	122701
ICC 995	88875	11235	529	1757	0	5	10	10	2059	2	1772	10	2061	100639
ICCV00108	79226	9599	374	1142	1	2	3	6	1270	2	1151	3	1272	89199
ICCV 03312	72948	9702	482	1582	0	4	10	7	1787	2	1593	10	1789	83132
ICCV04112	55569	8626	335	1156	0	2	9	5	1356	2	1163	9	1358	64530
ICCV 04516	47923	6855	313	1050	0	2	7	7	1275	0	1059	7	1275	55091
ICCV 05530	69516	10719	371	1554	0	5	13	11	1801	3	1570	13	1804	80606
ICCV 10	111758	14832	379	1864	1	1	8	6	2130	5	1872	8	2135	126969
ICCV 97105	117468	18340	378	2530	2	2	11	9	3105	6	2543	11	3111	136186
IG 72933	89120	11775	541	1769	1	5	9	9	2062	6	1784	9	2068	101436
IG 72953	307538	58133	1003	7580	2	5	27	26	10818	20	7613	27	10838	366674
ILC 3279R	51284	7579	323	1394	0	0	7	8	1433	2	1402	7	1435	59186
JAKI 9218	119350	15571	512	2272	1	2	11	9	2614	4	2284	11	2618	135433
JG 11	83091	11708	388	1625	1	3	7	6	1817	3	1635	7	1820	95187
JG 130	102786	14502	384	2068	1	5	8	2	2483	5	2076	8	2488	117672
JG 16	93011	13750	342	1862	1	4	8	9	2179	5	1876	8	2184	107103
JG 62	130505	18788	372	2843	0	7	14	13	3328	6	2863	14	3334	149665
JG 74	106118	16436	457	2363	0	4	10	12	2872	6	2379	10	2878	123011
KAK 2	86789	11871	453	1672	1	4	12	4	1972	2	1681	12	1974	99113
PI 489777	480864	94997	1399	11971	3	20	63	31	17043	22	12025	63	17065	577260
Pb 7	124230	16280	510	2437	1	5	18	10	2719	7	2453	18	2726	141020
Vijay	91497	14085	524	2228	1	4	12	16	2531	3	2249	12	2534	106106
WR 315	121773	19136	332	2752	0	2	15	15	3315	5	2769	15	3320	141241
