# Supplementary material for: Whole genome re-sequencing reveals genome-wide variations among parental lines of 16 mapping populations in chickpea (Cicer arietinum L.)
Source: BMC Plant Biol. 2016 Jan 27;16(Suppl 1):10. doi: 10.1186/s12870-015-0690-3 (PMC4895712; doi:10.1186/s12870-015-0690-3)
Supplement: Additional file 23: — Summary of variations identified in the “ QTL-hotspot ” region reported by Varshney et al. [6, 8]. (XLSX 91 kb) [file 12870_2015_690_MOESM23_ESM.xlsx]

## Sheet: Sheet1
Additional File 23: Summary of variation identified in the "QTL-hotspot" region reported by Varshney et al. 2014
Pseudomolecule	Position	Reference allele	Altered allele	Heterozygous allele	Quality	Areti	C 104	C 214	Ejerie	ICC 1431	ICC 1496	ICC 1882	ICC 283	ICC 3137	ICC 4958	ICC 506	ICC 6263	ICC 8261	ICC 995	ICCV 03312	ICCV04112	ICCV 04516	ICCV 05530	IG 72933	IG 72953	ILC 3279R	JG 62	JG 74	KAK 2	PI 489777	Pb 7	Vijay	WR 315	ICCV 97105	JAK I9218	ICCV 00108	JG 11	JG 130	ICCV 10	JG 16	Gene ID	Effect	Effect Type	Amino acid change	Uniprot_id	Protein_name	Gene_names	Organism	Features
Ca4	13239756	A	G	R	276.42	A	A	A	A	A	A	A	A	A	A	A	A	A	A	A	A	A	A	A	G	A	A	A	A	A	A	A	A	A	A	A	A	A	A	A	Ca_04546	SILENT	SYNONYMOUS_CODING	gcT/gcC	P24805	Stem-specific protein TSJT1	TSJT1	Nicotiana tabacum (Common tobacco)	Chain (1)
Ca4	13239925	G	A	R	399.56	G	G	G	G	R	G	G	G	G	G	G	G	G	G	G	G	G	G	G	A	G	G	G	G	A	G	G	G	G	G	G	G	G	G	G	Ca_04546	SILENT	SYNONYMOUS_CODING	ttC/ttT	P24805	Stem-specific protein TSJT1	TSJT1	Nicotiana tabacum (Common tobacco)	Chain (1)
Ca4	13241536	A	T	W	999	A	T	A	A	A	A	T	A	T	W	A	A	A	T	T	N	A	A	T	A	A	T	T	A	T	T	A	A	A	W	A	A	A	A	A	Ca_04546	MISSENSE	NON_SYNONYMOUS_CODING	aaT/aaA	P24805	Stem-specific protein TSJT1	TSJT1	Nicotiana tabacum (Common tobacco)	Chain (1)
Ca4	13258402	C	T	Y	200.23	C	C	C	C	C	C	C	C	C	C	C	C	C	C	C	C	C	C	C	C	C	C	C	C	T	C	C	C	C	C	C	C	C	C	C	Ca_04549	SILENT	SYNONYMOUS_CODING	tcG/tcA	Q55FJ0	Probable inactive serine/threonine-protein kinase lvsG (Large volume sphere mutant lvsA-like protein G)	lvsG DDB_G0268088	Dictyostelium discoideum (Slime mold)	Chain (1); Coiled coil (1); Compositional bias (23); Domain (2); Repeat (7)
Ca4	13258830	G	C	S	326.24	G	G	G	G	G	G	G	G	G	G	G	G	G	G	G	G	G	G	G	G	G	G	G	G	C	G	G	G	G	G	G	G	G	G	G	Ca_04549		INTRON		Q55FJ0	Probable inactive serine/threonine-protein kinase lvsG (Large volume sphere mutant lvsA-like protein G)	lvsG DDB_G0268088	Dictyostelium discoideum (Slime mold)	Chain (1); Coiled coil (1); Compositional bias (23); Domain (2); Repeat (7)
Ca4	13259069	G	A	R	427.6	G	G	G	G	G	G	G	G	G	G	G	G	G	G	G	N	G	G	G	R	G	G	G	G	A	G	G	G	G	G	G	G	G	G	G	Ca_04549		INTRON		Q55FJ0	Probable inactive serine/threonine-protein kinase lvsG (Large volume sphere mutant lvsA-like protein G)	lvsG DDB_G0268088	Dictyostelium discoideum (Slime mold)	Chain (1); Coiled coil (1); Compositional bias (23); Domain (2); Repeat (7)
Ca4	13259562	A	G	R	210.61	A	A	A	A	A	A	A	A	A	A	A	A	A	A	A	A	A	A	A	A	A	A	A	A	G	A	A	A	A	A	A	A	A	A	A	Ca_04549		INTRON		Q55FJ0	Probable inactive serine/threonine-protein kinase lvsG (Large volume sphere mutant lvsA-like protein G)	lvsG DDB_G0268088	Dictyostelium discoideum (Slime mold)	Chain (1); Coiled coil (1); Compositional bias (23); Domain (2); Repeat (7)
Ca4	13259882	A	G	R	401.69	A	A	A	A	A	A	A	A	A	A	A	A	A	A	A	A	A	A	A	R	A	A	A	A	G	A	A	A	A	A	A	A	A	A	A	Ca_04549		INTRON		Q55FJ0	Probable inactive serine/threonine-protein kinase lvsG (Large volume sphere mutant lvsA-like protein G)	lvsG DDB_G0268088	Dictyostelium discoideum (Slime mold)	Chain (1); Coiled coil (1); Compositional bias (23); Domain (2); Repeat (7)
Ca4	13259923	A	C	M	431.42	A	A	A	A	A	A	A	A	A	A	A	A	A	A	A	A	A	A	M	C	A	A	A	A	C	A	A	A	A	A	A	A	A	A	A	Ca_04549		INTRON		Q55FJ0	Probable inactive serine/threonine-protein kinase lvsG (Large volume sphere mutant lvsA-like protein G)	lvsG DDB_G0268088	Dictyostelium discoideum (Slime mold)	Chain (1); Coiled coil (1); Compositional bias (23); Domain (2); Repeat (7)
Ca4	13259939	G	C	S	500.75	G	G	G	G	G	G	G	G	G	G	G	G	G	G	G	G	G	G	S	C	G	G	G	G	C	G	G	G	G	G	G	G	G	G	G	Ca_04549		INTRON		Q55FJ0	Probable inactive serine/threonine-protein kinase lvsG (Large volume sphere mutant lvsA-like protein G)	lvsG DDB_G0268088	Dictyostelium discoideum (Slime mold)	Chain (1); Coiled coil (1); Compositional bias (23); Domain (2); Repeat (7)
Ca4	13259957	T	G	K	319.18	T	T	T	T	T	T	T	T	T	T	T	T	T	T	T	T	T	T	T	K	T	T	T	T	G	T	T	T	T	T	T	T	T	T	T	Ca_04549		INTRON		Q55FJ0	Probable inactive serine/threonine-protein kinase lvsG (Large volume sphere mutant lvsA-like protein G)	lvsG DDB_G0268088	Dictyostelium discoideum (Slime mold)	Chain (1); Coiled coil (1); Compositional bias (23); Domain (2); Repeat (7)
Ca4	13260287	T	A	W	266.57	T	T	T	T	T	T	T	T	T	T	T	T	T	T	T	T	T	T	T	T	T	T	T	T	A	T	T	T	T	T	T	T	T	T	T	Ca_04549		INTRON		Q55FJ0	Probable inactive serine/threonine-protein kinase lvsG (Large volume sphere mutant lvsA-like protein G)	lvsG DDB_G0268088	Dictyostelium discoideum (Slime mold)	Chain (1); Coiled coil (1); Compositional bias (23); Domain (2); Repeat (7)
Ca4	13261650	G	A	R	277.55	G	G	G	G	G	G	G	G	G	G	G	G	G	G	G	G	G	G	G	G	G	G	G	G	A	G	G	G	G	G	G	G	G	G	G	Ca_04549		INTRON		Q55FJ0	Probable inactive serine/threonine-protein kinase lvsG (Large volume sphere mutant lvsA-like protein G)	lvsG DDB_G0268088	Dictyostelium discoideum (Slime mold)	Chain (1); Coiled coil (1); Compositional bias (23); Domain (2); Repeat (7)
Ca4	13262405	T	C	Y	202.75	T	T	T	T	T	T	T	T	T	T	T	T	T	T	T	T	T	T	T	Y	T	T	T	T	T	T	T	T	T	T	T	T	T	T	T	Ca_04549	MISSENSE	NON_SYNONYMOUS_CODING	aAc/aGc	Q55FJ0	Probable inactive serine/threonine-protein kinase lvsG (Large volume sphere mutant lvsA-like protein G)	lvsG DDB_G0268088	Dictyostelium discoideum (Slime mold)	Chain (1); Coiled coil (1); Compositional bias (23); Domain (2); Repeat (7)
Ca4	13262876	C	T	Y	501.3	C	C	C	C	C	C	C	C	C	C	C	C	C	C	C	C	C	C	Y	T	C	C	C	C	T	C	C	C	C	C	C	C	C	C	C	Ca_04549		INTRON		Q55FJ0	Probable inactive serine/threonine-protein kinase lvsG (Large volume sphere mutant lvsA-like protein G)	lvsG DDB_G0268088	Dictyostelium discoideum (Slime mold)	Chain (1); Coiled coil (1); Compositional bias (23); Domain (2); Repeat (7)
Ca4	13263014	A	G	R	562.78	A	A	A	A	A	A	A	A	A	A	A	A	A	A	A	A	A	A	R	G	A	A	A	A	G	A	A	A	A	A	A	A	A	A	A	Ca_04549		INTRON		Q55FJ0	Probable inactive serine/threonine-protein kinase lvsG (Large volume sphere mutant lvsA-like protein G)	lvsG DDB_G0268088	Dictyostelium discoideum (Slime mold)	Chain (1); Coiled coil (1); Compositional bias (23); Domain (2); Repeat (7)
Ca4	13263433	A	G	R	163.45	A	A	A	A	A	A	A	A	A	A	A	A	A	N	A	A	A	A	A	R	A	A	A	A	A	A	A	A	A	A	A	A	A	A	A	Ca_04549		INTRON		Q55FJ0	Probable inactive serine/threonine-protein kinase lvsG (Large volume sphere mutant lvsA-like protein G)	lvsG DDB_G0268088	Dictyostelium discoideum (Slime mold)	Chain (1); Coiled coil (1); Compositional bias (23); Domain (2); Repeat (7)
Ca4	13266750	G	A	R	312.67	G	G	G	G	G	G	G	G	G	G	G	G	G	G	G	G	G	G	G	R	G	G	G	G	G	G	G	G	G	G	G	G	G	G	G	Ca_04549	MISSENSE	NON_SYNONYMOUS_CODING	aCt/aTt	Q55FJ0	Probable inactive serine/threonine-protein kinase lvsG (Large volume sphere mutant lvsA-like protein G)	lvsG DDB_G0268088	Dictyostelium discoideum (Slime mold)	Chain (1); Coiled coil (1); Compositional bias (23); Domain (2); Repeat (7)
Ca4	13266818	C	T	Y	379.54	C	C	C	C	C	C	C	C	C	C	C	C	C	C	C	C	C	C	C	Y	C	C	C	C	T	C	C	C	C	C	C	C	C	C	C	Ca_04549	SILENT	SYNONYMOUS_CODING	acG/acA	Q55FJ0	Probable inactive serine/threonine-protein kinase lvsG (Large volume sphere mutant lvsA-like protein G)	lvsG DDB_G0268088	Dictyostelium discoideum (Slime mold)	Chain (1); Coiled coil (1); Compositional bias (23); Domain (2); Repeat (7)
Ca4	13267313	G	A	R	445.62	G	G	G	G	G	G	G	G	G	G	G	G	G	G	G	G	G	G	G	A	G	G	G	G	A	G	G	G	G	G	G	G	G	G	G	Ca_04549	SILENT	SYNONYMOUS_CODING	agC/agT	Q55FJ0	Probable inactive serine/threonine-protein kinase lvsG (Large volume sphere mutant lvsA-like protein G)	lvsG DDB_G0268088	Dictyostelium discoideum (Slime mold)	Chain (1); Coiled coil (1); Compositional bias (23); Domain (2); Repeat (7)
Ca4	13267759	T	C	Y	285.15	T	N	T	T	T	T	T	T	T	T	T	T	T	T	T	T	T	T	T	C	T	T	T	T	T	T	T	T	T	T	T	T	T	T	T	Ca_04549	MISSENSE	NON_SYNONYMOUS_CODING	Agg/Ggg	Q55FJ0	Probable inactive serine/threonine-protein kinase lvsG (Large volume sphere mutant lvsA-like protein G)	lvsG DDB_G0268088	Dictyostelium discoideum (Slime mold)	Chain (1); Coiled coil (1); Compositional bias (23); Domain (2); Repeat (7)
Ca4	13268103	G	A	R	169.66	G	G	G	G	G	G	G	G	G	G	G	G	G	G	G	G	G	G	G	G	G	G	G	G	A	G	G	G	G	G	G	G	G	G	G	Ca_04549		INTRON		Q55FJ0	Probable inactive serine/threonine-protein kinase lvsG (Large volume sphere mutant lvsA-like protein G)	lvsG DDB_G0268088	Dictyostelium discoideum (Slime mold)	Chain (1); Coiled coil (1); Compositional bias (23); Domain (2); Repeat (7)
Ca4	13268446	A	T	W	241.14	A	A	A	A	A	A	A	A	A	A	A	A	A	A	A	A	A	A	A	A	T	A	A	A	A	A	A	A	A	A	A	A	A	A	A	Ca_04549		INTRON		Q55FJ0	Probable inactive serine/threonine-protein kinase lvsG (Large volume sphere mutant lvsA-like protein G)	lvsG DDB_G0268088	Dictyostelium discoideum (Slime mold)	Chain (1); Coiled coil (1); Compositional bias (23); Domain (2); Repeat (7)
Ca4	13279170	T	G	K	432.61	T	T	T	T	T	T	T	T	T	T	T	T	T	T	T	T	T	T	T	K	T	T	T	T	G	T	T	T	T	T	T	T	T	T	T	Ca_04550		INTRON		Q9LIL4	Transmembrane emp24 domain-containing protein p24beta3 (p24 family protein beta2) (p24beta2) (p24 family protein beta3) (p24beta3)	At3g22845 MWI23.22	Arabidopsis thaliana (Mouse-ear cress)	Chain (1); Coiled coil (1); Domain (1); Glycosylation (1); Modified residue (2); Motif (3); Signal peptide (1); Topological domain (2); Transmembrane (1)
Ca4	13279336	A	T	W	355.69	A	A	A	A	A	A	A	A	A	A	A	A	A	A	A	A	A	A	A	W	A	A	A	A	T	A	A	A	A	A	A	A	A	A	A	Ca_04550		INTRON		Q9LIL4	Transmembrane emp24 domain-containing protein p24beta3 (p24 family protein beta2) (p24beta2) (p24 family protein beta3) (p24beta3)	At3g22845 MWI23.22	Arabidopsis thaliana (Mouse-ear cress)	Chain (1); Coiled coil (1); Domain (1); Glycosylation (1); Modified residue (2); Motif (3); Signal peptide (1); Topological domain (2); Transmembrane (1)
Ca4	13279552	A	G	R	999	N	N	N	G	A	A	A	A	A	A	A	A	A	N	N	A	A	A	A	N	A	A	A	A	A	A	A	G	G	A	A	N	A	N	A	Ca_04550	MISSENSE	NON_SYNONYMOUS_CODING	gTt/gCt	Q9LIL4	Transmembrane emp24 domain-containing protein p24beta3 (p24 family protein beta2) (p24beta2) (p24 family protein beta3) (p24beta3)	At3g22845 MWI23.22	Arabidopsis thaliana (Mouse-ear cress)	Chain (1); Coiled coil (1); Domain (1); Glycosylation (1); Modified residue (2); Motif (3); Signal peptide (1); Topological domain (2); Transmembrane (1)
Ca4	13279557	A	C	M	999	N	N	N	C	A	A	A	A	A	A	A	A	A	N	N	A	A	A	A	N	A	A	N	A	A	A	A	A	A	A	A	N	A	N	A	Ca_04550	MISSENSE	NON_SYNONYMOUS_CODING	tgT/tgG	Q9LIL4	Transmembrane emp24 domain-containing protein p24beta3 (p24 family protein beta2) (p24beta2) (p24 family protein beta3) (p24beta3)	At3g22845 MWI23.22	Arabidopsis thaliana (Mouse-ear cress)	Chain (1); Coiled coil (1); Domain (1); Glycosylation (1); Modified residue (2); Motif (3); Signal peptide (1); Topological domain (2); Transmembrane (1)
Ca4	13283603	G	A	R	168.38	G	G	G	G	G	G	G	G	G	G	G	G	G	G	G	G	G	G	R	G	G	G	G	G	G	G	G	G	G	G	G	G	G	G	G	Ca_04551		INTRON		C6TBN2	Probable aldo-keto reductase 1 (GmAKR1) (EC 1.1.1.-)	AKR1	Glycine max (Soybean) (Glycine hispida)	Active site (1); Binding site (1); Chain (1); Nucleotide binding (1); Sequence conflict (4)
Ca4	13283926	C	T	Y	290.36	C	C	C	C	C	C	C	C	C	C	C	C	C	C	C	C	C	C	C	C	C	C	C	C	T	C	C	C	C	C	C	C	C	C	C	Ca_04551		INTRON		C6TBN2	Probable aldo-keto reductase 1 (GmAKR1) (EC 1.1.1.-)	AKR1	Glycine max (Soybean) (Glycine hispida)	Active site (1); Binding site (1); Chain (1); Nucleotide binding (1); Sequence conflict (4)
Ca4	13284223	A	C	M	268.37	A	A	A	A	A	A	A	A	A	A	A	A	A	A	A	A	A	A	A	C	A	A	A	A	A	A	A	A	A	A	A	A	A	A	A	Ca_04551		INTRON		C6TBN2	Probable aldo-keto reductase 1 (GmAKR1) (EC 1.1.1.-)	AKR1	Glycine max (Soybean) (Glycine hispida)	Active site (1); Binding site (1); Chain (1); Nucleotide binding (1); Sequence conflict (4)
Ca4	13284251	T	G	K	278.16	T	T	T	T	T	T	T	T	T	T	T	T	T	T	T	T	T	T	T	G	T	T	T	T	T	T	T	T	T	T	T	T	T	T	T	Ca_04551		INTRON		C6TBN2	Probable aldo-keto reductase 1 (GmAKR1) (EC 1.1.1.-)	AKR1	Glycine max (Soybean) (Glycine hispida)	Active site (1); Binding site (1); Chain (1); Nucleotide binding (1); Sequence conflict (4)
Ca4	13284275	G	A	R	231.15	G	G	G	G	G	G	G	G	G	G	G	G	G	G	G	G	G	G	G	R	G	G	G	G	G	G	G	G	G	G	G	G	G	G	G	Ca_04551		INTRON		C6TBN2	Probable aldo-keto reductase 1 (GmAKR1) (EC 1.1.1.-)	AKR1	Glycine max (Soybean) (Glycine hispida)	Active site (1); Binding site (1); Chain (1); Nucleotide binding (1); Sequence conflict (4)
Ca4	13284286	A	G	R	247.6	A	A	A	A	A	A	A	A	A	A	A	A	A	A	A	A	A	A	A	G	A	A	A	A	A	A	A	A	A	A	A	A	A	A	A	Ca_04551		INTRON		C6TBN2	Probable aldo-keto reductase 1 (GmAKR1) (EC 1.1.1.-)	AKR1	Glycine max (Soybean) (Glycine hispida)	Active site (1); Binding site (1); Chain (1); Nucleotide binding (1); Sequence conflict (4)
Ca4	13284446	G	A	R	198.73	G	G	G	G	G	G	G	G	G	G	G	G	G	G	G	G	G	G	G	G	G	G	G	G	A	G	G	G	G	G	G	G	G	G	G	Ca_04551		INTRON		C6TBN2	Probable aldo-keto reductase 1 (GmAKR1) (EC 1.1.1.-)	AKR1	Glycine max (Soybean) (Glycine hispida)	Active site (1); Binding site (1); Chain (1); Nucleotide binding (1); Sequence conflict (4)
Ca4	13285062	A	C	M	396.34	A	A	A	A	A	A	A	A	A	A	A	A	A	A	A	A	A	A	M	C	A	A	A	A	C	A	A	A	A	A	A	A	A	A	A	Ca_04551		INTRON		C6TBN2	Probable aldo-keto reductase 1 (GmAKR1) (EC 1.1.1.-)	AKR1	Glycine max (Soybean) (Glycine hispida)	Active site (1); Binding site (1); Chain (1); Nucleotide binding (1); Sequence conflict (4)
Ca4	13285617	A	G	R	286.75	A	A	A	A	A	A	A	A	A	A	A	A	A	A	A	A	A	A	A	A	A	A	A	A	G	A	A	A	A	A	A	A	A	A	A	Ca_04551		INTRON		C6TBN2	Probable aldo-keto reductase 1 (GmAKR1) (EC 1.1.1.-)	AKR1	Glycine max (Soybean) (Glycine hispida)	Active site (1); Binding site (1); Chain (1); Nucleotide binding (1); Sequence conflict (4)
Ca4	13286019	C	T	Y	106.7	C	C	C	C	C	C	C	C	Y	C	C	C	C	C	C	C	C	C	C	N	C	C	C	C	C	C	C	C	C	C	C	C	C	C	C	Ca_04551		INTRON		C6TBN2	Probable aldo-keto reductase 1 (GmAKR1) (EC 1.1.1.-)	AKR1	Glycine max (Soybean) (Glycine hispida)	Active site (1); Binding site (1); Chain (1); Nucleotide binding (1); Sequence conflict (4)
Ca4	13286143	C	T	Y	38.91	C	C	C	C	C	C	C	N	C	C	C	C	C	C	Y	C	C	C	C	C	C	C	C	C	C	C	C	C	C	C	C	C	C	C	C	Ca_04551	MISSENSE	NON_SYNONYMOUS_CODING	Cat/Tat	C6TBN2	Probable aldo-keto reductase 1 (GmAKR1) (EC 1.1.1.-)	AKR1	Glycine max (Soybean) (Glycine hispida)	Active site (1); Binding site (1); Chain (1); Nucleotide binding (1); Sequence conflict (4)
Ca4	13286426	T	A	W	154.8	T	T	T	T	T	T	T	T	T	T	T	T	T	T	T	T	T	T	W	T	T	T	T	T	A	T	T	T	T	T	T	T	T	T	T	Ca_04551		INTRON		C6TBN2	Probable aldo-keto reductase 1 (GmAKR1) (EC 1.1.1.-)	AKR1	Glycine max (Soybean) (Glycine hispida)	Active site (1); Binding site (1); Chain (1); Nucleotide binding (1); Sequence conflict (4)
Ca4	13286633	T	C	Y	271	T	T	T	T	T	T	T	T	T	T	T	T	T	T	T	T	T	T	T	Y	T	T	T	T	C	T	T	T	T	T	T	T	T	T	T	Ca_04551		INTRON		C6TBN2	Probable aldo-keto reductase 1 (GmAKR1) (EC 1.1.1.-)	AKR1	Glycine max (Soybean) (Glycine hispida)	Active site (1); Binding site (1); Chain (1); Nucleotide binding (1); Sequence conflict (4)
Ca4	13286921	T	C	Y	332.99	T	T	T	T	T	T	T	T	T	T	T	T	T	T	T	T	T	T	T	T	T	T	T	T	C	T	T	T	T	T	T	T	T	T	T	Ca_04551		INTRON		C6TBN2	Probable aldo-keto reductase 1 (GmAKR1) (EC 1.1.1.-)	AKR1	Glycine max (Soybean) (Glycine hispida)	Active site (1); Binding site (1); Chain (1); Nucleotide binding (1); Sequence conflict (4)
Ca4	13288872	C	T	Y	220.56	C	C	C	C	C	C	C	C	C	C	C	C	C	C	C	C	C	C	C	Y	C	C	C	C	C	C	C	C	C	C	C	C	C	C	C	Ca_04552	MISSENSE	NON_SYNONYMOUS_CODING	tCt/tTt	P11432	Early light-induced protein, chloroplastic (ELIP)		Pisum sativum (Garden pea)	Chain (1); Transit peptide (1); Transmembrane (3)
Ca4	13289104	A	G	R	271.04	A	A	A	A	A	A	A	A	A	A	A	A	A	A	A	A	A	A	A	R	A	A	A	A	G	A	A	A	A	A	R	A	A	A	A	Ca_04552	SILENT	SYNONYMOUS_CODING	gaA/gaG	P11432	Early light-induced protein, chloroplastic (ELIP)		Pisum sativum (Garden pea)	Chain (1); Transit peptide (1); Transmembrane (3)
Ca4	13289215	T	A	W	45.98	T	T	T	T	T	T	T	T	T	T	T	T	T	T	T	N	T	T	W	T	T	T	T	T	T	T	T	T	T	T	T	T	W	T	T	Ca_04552		INTRON		P11432	Early light-induced protein, chloroplastic (ELIP)		Pisum sativum (Garden pea)	Chain (1); Transit peptide (1); Transmembrane (3)
Ca4	13289298	T	A	W	43.29	T	T	T	T	T	T	T	T	T	T	T	T	T	T	T	N	T	T	W	T	T	T	T	T	T	T	T	T	T	T	T	T	T	T	T	Ca_04552		INTRON		P11432	Early light-induced protein, chloroplastic (ELIP)		Pisum sativum (Garden pea)	Chain (1); Transit peptide (1); Transmembrane (3)
Ca4	13289331	A	G	R	256.44	A	A	A	A	A	A	A	A	A	A	A	A	A	A	A	A	A	A	A	A	A	A	A	A	G	A	A	A	A	R	A	A	A	A	A	Ca_04552		INTRON		P11432	Early light-induced protein, chloroplastic (ELIP)		Pisum sativum (Garden pea)	Chain (1); Transit peptide (1); Transmembrane (3)
Ca4	13291620	A	C	M	238.3	A	A	A	A	A	N	A	A	A	A	A	A	A	A	A	A	A	A	A	C	A	A	A	A	A	A	A	A	A	A	A	A	A	A	A	Ca_04553		INTRON		Q6DCP6	Dymeclin	dym	Xenopus laevis (African clawed frog)	Chain (1); Compositional bias (1); Initiator methionine (1); Lipidation (1)
Ca4	13291790	C	A	M	180.68	C	C	C	C	C	C	C	C	C	C	C	C	C	C	C	C	C	C	C	A	C	C	C	C	C	C	C	C	C	C	C	C	C	C	C	Ca_04553		INTRON		Q6DCP6	Dymeclin	dym	Xenopus laevis (African clawed frog)	Chain (1); Compositional bias (1); Initiator methionine (1); Lipidation (1)
Ca4	13291943	T	G	K	197.54	T	T	T	T	T	T	T	T	T	T	T	T	T	T	T	T	T	T	T	K	T	T	T	T	T	T	T	T	T	T	T	T	T	T	T	Ca_04553	MISSENSE	NON_SYNONYMOUS_CODING	Aat/Cat	Q6DCP6	Dymeclin	dym	Xenopus laevis (African clawed frog)	Chain (1); Compositional bias (1); Initiator methionine (1); Lipidation (1)
Ca4	13292014	T	A	W	288.89	T	T	T	T	T	T	T	T	T	T	T	T	T	T	T	T	T	T	T	A	T	T	T	T	T	T	T	T	T	T	T	T	T	T	T	Ca_04553		INTRON		Q6DCP6	Dymeclin	dym	Xenopus laevis (African clawed frog)	Chain (1); Compositional bias (1); Initiator methionine (1); Lipidation (1)
Ca4	13292102	A	G	R	200.86	A	A	A	A	A	A	A	A	A	A	A	A	A	A	A	A	A	A	A	R	A	A	A	A	A	A	A	A	A	A	A	N	A	A	A	Ca_04553		INTRON		Q6DCP6	Dymeclin	dym	Xenopus laevis (African clawed frog)	Chain (1); Compositional bias (1); Initiator methionine (1); Lipidation (1)
Ca4	13292315	C	A	M	359.75	C	C	C	C	C	C	C	C	C	C	C	C	C	C	C	C	C	C	C	A	C	C	C	C	A	C	C	C	C	C	C	C	C	C	C	Ca_04553		INTRON		Q6DCP6	Dymeclin	dym	Xenopus laevis (African clawed frog)	Chain (1); Compositional bias (1); Initiator methionine (1); Lipidation (1)
Ca4	13292624	T	A	W	329.69	T	T	T	T	T	T	T	T	T	T	T	T	T	T	T	T	T	T	T	T	T	T	T	T	A	T	T	T	T	T	T	T	T	T	T	Ca_04553		INTRON		Q6DCP6	Dymeclin	dym	Xenopus laevis (African clawed frog)	Chain (1); Compositional bias (1); Initiator methionine (1); Lipidation (1)
Ca4	13292720	G	A	R	346.03	G	G	G	G	G	G	G	G	G	G	G	G	G	G	G	G	G	G	R	G	G	G	G	G	A	G	G	G	G	G	G	G	G	G	G	Ca_04553	SILENT	SYNONYMOUS_CODING	caC/caT	Q6DCP6	Dymeclin	dym	Xenopus laevis (African clawed frog)	Chain (1); Compositional bias (1); Initiator methionine (1); Lipidation (1)
Ca4	13292791	G	A	R	395	G	G	G	G	G	G	G	G	G	G	G	G	G	G	G	G	G	G	R	G	G	G	G	G	A	G	G	G	G	G	G	G	G	G	R	Ca_04553		INTRON		Q6DCP6	Dymeclin	dym	Xenopus laevis (African clawed frog)	Chain (1); Compositional bias (1); Initiator methionine (1); Lipidation (1)
Ca4	13292995	G	C	S	60.07	G	G	G	G	G	G	G	G	G	G	G	G	G	G	G	G	G	G	G	S	G	G	G	G	G	G	G	G	G	G	G	G	G	G	G	Ca_04553		INTRON		Q6DCP6	Dymeclin	dym	Xenopus laevis (African clawed frog)	Chain (1); Compositional bias (1); Initiator methionine (1); Lipidation (1)
Ca4	13293142	C	T	Y	110.98	C	C	C	C	C	C	C	C	C	C	C	C	C	C	C	C	C	C	C	Y	C	C	C	C	C	C	C	C	C	C	C	C	C	C	C	Ca_04553	MISSENSE	NON_SYNONYMOUS_CODING	Gat/Aat	Q6DCP6	Dymeclin	dym	Xenopus laevis (African clawed frog)	Chain (1); Compositional bias (1); Initiator methionine (1); Lipidation (1)
Ca4	13293359	C	T	Y	201.28	C	C	C	C	C	C	C	C	C	C	C	C	C	C	C	C	C	C	C	Y	C	C	C	C	T	C	C	C	C	C	C	C	C	C	C	Ca_04553	SILENT	SYNONYMOUS_CODING	gcG/gcA	Q6DCP6	Dymeclin	dym	Xenopus laevis (African clawed frog)	Chain (1); Compositional bias (1); Initiator methionine (1); Lipidation (1)
Ca4	13293374	A	G	R	106.97	A	A	A	A	A	A	A	A	A	A	A	A	A	A	A	A	A	A	A	R	A	A	A	A	A	A	A	A	A	A	A	A	A	A	A	Ca_04553	SILENT	SYNONYMOUS_CODING	tgT/tgC	Q6DCP6	Dymeclin	dym	Xenopus laevis (African clawed frog)	Chain (1); Compositional bias (1); Initiator methionine (1); Lipidation (1)
Ca4	13293484	C	G	S	257.02	C	C	C	C	C	C	C	C	C	C	C	C	C	C	C	C	C	C	C	G	C	C	C	C	C	C	C	C	C	C	C	C	C	C	C	Ca_04553		INTRON		Q6DCP6	Dymeclin	dym	Xenopus laevis (African clawed frog)	Chain (1); Compositional bias (1); Initiator methionine (1); Lipidation (1)
Ca4	13293545	T	C	Y	242	T	T	T	T	T	T	T	T	T	T	T	T	T	T	T	T	T	T	T	T	T	T	T	T	C	T	T	T	T	T	T	T	T	T	T	Ca_04553		INTRON		Q6DCP6	Dymeclin	dym	Xenopus laevis (African clawed frog)	Chain (1); Compositional bias (1); Initiator methionine (1); Lipidation (1)
Ca4	13293710	T	G	K	354.6	T	T	T	T	T	T	T	T	K	T	T	T	N	T	T	T	T	T	K	G	T	T	T	T	G	T	T	T	T	T	T	T	T	T	T	Ca_04553		INTRON		Q6DCP6	Dymeclin	dym	Xenopus laevis (African clawed frog)	Chain (1); Compositional bias (1); Initiator methionine (1); Lipidation (1)
Ca4	13293791	C	G	S	432.96	C	C	C	C	C	C	C	C	C	C	C	C	C	C	C	C	C	C	C	G	C	C	C	C	G	C	C	C	C	C	C	C	C	N	C	Ca_04553		INTRON		Q6DCP6	Dymeclin	dym	Xenopus laevis (African clawed frog)	Chain (1); Compositional bias (1); Initiator methionine (1); Lipidation (1)
Ca4	13293873	C	A	M	413.84	C	C	C	C	C	C	C	C	C	C	C	C	C	C	C	C	C	C	C	A	C	C	C	C	A	C	C	C	C	C	C	C	C	C	C	Ca_04553		INTRON		Q6DCP6	Dymeclin	dym	Xenopus laevis (African clawed frog)	Chain (1); Compositional bias (1); Initiator methionine (1); Lipidation (1)
Ca4	13293917	A	G	R	417.85	A	A	A	A	A	A	A	A	A	A	A	A	A	A	A	A	A	A	A	G	A	A	A	A	G	A	R	A	A	A	A	A	A	A	A	Ca_04553		INTRON		Q6DCP6	Dymeclin	dym	Xenopus laevis (African clawed frog)	Chain (1); Compositional bias (1); Initiator methionine (1); Lipidation (1)
Ca4	13293947	T	G	K	389.42	T	T	T	T	T	T	T	T	T	T	T	T	T	T	T	T	T	T	T	G	T	T	T	T	G	T	T	T	T	T	T	T	T	T	T	Ca_04553		INTRON		Q6DCP6	Dymeclin	dym	Xenopus laevis (African clawed frog)	Chain (1); Compositional bias (1); Initiator methionine (1); Lipidation (1)
Ca4	13294014	C	T	Y	411.23	C	C	C	C	C	C	C	C	C	C	C	C	C	C	C	C	C	C	Y	T	C	C	C	C	T	C	C	C	C	C	C	C	C	C	C	Ca_04553		INTRON		Q6DCP6	Dymeclin	dym	Xenopus laevis (African clawed frog)	Chain (1); Compositional bias (1); Initiator methionine (1); Lipidation (1)
Ca4	13294065	T	G	K	376.39	T	T	T	T	T	T	T	T	T	T	T	T	T	T	T	T	T	T	K	G	T	T	T	T	G	T	K	T	T	T	T	T	T	T	T	Ca_04553		INTRON		Q6DCP6	Dymeclin	dym	Xenopus laevis (African clawed frog)	Chain (1); Compositional bias (1); Initiator methionine (1); Lipidation (1)
Ca4	13294394	C	T	Y	446.51	C	C	C	C	C	C	C	C	C	C	C	C	C	C	C	C	C	C	C	T	C	C	C	C	T	C	Y	C	C	C	C	C	C	C	C	Ca_04553		INTRON		Q6DCP6	Dymeclin	dym	Xenopus laevis (African clawed frog)	Chain (1); Compositional bias (1); Initiator methionine (1); Lipidation (1)
Ca4	13294422	C	G	S	433.81	C	C	C	C	C	C	C	C	C	C	C	C	C	C	C	C	C	C	C	G	C	C	C	C	G	C	S	C	C	C	C	C	C	C	C	Ca_04553		INTRON		Q6DCP6	Dymeclin	dym	Xenopus laevis (African clawed frog)	Chain (1); Compositional bias (1); Initiator methionine (1); Lipidation (1)
Ca4	13294475	G	A	R	492.27	G	G	G	G	G	G	G	G	G	G	G	G	G	G	G	G	G	G	G	A	G	G	G	G	A	G	G	G	G	G	G	G	G	G	G	Ca_04553	SILENT	SYNONYMOUS_CODING	agC/agT	Q6DCP6	Dymeclin	dym	Xenopus laevis (African clawed frog)	Chain (1); Compositional bias (1); Initiator methionine (1); Lipidation (1)
Ca4	13294927	T	A	W	86.52	T	T	T	T	T	T	T	T	T	T	T	T	T	T	N	T	T	T	W	T	T	T	T	T	T	T	T	T	T	T	T	T	T	T	T	Ca_04553		INTRON		Q6DCP6	Dymeclin	dym	Xenopus laevis (African clawed frog)	Chain (1); Compositional bias (1); Initiator methionine (1); Lipidation (1)
Ca4	13295298	C	A	M	220.69	C	C	C	C	C	C	C	C	C	C	C	C	C	C	C	C	C	C	C	A	C	C	C	C	C	C	C	C	C	C	C	C	C	C	C	Ca_04553		INTRON		Q6DCP6	Dymeclin	dym	Xenopus laevis (African clawed frog)	Chain (1); Compositional bias (1); Initiator methionine (1); Lipidation (1)
Ca4	13295405	A	G	R	290.4	A	A	A	A	A	A	A	A	A	A	A	A	A	A	A	A	A	A	A	G	A	A	A	A	A	A	A	A	A	A	A	A	A	A	A	Ca_04553		INTRON		Q6DCP6	Dymeclin	dym	Xenopus laevis (African clawed frog)	Chain (1); Compositional bias (1); Initiator methionine (1); Lipidation (1)
Ca4	13295590	C	A	M	409.26	C	C	C	C	C	C	C	C	C	C	C	C	C	C	C	C	C	C	C	A	C	C	C	C	A	C	C	C	C	C	C	C	C	C	C	Ca_04553		INTRON		Q6DCP6	Dymeclin	dym	Xenopus laevis (African clawed frog)	Chain (1); Compositional bias (1); Initiator methionine (1); Lipidation (1)
Ca4	13295696	G	C	S	664.75	G	G	G	G	G	G	G	G	G	G	G	G	G	G	G	G	G	G	G	C	G	G	G	G	C	G	G	G	G	G	G	G	G	G	G	Ca_04553		INTRON		Q6DCP6	Dymeclin	dym	Xenopus laevis (African clawed frog)	Chain (1); Compositional bias (1); Initiator methionine (1); Lipidation (1)
Ca4	13295859	T	C	Y	612.33	T	T	T	T	T	T	T	T	T	T	T	T	T	T	T	T	T	T	T	C	T	T	T	T	C	T	T	T	T	T	T	T	T	T	T	Ca_04553		INTRON		Q6DCP6	Dymeclin	dym	Xenopus laevis (African clawed frog)	Chain (1); Compositional bias (1); Initiator methionine (1); Lipidation (1)
Ca4	13296092	C	T	Y	524.94	C	C	C	C	C	C	C	C	C	C	C	C	C	C	C	C	C	C	C	C	C	C	C	C	T	C	C	C	C	C	C	C	C	C	C	Ca_04553	MISSENSE	NON_SYNONYMOUS_CODING	aGt/aAt	Q6DCP6	Dymeclin	dym	Xenopus laevis (African clawed frog)	Chain (1); Compositional bias (1); Initiator methionine (1); Lipidation (1)
Ca4	13296160	C	T	Y	523.19	C	C	C	C	C	C	C	C	C	C	C	C	C	C	C	C	C	C	C	C	C	C	C	C	T	C	C	C	C	C	C	C	C	C	N	Ca_04553		INTRON		Q6DCP6	Dymeclin	dym	Xenopus laevis (African clawed frog)	Chain (1); Compositional bias (1); Initiator methionine (1); Lipidation (1)
Ca4	13296172	T	A	W	492.65	T	T	T	T	T	T	T	T	T	T	T	T	T	T	T	T	T	T	T	T	T	T	T	T	A	T	T	T	T	T	T	T	T	T	T	Ca_04553		INTRON		Q6DCP6	Dymeclin	dym	Xenopus laevis (African clawed frog)	Chain (1); Compositional bias (1); Initiator methionine (1); Lipidation (1)
Ca4	13296180	C	A	M	543.81	C	C	C	C	C	C	C	C	C	C	C	C	C	C	C	C	C	C	C	C	C	C	C	C	A	C	C	C	C	C	C	C	C	C	C	Ca_04553		INTRON		Q6DCP6	Dymeclin	dym	Xenopus laevis (African clawed frog)	Chain (1); Compositional bias (1); Initiator methionine (1); Lipidation (1)
Ca4	13296217	G	T	K	343.84	G	G	G	G	G	G	G	G	G	G	G	G	G	G	G	G	G	G	G	G	G	G	G	G	T	G	G	G	G	G	G	G	G	G	G	Ca_04553		INTRON		Q6DCP6	Dymeclin	dym	Xenopus laevis (African clawed frog)	Chain (1); Compositional bias (1); Initiator methionine (1); Lipidation (1)
Ca4	13296349	A	G	R	404.49	A	A	A	A	A	A	A	A	A	A	A	A	A	A	A	A	A	A	R	A	A	A	A	A	G	A	A	A	A	A	A	A	A	A	A	Ca_04553	MISSENSE	NON_SYNONYMOUS_CODING	Ttt/Ctt	Q6DCP6	Dymeclin	dym	Xenopus laevis (African clawed frog)	Chain (1); Compositional bias (1); Initiator methionine (1); Lipidation (1)
Ca4	13296473	A	G	R	380.1	A	A	A	A	A	A	A	A	A	A	A	A	A	A	A	A	A	A	R	A	A	A	A	A	G	A	A	A	A	A	A	A	A	A	A	Ca_04553		INTRON		Q6DCP6	Dymeclin	dym	Xenopus laevis (African clawed frog)	Chain (1); Compositional bias (1); Initiator methionine (1); Lipidation (1)
Ca4	13296665	G	T	K	335.93	G	G	G	G	G	G	G	G	G	G	G	G	G	G	G	G	G	G	K	T	G	G	G	G	T	G	G	G	G	G	G	G	G	G	G	Ca_04553		INTRON		Q6DCP6	Dymeclin	dym	Xenopus laevis (African clawed frog)	Chain (1); Compositional bias (1); Initiator methionine (1); Lipidation (1)
Ca4	13296679	T	A	W	340.54	T	T	T	T	T	T	T	T	T	T	T	T	T	T	T	T	T	T	W	A	T	T	T	T	A	T	T	T	T	T	T	T	T	T	T	Ca_04553		INTRON		Q6DCP6	Dymeclin	dym	Xenopus laevis (African clawed frog)	Chain (1); Compositional bias (1); Initiator methionine (1); Lipidation (1)
Ca4	13296700	T	C	Y	380.7	T	T	T	T	T	T	T	T	T	T	T	T	T	T	T	T	T	T	Y	C	T	T	T	T	C	T	T	T	T	T	T	T	T	T	T	Ca_04553		INTRON		Q6DCP6	Dymeclin	dym	Xenopus laevis (African clawed frog)	Chain (1); Compositional bias (1); Initiator methionine (1); Lipidation (1)
Ca4	13296916	A	C	M	601.61	A	A	A	A	A	A	A	A	A	A	A	A	A	A	A	A	A	A	A	C	A	A	A	A	C	A	A	A	A	A	A	N	A	A	A	Ca_04553		INTRON		Q6DCP6	Dymeclin	dym	Xenopus laevis (African clawed frog)	Chain (1); Compositional bias (1); Initiator methionine (1); Lipidation (1)
Ca4	13297014	A	T	W	554.42	A	A	A	A	A	A	A	A	A	A	A	A	A	A	A	A	A	A	A	T	A	A	A	A	T	A	A	A	A	A	A	A	A	A	A	Ca_04553		INTRON		Q6DCP6	Dymeclin	dym	Xenopus laevis (African clawed frog)	Chain (1); Compositional bias (1); Initiator methionine (1); Lipidation (1)
Ca4	13297084	T	G	K	634.75	T	T	T	T	T	T	T	T	T	T	T	T	T	T	T	T	T	T	T	G	T	T	T	T	G	T	T	T	T	T	T	T	T	T	T	Ca_04553		INTRON		Q6DCP6	Dymeclin	dym	Xenopus laevis (African clawed frog)	Chain (1); Compositional bias (1); Initiator methionine (1); Lipidation (1)
Ca4	13297121	T	C	Y	519.22	T	T	T	T	T	T	T	T	T	T	T	T	T	T	T	T	T	T	T	C	T	T	T	T	C	T	T	T	T	T	T	T	T	T	T	Ca_04553		INTRON		Q6DCP6	Dymeclin	dym	Xenopus laevis (African clawed frog)	Chain (1); Compositional bias (1); Initiator methionine (1); Lipidation (1)
Ca4	13306211	T	C	Y	133.88	T	T	T	T	T	T	T	T	T	T	T	T	T	T	T	T	T	T	Y	C	T	T	T	T	T	T	T	T	T	T	T	T	T	T	T	Ca_04554	MISSENSE	NON_SYNONYMOUS_CODING	Ttt/Ctt	Q9LUH8	Heat stress transcription factor A-6b (AtHsfA6b) (AtHsf-07)	HSFA6b HSF07 At3g22830 MWI23.20	Arabidopsis thaliana (Mouse-ear cress)	Chain (1); DNA binding (1); Motif (3); Region (1)
Ca4	13306242	C	A	M	45.3	C	C	C	N	C	C	C	C	C	C	C	C	C	C	C	C	C	C	C	M	C	C	C	C	C	C	C	C	C	C	C	C	C	C	C	Ca_04554	MISSENSE	NON_SYNONYMOUS_CODING	tCt/tAt	Q9LUH8	Heat stress transcription factor A-6b (AtHsfA6b) (AtHsf-07)	HSFA6b HSF07 At3g22830 MWI23.20	Arabidopsis thaliana (Mouse-ear cress)	Chain (1); DNA binding (1); Motif (3); Region (1)
Ca4	13306321	C	A	M	162.11	C	C	C	N	C	C	C	C	C	C	C	C	C	C	C	C	C	C	C	M	C	C	C	C	C	C	C	C	C	C	C	C	C	C	C	Ca_04554	SILENT	SYNONYMOUS_CODING	acC/acA	Q9LUH8	Heat stress transcription factor A-6b (AtHsfA6b) (AtHsf-07)	HSFA6b HSF07 At3g22830 MWI23.20	Arabidopsis thaliana (Mouse-ear cress)	Chain (1); DNA binding (1); Motif (3); Region (1)
Ca4	13306439	T	G	K	126.16	T	T	T	T	T	T	N	T	T	T	T	T	T	T	T	T	T	T	T	K	T	T	T	T	T	T	T	T	T	T	K	T	T	K	T	Ca_04554	MISSENSE	NON_SYNONYMOUS_CODING	Ttc/Gtc	Q9LUH8	Heat stress transcription factor A-6b (AtHsfA6b) (AtHsf-07)	HSFA6b HSF07 At3g22830 MWI23.20	Arabidopsis thaliana (Mouse-ear cress)	Chain (1); DNA binding (1); Motif (3); Region (1)
Ca4	13306448	C	T	Y	165.93	C	C	C	C	C	C	N	C	C	C	C	C	C	C	C	C	C	C	C	Y	C	C	C	C	C	C	C	C	C	C	C	C	C	C	C	Ca_04554	MISSENSE	NON_SYNONYMOUS_CODING	Cac/Tac	Q9LUH8	Heat stress transcription factor A-6b (AtHsfA6b) (AtHsf-07)	HSFA6b HSF07 At3g22830 MWI23.20	Arabidopsis thaliana (Mouse-ear cress)	Chain (1); DNA binding (1); Motif (3); Region (1)
Ca4	13311026	C	T	Y	53.84	C	C	C	C	C	C	C	C	C	C	C	C	C	C	C	C	C	C	C	Y	C	C	C	C	C	C	C	C	C	C	C	C	C	C	C	Ca_04555	MISSENSE	NON_SYNONYMOUS_CODING	Gcc/Acc	F6HDT7	1,2-dihydroxy-3-keto-5-methylthiopentene dioxygenase 2 (EC 1.13.11.54) (Acireductone dioxygenase (Fe(2+)-requiring) 2) (ARD 2) (Fe-ARD 2)	VIT_05s0020g04080	Vitis vinifera (Grape)	Chain (1); Metal binding (4)
Ca4	13311032	C	T	Y	53.87	C	C	C	C	C	C	C	C	C	C	C	C	C	C	C	C	C	C	C	Y	C	C	C	C	C	C	C	C	C	C	C	C	C	C	C	Ca_04555	MISSENSE	NON_SYNONYMOUS_CODING	Gat/Aat	F6HDT7	1,2-dihydroxy-3-keto-5-methylthiopentene dioxygenase 2 (EC 1.13.11.54) (Acireductone dioxygenase (Fe(2+)-requiring) 2) (ARD 2) (Fe-ARD 2)	VIT_05s0020g04080	Vitis vinifera (Grape)	Chain (1); Metal binding (4)
Ca4	13311202	C	T	Y	263.68	C	C	C	C	C	C	C	C	C	Y	C	C	C	C	C	C	C	C	C	C	C	C	C	C	C	C	C	C	C	C	C	C	C	T	C	Ca_04555	MISSENSE	NON_SYNONYMOUS_CODING	Gtt/Att	F6HDT7	1,2-dihydroxy-3-keto-5-methylthiopentene dioxygenase 2 (EC 1.13.11.54) (Acireductone dioxygenase (Fe(2+)-requiring) 2) (ARD 2) (Fe-ARD 2)	VIT_05s0020g04080	Vitis vinifera (Grape)	Chain (1); Metal binding (4)
Ca4	13311358	T	A	W	63.16	T	T	T	T	T	T	T	T	T	T	T	T	T	T	T	T	T	T	T	W	T	T	T	T	T	T	T	T	T	T	T	T	T	T	T	Ca_04555		INTRON		F6HDT7	1,2-dihydroxy-3-keto-5-methylthiopentene dioxygenase 2 (EC 1.13.11.54) (Acireductone dioxygenase (Fe(2+)-requiring) 2) (ARD 2) (Fe-ARD 2)	VIT_05s0020g04080	Vitis vinifera (Grape)	Chain (1); Metal binding (4)
Ca4	13311445	G	T	K	134.46	G	G	G	G	G	G	G	G	G	G	G	G	G	G	G	G	G	G	G	G	G	G	G	G	T	G	G	G	G	G	G	G	G	G	G	Ca_04555		INTRON		F6HDT7	1,2-dihydroxy-3-keto-5-methylthiopentene dioxygenase 2 (EC 1.13.11.54) (Acireductone dioxygenase (Fe(2+)-requiring) 2) (ARD 2) (Fe-ARD 2)	VIT_05s0020g04080	Vitis vinifera (Grape)	Chain (1); Metal binding (4)
Ca4	13311640	G	T	K	109.61	G	G	G	G	N	G	G	G	G	G	G	G	G	G	G	G	G	G	G	T	G	G	G	G	G	G	G	G	G	G	G	G	G	G	G	Ca_04555		INTRON		F6HDT7	1,2-dihydroxy-3-keto-5-methylthiopentene dioxygenase 2 (EC 1.13.11.54) (Acireductone dioxygenase (Fe(2+)-requiring) 2) (ARD 2) (Fe-ARD 2)	VIT_05s0020g04080	Vitis vinifera (Grape)	Chain (1); Metal binding (4)
Ca4	13311825	A	T	W	501.42	A	A	A	A	A	A	A	A	A	A	A	A	A	A	A	A	A	A	A	T	A	A	A	A	T	A	A	A	A	A	A	A	A	A	A	Ca_04555		INTRON		F6HDT7	1,2-dihydroxy-3-keto-5-methylthiopentene dioxygenase 2 (EC 1.13.11.54) (Acireductone dioxygenase (Fe(2+)-requiring) 2) (ARD 2) (Fe-ARD 2)	VIT_05s0020g04080	Vitis vinifera (Grape)	Chain (1); Metal binding (4)
Ca4	13311830	T	C	Y	63.87	T	T	T	T	T	T	T	T	T	T	T	T	T	T	T	T	T	T	T	Y	T	T	T	T	T	T	T	T	T	T	T	T	T	T	T	Ca_04555		INTRON		F6HDT7	1,2-dihydroxy-3-keto-5-methylthiopentene dioxygenase 2 (EC 1.13.11.54) (Acireductone dioxygenase (Fe(2+)-requiring) 2) (ARD 2) (Fe-ARD 2)	VIT_05s0020g04080	Vitis vinifera (Grape)	Chain (1); Metal binding (4)
Ca4	13311846	G	T	K	47.85	G	G	G	G	G	G	G	G	G	G	G	G	G	G	G	G	G	G	G	K	G	G	G	G	G	G	G	G	G	G	G	G	G	G	G	Ca_04555		INTRON		F6HDT7	1,2-dihydroxy-3-keto-5-methylthiopentene dioxygenase 2 (EC 1.13.11.54) (Acireductone dioxygenase (Fe(2+)-requiring) 2) (ARD 2) (Fe-ARD 2)	VIT_05s0020g04080	Vitis vinifera (Grape)	Chain (1); Metal binding (4)
Ca4	13312107	A	G	R	37.28	A	A	A	A	A	A	A	A	A	A	A	A	A	A	A	A	A	A	R	R	A	N	A	A	A	A	A	A	A	A	N	A	A	A	A	Ca_04555		INTRON		F6HDT7	1,2-dihydroxy-3-keto-5-methylthiopentene dioxygenase 2 (EC 1.13.11.54) (Acireductone dioxygenase (Fe(2+)-requiring) 2) (ARD 2) (Fe-ARD 2)	VIT_05s0020g04080	Vitis vinifera (Grape)	Chain (1); Metal binding (4)
Ca4	13312171	G	A	R	37.37	G	G	G	G	G	G	G	G	G	G	G	G	G	G	G	G	G	G	R	G	G	G	G	G	G	G	G	G	G	G	N	G	G	G	G	Ca_04555	SILENT	SYNONYMOUS_CODING	acC/acT	F6HDT7	1,2-dihydroxy-3-keto-5-methylthiopentene dioxygenase 2 (EC 1.13.11.54) (Acireductone dioxygenase (Fe(2+)-requiring) 2) (ARD 2) (Fe-ARD 2)	VIT_05s0020g04080	Vitis vinifera (Grape)	Chain (1); Metal binding (4)
Ca4	13312243	A	G	R	67.22	A	A	A	A	A	A	A	A	N	A	A	A	A	A	A	A	A	A	R	A	A	A	A	A	A	A	A	A	A	A	A	A	A	A	A	Ca_04555	SILENT	SYNONYMOUS_CODING	tgT/tgC	F6HDT7	1,2-dihydroxy-3-keto-5-methylthiopentene dioxygenase 2 (EC 1.13.11.54) (Acireductone dioxygenase (Fe(2+)-requiring) 2) (ARD 2) (Fe-ARD 2)	VIT_05s0020g04080	Vitis vinifera (Grape)	Chain (1); Metal binding (4)
Ca4	13312349	T	A	W	223.22	T	T	T	T	T	T	T	T	T	T	T	T	T	T	T	T	T	T	W	T	T	T	T	T	T	T	T	T	T	T	T	T	T	T	T	Ca_04555		INTRON		F6HDT7	1,2-dihydroxy-3-keto-5-methylthiopentene dioxygenase 2 (EC 1.13.11.54) (Acireductone dioxygenase (Fe(2+)-requiring) 2) (ARD 2) (Fe-ARD 2)	VIT_05s0020g04080	Vitis vinifera (Grape)	Chain (1); Metal binding (4)
Ca4	13312525	A	G	R	255.28	A	A	A	A	A	A	A	A	A	A	A	A	A	A	A	A	A	A	A	R	A	A	A	A	R	A	A	A	A	A	A	A	A	A	A	Ca_04555	SILENT	SYNONYMOUS_CODING	gcT/gcC	F6HDT7	1,2-dihydroxy-3-keto-5-methylthiopentene dioxygenase 2 (EC 1.13.11.54) (Acireductone dioxygenase (Fe(2+)-requiring) 2) (ARD 2) (Fe-ARD 2)	VIT_05s0020g04080	Vitis vinifera (Grape)	Chain (1); Metal binding (4)
Ca4	13312583	T	C	Y	438.52	T	T	T	T	T	T	T	T	T	T	T	T	T	T	T	T	T	T	T	C	T	T	T	T	Y	T	T	T	T	T	T	T	T	T	T	Ca_04555		INTRON		F6HDT7	1,2-dihydroxy-3-keto-5-methylthiopentene dioxygenase 2 (EC 1.13.11.54) (Acireductone dioxygenase (Fe(2+)-requiring) 2) (ARD 2) (Fe-ARD 2)	VIT_05s0020g04080	Vitis vinifera (Grape)	Chain (1); Metal binding (4)
Ca4	13312608	A	T	W	397.97	A	A	A	A	A	A	A	A	A	A	A	A	A	A	A	A	A	A	A	W	A	A	A	A	W	A	A	A	A	A	A	A	A	A	A	Ca_04555		INTRON		F6HDT7	1,2-dihydroxy-3-keto-5-methylthiopentene dioxygenase 2 (EC 1.13.11.54) (Acireductone dioxygenase (Fe(2+)-requiring) 2) (ARD 2) (Fe-ARD 2)	VIT_05s0020g04080	Vitis vinifera (Grape)	Chain (1); Metal binding (4)
Ca4	13312713	A	G	R	105.21	A	A	A	A	A	A	A	A	A	A	A	A	A	A	A	A	A	A	A	R	A	A	A	A	A	A	A	A	A	A	A	A	A	A	A	Ca_04555	SILENT	SYNONYMOUS_CODING	gaT/gaC	F6HDT7	1,2-dihydroxy-3-keto-5-methylthiopentene dioxygenase 2 (EC 1.13.11.54) (Acireductone dioxygenase (Fe(2+)-requiring) 2) (ARD 2) (Fe-ARD 2)	VIT_05s0020g04080	Vitis vinifera (Grape)	Chain (1); Metal binding (4)
Ca4	13312913	T	C	Y	461.04	T	T	T	T	T	T	T	T	T	T	T	T	T	T	T	T	Y	T	T	C	T	T	T	T	Y	T	T	T	T	T	T	T	T	T	T	Ca_04555		INTRON		F6HDT7	1,2-dihydroxy-3-keto-5-methylthiopentene dioxygenase 2 (EC 1.13.11.54) (Acireductone dioxygenase (Fe(2+)-requiring) 2) (ARD 2) (Fe-ARD 2)	VIT_05s0020g04080	Vitis vinifera (Grape)	Chain (1); Metal binding (4)
Ca4	13312930	A	G	R	272.69	A	A	A	A	A	A	A	A	A	A	A	A	A	A	A	A	A	A	A	R	A	A	A	A	R	A	A	A	A	A	A	A	A	A	A	Ca_04555		INTRON		F6HDT7	1,2-dihydroxy-3-keto-5-methylthiopentene dioxygenase 2 (EC 1.13.11.54) (Acireductone dioxygenase (Fe(2+)-requiring) 2) (ARD 2) (Fe-ARD 2)	VIT_05s0020g04080	Vitis vinifera (Grape)	Chain (1); Metal binding (4)
Ca4	13313079	C	T	Y	451.69	C	C	C	C	C	C	C	C	C	C	C	C	C	C	C	C	C	C	Y	T	C	C	C	C	T	C	C	C	C	C	C	C	C	C	C	Ca_04555		INTRON		F6HDT7	1,2-dihydroxy-3-keto-5-methylthiopentene dioxygenase 2 (EC 1.13.11.54) (Acireductone dioxygenase (Fe(2+)-requiring) 2) (ARD 2) (Fe-ARD 2)	VIT_05s0020g04080	Vitis vinifera (Grape)	Chain (1); Metal binding (4)
Ca4	13313157	T	A	W	71.97	T	T	T	T	T	T	T	T	T	T	T	T	T	T	T	T	T	T	T	W	T	T	T	T	T	T	T	T	T	T	T	T	T	T	T	Ca_04555		INTRON		F6HDT7	1,2-dihydroxy-3-keto-5-methylthiopentene dioxygenase 2 (EC 1.13.11.54) (Acireductone dioxygenase (Fe(2+)-requiring) 2) (ARD 2) (Fe-ARD 2)	VIT_05s0020g04080	Vitis vinifera (Grape)	Chain (1); Metal binding (4)
Ca4	13313165	G	C	S	296.3	G	G	G	G	G	G	G	G	G	G	G	G	G	G	G	G	G	G	S	C	G	G	G	G	C	G	G	G	G	G	G	G	G	G	G	Ca_04555		INTRON		F6HDT7	1,2-dihydroxy-3-keto-5-methylthiopentene dioxygenase 2 (EC 1.13.11.54) (Acireductone dioxygenase (Fe(2+)-requiring) 2) (ARD 2) (Fe-ARD 2)	VIT_05s0020g04080	Vitis vinifera (Grape)	Chain (1); Metal binding (4)
Ca4	13313228	C	G	S	209.6	C	C	C	C	C	C	C	C	C	C	C	C	C	C	C	C	C	C	S	C	C	C	C	C	G	C	C	C	C	C	C	C	C	C	C	Ca_04555		INTRON		F6HDT7	1,2-dihydroxy-3-keto-5-methylthiopentene dioxygenase 2 (EC 1.13.11.54) (Acireductone dioxygenase (Fe(2+)-requiring) 2) (ARD 2) (Fe-ARD 2)	VIT_05s0020g04080	Vitis vinifera (Grape)	Chain (1); Metal binding (4)
Ca4	13313351	C	A	M	300.94	C	C	C	C	C	C	C	C	C	C	C	C	C	C	C	C	C	C	M	C	C	C	C	C	C	C	C	C	C	C	C	C	C	C	C	Ca_04555		INTRON		F6HDT7	1,2-dihydroxy-3-keto-5-methylthiopentene dioxygenase 2 (EC 1.13.11.54) (Acireductone dioxygenase (Fe(2+)-requiring) 2) (ARD 2) (Fe-ARD 2)	VIT_05s0020g04080	Vitis vinifera (Grape)	Chain (1); Metal binding (4)
Ca4	13313408	T	G	K	32.84	T	N	T	T	T	T	T	T	T	T	T	T	T	T	T	T	T	T	K	T	T	T	T	T	T	T	T	T	T	T	T	T	T	T	T	Ca_04555		INTRON		F6HDT7	1,2-dihydroxy-3-keto-5-methylthiopentene dioxygenase 2 (EC 1.13.11.54) (Acireductone dioxygenase (Fe(2+)-requiring) 2) (ARD 2) (Fe-ARD 2)	VIT_05s0020g04080	Vitis vinifera (Grape)	Chain (1); Metal binding (4)
Ca4	13313468	T	C	Y	273.64	T	T	T	T	T	T	T	T	T	T	T	T	T	T	T	T	T	T	T	Y	T	T	T	T	C	T	T	T	T	T	T	T	T	T	T	Ca_04555		INTRON		F6HDT7	1,2-dihydroxy-3-keto-5-methylthiopentene dioxygenase 2 (EC 1.13.11.54) (Acireductone dioxygenase (Fe(2+)-requiring) 2) (ARD 2) (Fe-ARD 2)	VIT_05s0020g04080	Vitis vinifera (Grape)	Chain (1); Metal binding (4)
Ca4	13313521	T	C	Y	368.63	T	T	T	T	T	T	T	T	T	T	T	T	T	T	T	T	T	T	T	C	T	T	T	T	C	T	T	T	T	T	T	T	T	T	T	Ca_04555		INTRON		F6HDT7	1,2-dihydroxy-3-keto-5-methylthiopentene dioxygenase 2 (EC 1.13.11.54) (Acireductone dioxygenase (Fe(2+)-requiring) 2) (ARD 2) (Fe-ARD 2)	VIT_05s0020g04080	Vitis vinifera (Grape)	Chain (1); Metal binding (4)
Ca4	13313726	G	C	S	105.81	G	G	G	G	G	G	G	G	G	G	G	G	G	G	G	G	G	G	S	G	G	G	G	G	G	G	G	G	G	G	G	G	G	G	G	Ca_04555		INTRON		F6HDT7	1,2-dihydroxy-3-keto-5-methylthiopentene dioxygenase 2 (EC 1.13.11.54) (Acireductone dioxygenase (Fe(2+)-requiring) 2) (ARD 2) (Fe-ARD 2)	VIT_05s0020g04080	Vitis vinifera (Grape)	Chain (1); Metal binding (4)
Ca4	13313928	A	G	R	158.71	A	A	A	A	A	A	A	A	A	A	A	A	A	A	A	A	A	A	R	A	A	A	A	A	A	A	A	A	A	A	A	A	A	A	A	Ca_04555		INTRON		F6HDT7	1,2-dihydroxy-3-keto-5-methylthiopentene dioxygenase 2 (EC 1.13.11.54) (Acireductone dioxygenase (Fe(2+)-requiring) 2) (ARD 2) (Fe-ARD 2)	VIT_05s0020g04080	Vitis vinifera (Grape)	Chain (1); Metal binding (4)
Ca4	13313967	G	T	K	36.17	G	G	G	G	G	G	N	G	G	G	G	G	G	G	G	G	G	G	K	G	G	G	G	G	G	G	G	G	G	G	G	G	G	G	G	Ca_04555		INTRON		F6HDT7	1,2-dihydroxy-3-keto-5-methylthiopentene dioxygenase 2 (EC 1.13.11.54) (Acireductone dioxygenase (Fe(2+)-requiring) 2) (ARD 2) (Fe-ARD 2)	VIT_05s0020g04080	Vitis vinifera (Grape)	Chain (1); Metal binding (4)
Ca4	13314017	T	G	K	175.03	T	T	T	T	T	T	N	T	T	T	T	T	T	T	T	T	T	T	K	T	T	T	T	T	T	T	T	T	T	T	T	T	T	T	T	Ca_04555		INTRON		F6HDT7	1,2-dihydroxy-3-keto-5-methylthiopentene dioxygenase 2 (EC 1.13.11.54) (Acireductone dioxygenase (Fe(2+)-requiring) 2) (ARD 2) (Fe-ARD 2)	VIT_05s0020g04080	Vitis vinifera (Grape)	Chain (1); Metal binding (4)
Ca4	13318358	A	G	R	193.45	A	A	A	A	A	A	A	A	A	A	A	A	A	A	A	A	A	A	N	A	A	A	A	A	G	A	A	A	A	A	A	A	A	A	A	Ca_04556		INTRON		I1LE09	Uncharacterized protein		Glycine max (Soybean) (Glycine hispida)
Ca4	13318370	T	C	Y	138.84	T	T	T	T	T	T	T	T	T	T	T	T	T	T	T	T	T	T	N	T	T	T	T	T	C	T	T	T	T	T	T	T	T	T	T	Ca_04556		INTRON		I1LE09	Uncharacterized protein		Glycine max (Soybean) (Glycine hispida)
Ca4	13318403	T	A	W	155.73	T	T	T	T	T	T	T	T	T	T	T	T	T	T	T	T	T	T	N	T	T	T	T	T	A	T	T	T	T	T	T	T	T	T	T	Ca_04556		INTRON		I1LE09	Uncharacterized protein		Glycine max (Soybean) (Glycine hispida)
Ca4	13318463	C	G	S	185.25	C	C	C	C	C	C	C	C	C	C	C	C	C	C	C	C	C	C	C	C	C	C	C	C	G	C	C	C	C	C	C	C	C	C	C	Ca_04556	SILENT	SYNONYMOUS_CODING	ggG/ggC	I1LE09	Uncharacterized protein		Glycine max (Soybean) (Glycine hispida)
Ca4	13318574	C	T	Y	295.01	C	C	C	C	C	C	C	C	C	C	C	C	C	C	C	C	C	C	C	C	C	C	C	C	T	C	C	C	C	C	C	C	C	C	C	Ca_04556	SILENT	SYNONYMOUS_CODING	ctG/ctA	I1LE09	Uncharacterized protein		Glycine max (Soybean) (Glycine hispida)
Ca4	13318811	C	T	Y	163.43	C	C	C	C	C	C	C	C	C	C	C	N	C	C	C	C	C	C	C	N	C	C	C	C	T	C	C	C	C	C	C	C	C	C	C	Ca_04556	SILENT	SYNONYMOUS_CODING	ggG/ggA	I1LE09	Uncharacterized protein		Glycine max (Soybean) (Glycine hispida)
Ca4	13318931	A	G	R	241.62	A	A	A	A	A	A	A	A	A	A	A	A	A	A	A	A	A	A	A	A	A	A	A	A	G	A	A	A	A	A	A	A	A	A	A	Ca_04556	SILENT	SYNONYMOUS_CODING	ccT/ccC	I1LE09	Uncharacterized protein		Glycine max (Soybean) (Glycine hispida)
Ca4	13319010	A	G	R	351.83	A	A	A	A	A	A	A	A	A	A	A	A	A	A	A	A	A	A	A	A	A	A	R	A	G	A	A	A	A	A	A	A	A	A	A	Ca_04556	MISSENSE	NON_SYNONYMOUS_CODING	aTt/aCt	I1LE09	Uncharacterized protein		Glycine max (Soybean) (Glycine hispida)
Ca4	13319093	A	G	R	354.01	A	A	A	A	A	A	A	A	A	A	A	A	A	A	A	A	A	A	A	G	A	A	A	A	G	A	A	A	A	A	N	A	N	A	A	Ca_04556	SILENT	SYNONYMOUS_CODING	atT/atC	I1LE09	Uncharacterized protein		Glycine max (Soybean) (Glycine hispida)
Ca4	13319273	A	C	M	289.26	A	A	A	A	A	A	A	A	A	A	A	A	A	A	A	A	A	A	A	M	A	A	N	A	C	A	A	A	A	A	A	A	N	A	A	Ca_04556		INTRON		I1LE09	Uncharacterized protein		Glycine max (Soybean) (Glycine hispida)
Ca4	13319282	T	G	K	311.05	T	T	T	T	T	T	T	T	T	T	T	T	T	T	T	T	T	T	T	K	T	T	T	T	G	T	T	T	T	T	T	T	N	T	T	Ca_04556		INTRON		I1LE09	Uncharacterized protein		Glycine max (Soybean) (Glycine hispida)
Ca4	13319333	T	A	W	395.86	T	T	T	T	T	T	N	T	T	T	T	T	T	T	T	T	T	T	T	W	T	T	T	T	A	T	T	T	T	T	T	T	T	T	T	Ca_04556		INTRON		I1LE09	Uncharacterized protein		Glycine max (Soybean) (Glycine hispida)
Ca4	13319396	G	A	R	366.02	G	G	G	G	G	G	N	G	G	G	G	G	G	G	G	G	G	G	G	A	G	G	G	G	A	G	G	G	G	G	G	G	G	G	G	Ca_04556		INTRON		I1LE09	Uncharacterized protein		Glycine max (Soybean) (Glycine hispida)
Ca4	13319424	C	T	Y	284.55	C	C	C	C	C	N	N	C	C	C	C	C	C	C	C	C	C	C	C	T	C	C	C	C	T	C	C	C	C	C	C	C	C	C	C	Ca_04556		INTRON		I1LE09	Uncharacterized protein		Glycine max (Soybean) (Glycine hispida)
Ca4	13319487	A	G	R	204.2	A	A	A	R	A	A	N	A	A	A	A	A	A	A	N	A	A	A	A	A	A	A	A	A	G	A	A	A	A	A	A	A	A	A	A	Ca_04556		INTRON		I1LE09	Uncharacterized protein		Glycine max (Soybean) (Glycine hispida)
Ca4	13319526	C	T	Y	212.73	C	C	C	C	C	C	N	C	C	C	C	C	C	C	N	C	C	C	C	T	C	C	C	C	C	C	C	C	C	C	C	C	C	C	C	Ca_04556		INTRON		I1LE09	Uncharacterized protein		Glycine max (Soybean) (Glycine hispida)
Ca4	13319553	A	G	R	247.89	A	A	A	A	A	A	N	A	A	A	A	A	A	A	A	A	A	A	A	G	A	A	A	A	A	A	A	A	A	A	A	A	A	A	A	Ca_04556		INTRON		I1LE09	Uncharacterized protein		Glycine max (Soybean) (Glycine hispida)
Ca4	13319652	A	G	R	265.44	A	A	A	A	A	A	N	A	A	A	A	A	A	A	A	A	A	A	A	G	A	A	A	A	G	A	A	A	A	A	A	A	A	A	A	Ca_04556		INTRON		I1LE09	Uncharacterized protein		Glycine max (Soybean) (Glycine hispida)
Ca4	13319665	C	A	M	301.58	C	C	C	C	C	C	N	C	C	C	C	C	C	C	C	C	C	C	C	A	C	C	C	C	A	C	C	C	C	C	C	C	C	C	C	Ca_04556		INTRON		I1LE09	Uncharacterized protein		Glycine max (Soybean) (Glycine hispida)
Ca4	13319685	G	T	K	278.57	G	G	G	G	G	G	N	G	G	G	G	G	G	G	G	G	G	G	G	T	G	G	G	G	T	G	G	G	G	G	G	G	G	G	G	Ca_04556		INTRON		I1LE09	Uncharacterized protein		Glycine max (Soybean) (Glycine hispida)
Ca4	13319707	T	A	W	290.66	T	T	T	T	T	T	N	T	T	T	T	T	T	T	T	T	T	T	T	A	T	T	T	T	T	T	T	T	T	T	T	T	T	T	T	Ca_04556		INTRON		I1LE09	Uncharacterized protein		Glycine max (Soybean) (Glycine hispida)
Ca4	13319846	C	T	Y	141.86	C	C	C	C	C	Y	C	C	C	C	C	C	C	C	C	C	C	C	C	Y	C	C	C	C	C	C	C	C	C	C	C	C	C	C	C	Ca_04556	MISSENSE	NON_SYNONYMOUS_CODING	gGc/gAc	I1LE09	Uncharacterized protein		Glycine max (Soybean) (Glycine hispida)
Ca4	13319954	G	A	R	138.48	G	G	G	G	G	G	G	G	G	G	G	G	G	G	G	G	G	G	G	R	G	G	G	G	G	G	G	G	G	G	G	G	G	G	G	Ca_04556		INTRON		I1LE09	Uncharacterized protein		Glycine max (Soybean) (Glycine hispida)
Ca4	13320045	T	A	W	104.44	T	T	T	T	T	T	T	T	T	T	T	T	T	T	T	T	T	T	T	W	T	T	T	T	T	T	T	T	T	T	T	T	T	T	T	Ca_04556		INTRON		I1LE09	Uncharacterized protein		Glycine max (Soybean) (Glycine hispida)
Ca4	13320050	C	T	Y	71.52	C	C	C	C	C	C	C	C	C	C	C	C	C	C	C	C	C	C	C	Y	C	C	C	C	C	C	C	C	C	C	C	C	C	C	C	Ca_04556		INTRON		I1LE09	Uncharacterized protein		Glycine max (Soybean) (Glycine hispida)
Ca4	13323371	T	C	Y	214.23	T	T	T	T	T	T	T	T	T	T	T	T	T	T	T	T	T	T	Y	Y	T	T	T	T	T	T	T	T	T	T	T	T	T	T	T	Ca_04557	SILENT	SYNONYMOUS_CODING	ggA/ggG	D7T737	1,2-dihydroxy-3-keto-5-methylthiopentene dioxygenase 1 (EC 1.13.11.54) (Acireductone dioxygenase (Fe(2+)-requiring) 1) (ARD 1) (Fe-ARD 1)	VIT_05s0020g04070	Vitis vinifera (Grape)	Chain (1); Metal binding (4)
Ca4	13323489	T	C	Y	357.61	T	T	T	T	T	T	T	T	T	T	T	T	T	T	T	T	T	T	Y	C	T	T	T	T	C	T	T	T	T	T	T	T	T	T	T	Ca_04557		INTRON		D7T737	1,2-dihydroxy-3-keto-5-methylthiopentene dioxygenase 1 (EC 1.13.11.54) (Acireductone dioxygenase (Fe(2+)-requiring) 1) (ARD 1) (Fe-ARD 1)	VIT_05s0020g04070	Vitis vinifera (Grape)	Chain (1); Metal binding (4)
Ca4	13323589	A	G	R	107.13	A	A	A	A	A	A	A	A	A	A	A	A	A	A	A	A	A	A	A	R	A	A	A	A	A	A	A	A	A	A	A	A	A	A	A	Ca_04557	SILENT	SYNONYMOUS_CODING	caT/caC	D7T737	1,2-dihydroxy-3-keto-5-methylthiopentene dioxygenase 1 (EC 1.13.11.54) (Acireductone dioxygenase (Fe(2+)-requiring) 1) (ARD 1) (Fe-ARD 1)	VIT_05s0020g04070	Vitis vinifera (Grape)	Chain (1); Metal binding (4)
Ca4	13323779	G	C	S	245.49	G	G	G	G	G	G	G	G	G	G	G	G	G	G	N	G	G	G	S	G	G	G	G	G	C	G	G	G	G	G	G	G	G	G	G	Ca_04557	MISSENSE	NON_SYNONYMOUS_CODING	tCc/tGc	D7T737	1,2-dihydroxy-3-keto-5-methylthiopentene dioxygenase 1 (EC 1.13.11.54) (Acireductone dioxygenase (Fe(2+)-requiring) 1) (ARD 1) (Fe-ARD 1)	VIT_05s0020g04070	Vitis vinifera (Grape)	Chain (1); Metal binding (4)
Ca4	13323814	A	G	R	451.6	A	A	A	A	A	A	A	A	A	A	A	A	A	A	N	A	A	A	A	A	A	A	G	A	A	A	A	A	A	A	A	A	A	A	G	Ca_04557		INTRON		D7T737	1,2-dihydroxy-3-keto-5-methylthiopentene dioxygenase 1 (EC 1.13.11.54) (Acireductone dioxygenase (Fe(2+)-requiring) 1) (ARD 1) (Fe-ARD 1)	VIT_05s0020g04070	Vitis vinifera (Grape)	Chain (1); Metal binding (4)
Ca4	13323865	A	C	M	286.41	N	A	A	A	A	A	A	A	A	A	A	A	A	A	A	A	A	A	A	A	A	A	A	A	C	A	A	A	A	A	A	A	A	A	A	Ca_04557		INTRON		D7T737	1,2-dihydroxy-3-keto-5-methylthiopentene dioxygenase 1 (EC 1.13.11.54) (Acireductone dioxygenase (Fe(2+)-requiring) 1) (ARD 1) (Fe-ARD 1)	VIT_05s0020g04070	Vitis vinifera (Grape)	Chain (1); Metal binding (4)
Ca4	13323871	A	G	R	254.38	N	A	A	A	A	A	A	A	A	A	A	A	A	A	A	A	A	A	A	A	A	A	A	A	G	A	A	A	A	A	A	A	A	A	A	Ca_04557		INTRON		D7T737	1,2-dihydroxy-3-keto-5-methylthiopentene dioxygenase 1 (EC 1.13.11.54) (Acireductone dioxygenase (Fe(2+)-requiring) 1) (ARD 1) (Fe-ARD 1)	VIT_05s0020g04070	Vitis vinifera (Grape)	Chain (1); Metal binding (4)
Ca4	13323947	C	T	Y	999	C	T	T	C	T	Y	C	C	C	C	C	C	C	C	T	C	T	C	C	C	C	C	T	C	C	T	T	C	C	Y	C	C	C	C	T	Ca_04557		INTRON		D7T737	1,2-dihydroxy-3-keto-5-methylthiopentene dioxygenase 1 (EC 1.13.11.54) (Acireductone dioxygenase (Fe(2+)-requiring) 1) (ARD 1) (Fe-ARD 1)	VIT_05s0020g04070	Vitis vinifera (Grape)	Chain (1); Metal binding (4)
Ca4	13323975	C	A	M	372.37	C	C	C	C	C	C	C	C	C	C	C	C	C	C	C	C	C	C	M	C	C	C	C	C	A	C	C	N	C	C	C	C	C	C	C	Ca_04557		INTRON		D7T737	1,2-dihydroxy-3-keto-5-methylthiopentene dioxygenase 1 (EC 1.13.11.54) (Acireductone dioxygenase (Fe(2+)-requiring) 1) (ARD 1) (Fe-ARD 1)	VIT_05s0020g04070	Vitis vinifera (Grape)	Chain (1); Metal binding (4)
Ca4	13324172	G	C	S	301.48	G	G	G	G	G	G	G	G	G	G	G	G	G	G	G	G	G	G	S	C	G	G	G	G	C	G	G	G	G	G	G	G	G	G	G	Ca_04557		INTRON		D7T737	1,2-dihydroxy-3-keto-5-methylthiopentene dioxygenase 1 (EC 1.13.11.54) (Acireductone dioxygenase (Fe(2+)-requiring) 1) (ARD 1) (Fe-ARD 1)	VIT_05s0020g04070	Vitis vinifera (Grape)	Chain (1); Metal binding (4)
Ca4	13324666	A	T	W	143.18	A	A	A	A	A	A	A	A	A	A	A	A	A	A	A	A	A	A	A	T	A	A	A	A	A	A	A	A	A	A	A	A	A	A	A	Ca_04557		INTRON		D7T737	1,2-dihydroxy-3-keto-5-methylthiopentene dioxygenase 1 (EC 1.13.11.54) (Acireductone dioxygenase (Fe(2+)-requiring) 1) (ARD 1) (Fe-ARD 1)	VIT_05s0020g04070	Vitis vinifera (Grape)	Chain (1); Metal binding (4)
Ca4	13328692	A	G	R	527.59	A	A	A	A	A	A	A	A	A	A	A	A	A	A	A	A	A	A	A	G	A	A	A	A	G	A	A	A	A	A	A	A	A	A	A	Ca_04558		INTRON		Q8GY55	Protein TIFY 4B (Protein PEAPOD 2)	TIFY4B PPD2 At4g14720 dl3400c FCAALL.297	Arabidopsis thaliana (Mouse-ear cress)	Chain (1); Domain (1); Erroneous gene model prediction (2)
Ca4	13328721	A	G	R	526.61	A	A	A	A	A	A	A	A	A	A	A	A	A	A	A	A	A	A	A	G	A	A	A	A	G	A	A	A	A	A	A	A	A	A	A	Ca_04558		INTRON		Q8GY55	Protein TIFY 4B (Protein PEAPOD 2)	TIFY4B PPD2 At4g14720 dl3400c FCAALL.297	Arabidopsis thaliana (Mouse-ear cress)	Chain (1); Domain (1); Erroneous gene model prediction (2)
Ca4	13329358	T	A	W	248.4	T	T	T	T	T	T	T	T	T	T	T	T	T	T	T	T	T	T	W	T	T	T	T	T	T	T	T	T	T	T	T	T	T	T	T	Ca_04558		INTRON		Q8GY55	Protein TIFY 4B (Protein PEAPOD 2)	TIFY4B PPD2 At4g14720 dl3400c FCAALL.297	Arabidopsis thaliana (Mouse-ear cress)	Chain (1); Domain (1); Erroneous gene model prediction (2)
Ca4	13329510	C	G	S	162.63	C	C	C	C	C	C	C	C	C	C	C	C	C	C	C	C	C	C	C	S	C	C	C	C	G	C	C	C	C	C	C	C	C	C	C	Ca_04558		INTRON		Q8GY55	Protein TIFY 4B (Protein PEAPOD 2)	TIFY4B PPD2 At4g14720 dl3400c FCAALL.297	Arabidopsis thaliana (Mouse-ear cress)	Chain (1); Domain (1); Erroneous gene model prediction (2)
Ca4	13329520	T	C	Y	161.33	T	T	T	T	T	T	T	T	T	T	T	T	T	T	T	T	T	T	T	Y	T	T	T	T	C	T	T	T	T	T	T	T	T	T	T	Ca_04558		INTRON		Q8GY55	Protein TIFY 4B (Protein PEAPOD 2)	TIFY4B PPD2 At4g14720 dl3400c FCAALL.297	Arabidopsis thaliana (Mouse-ear cress)	Chain (1); Domain (1); Erroneous gene model prediction (2)
Ca4	13329543	T	C	Y	136.02	T	T	T	T	T	T	T	T	T	T	T	T	T	T	T	T	T	T	T	Y	T	T	T	T	T	T	T	T	T	T	T	T	T	T	T	Ca_04558		INTRON		Q8GY55	Protein TIFY 4B (Protein PEAPOD 2)	TIFY4B PPD2 At4g14720 dl3400c FCAALL.297	Arabidopsis thaliana (Mouse-ear cress)	Chain (1); Domain (1); Erroneous gene model prediction (2)
Ca4	13329579	G	A	R	172	G	G	G	G	G	G	G	G	G	G	G	G	G	G	G	G	G	G	G	R	G	G	G	G	G	G	G	G	G	G	G	G	G	G	G	Ca_04558		INTRON		Q8GY55	Protein TIFY 4B (Protein PEAPOD 2)	TIFY4B PPD2 At4g14720 dl3400c FCAALL.297	Arabidopsis thaliana (Mouse-ear cress)	Chain (1); Domain (1); Erroneous gene model prediction (2)
Ca4	13329683	A	G	R	232.62	A	A	A	A	A	A	A	A	A	A	A	A	A	A	A	A	A	A	A	R	A	A	A	A	G	A	A	A	A	A	A	A	A	A	A	Ca_04558		INTRON		Q8GY55	Protein TIFY 4B (Protein PEAPOD 2)	TIFY4B PPD2 At4g14720 dl3400c FCAALL.297	Arabidopsis thaliana (Mouse-ear cress)	Chain (1); Domain (1); Erroneous gene model prediction (2)
Ca4	13329777	A	C	M	234.2	A	A	A	A	A	A	A	A	A	A	A	A	A	A	A	A	A	A	A	M	A	A	A	A	C	A	A	A	A	A	A	A	A	A	A	Ca_04558		INTRON		Q8GY55	Protein TIFY 4B (Protein PEAPOD 2)	TIFY4B PPD2 At4g14720 dl3400c FCAALL.297	Arabidopsis thaliana (Mouse-ear cress)	Chain (1); Domain (1); Erroneous gene model prediction (2)
Ca4	13329817	T	A	W	181.58	T	T	T	T	T	T	T	T	T	T	T	T	T	T	T	T	T	T	T	W	T	T	T	T	A	T	T	T	T	T	T	T	T	T	T	Ca_04558		INTRON		Q8GY55	Protein TIFY 4B (Protein PEAPOD 2)	TIFY4B PPD2 At4g14720 dl3400c FCAALL.297	Arabidopsis thaliana (Mouse-ear cress)	Chain (1); Domain (1); Erroneous gene model prediction (2)
Ca4	13329904	A	T	W	404.98	A	A	A	A	A	A	A	A	A	A	A	A	A	A	A	A	A	A	A	T	A	A	A	A	A	A	A	A	A	A	A	A	A	A	A	Ca_04558		INTRON		Q8GY55	Protein TIFY 4B (Protein PEAPOD 2)	TIFY4B PPD2 At4g14720 dl3400c FCAALL.297	Arabidopsis thaliana (Mouse-ear cress)	Chain (1); Domain (1); Erroneous gene model prediction (2)
Ca4	13329929	C	T	Y	381.79	C	C	C	C	C	C	C	C	C	C	C	C	C	C	C	C	C	C	C	T	C	C	C	C	C	C	C	C	C	C	C	C	C	C	C	Ca_04558		INTRON		Q8GY55	Protein TIFY 4B (Protein PEAPOD 2)	TIFY4B PPD2 At4g14720 dl3400c FCAALL.297	Arabidopsis thaliana (Mouse-ear cress)	Chain (1); Domain (1); Erroneous gene model prediction (2)
Ca4	13330051	T	C	Y	121.32	T	T	T	T	T	T	T	T	T	T	T	T	T	T	T	T	T	T	T	Y	T	T	T	T	T	T	T	T	T	T	T	T	T	T	T	Ca_04558		INTRON		Q8GY55	Protein TIFY 4B (Protein PEAPOD 2)	TIFY4B PPD2 At4g14720 dl3400c FCAALL.297	Arabidopsis thaliana (Mouse-ear cress)	Chain (1); Domain (1); Erroneous gene model prediction (2)
Ca4	13330455	A	G	R	424.18	A	A	A	A	A	A	A	A	A	A	A	A	A	A	A	A	A	A	R	G	A	A	A	A	A	A	A	A	A	A	A	A	A	A	A	Ca_04558		INTRON		Q8GY55	Protein TIFY 4B (Protein PEAPOD 2)	TIFY4B PPD2 At4g14720 dl3400c FCAALL.297	Arabidopsis thaliana (Mouse-ear cress)	Chain (1); Domain (1); Erroneous gene model prediction (2)
Ca4	13330500	T	C	Y	343.24	T	T	T	T	T	T	T	T	T	T	T	T	T	T	T	T	T	T	T	Y	T	T	T	T	C	T	T	T	T	T	T	T	T	T	T	Ca_04558		INTRON		Q8GY55	Protein TIFY 4B (Protein PEAPOD 2)	TIFY4B PPD2 At4g14720 dl3400c FCAALL.297	Arabidopsis thaliana (Mouse-ear cress)	Chain (1); Domain (1); Erroneous gene model prediction (2)
Ca4	13330833	A	C	M	170.65	A	A	A	A	A	A	A	A	A	A	A	A	A	A	A	A	A	A	A	A	A	A	A	A	C	A	A	A	A	A	A	A	A	A	A	Ca_04558		INTRON		Q8GY55	Protein TIFY 4B (Protein PEAPOD 2)	TIFY4B PPD2 At4g14720 dl3400c FCAALL.297	Arabidopsis thaliana (Mouse-ear cress)	Chain (1); Domain (1); Erroneous gene model prediction (2)
Ca4	13330853	G	A	R	173.27	G	G	G	G	G	G	G	G	G	G	G	G	G	G	G	G	G	G	G	G	G	G	G	G	A	G	G	G	G	G	G	G	G	G	G	Ca_04558		INTRON		Q8GY55	Protein TIFY 4B (Protein PEAPOD 2)	TIFY4B PPD2 At4g14720 dl3400c FCAALL.297	Arabidopsis thaliana (Mouse-ear cress)	Chain (1); Domain (1); Erroneous gene model prediction (2)
Ca4	13330912	G	A	R	203.29	G	G	G	G	G	G	G	G	G	G	G	G	G	G	G	G	G	G	G	G	G	G	G	G	A	G	G	G	G	G	G	G	G	G	G	Ca_04558		INTRON		Q8GY55	Protein TIFY 4B (Protein PEAPOD 2)	TIFY4B PPD2 At4g14720 dl3400c FCAALL.297	Arabidopsis thaliana (Mouse-ear cress)	Chain (1); Domain (1); Erroneous gene model prediction (2)
Ca4	13331090	T	A	W	394.59	T	T	T	T	T	T	T	T	T	T	T	T	T	T	T	T	T	T	T	W	T	T	T	T	A	T	T	T	T	T	T	T	T	T	T	Ca_04558		INTRON		Q8GY55	Protein TIFY 4B (Protein PEAPOD 2)	TIFY4B PPD2 At4g14720 dl3400c FCAALL.297	Arabidopsis thaliana (Mouse-ear cress)	Chain (1); Domain (1); Erroneous gene model prediction (2)
Ca4	13331138	A	C	M	392.5	A	A	A	A	A	A	A	A	A	A	A	A	A	A	A	A	A	A	A	M	A	A	A	A	C	A	A	A	A	A	A	A	A	A	A	Ca_04558		INTRON		Q8GY55	Protein TIFY 4B (Protein PEAPOD 2)	TIFY4B PPD2 At4g14720 dl3400c FCAALL.297	Arabidopsis thaliana (Mouse-ear cress)	Chain (1); Domain (1); Erroneous gene model prediction (2)
Ca4	13331280	A	G	R	472.08	A	A	A	A	A	A	A	A	A	A	A	A	A	A	A	A	A	A	R	G	A	A	A	A	G	A	A	A	A	A	A	A	A	A	A	Ca_04558	MISSENSE	NON_SYNONYMOUS_CODING	cTg/cCg	Q8GY55	Protein TIFY 4B (Protein PEAPOD 2)	TIFY4B PPD2 At4g14720 dl3400c FCAALL.297	Arabidopsis thaliana (Mouse-ear cress)	Chain (1); Domain (1); Erroneous gene model prediction (2)
Ca4	13331360	C	T	Y	414.42	C	C	C	C	C	C	C	C	C	C	C	C	C	C	C	C	C	C	C	T	C	C	C	C	T	C	C	C	C	C	C	C	C	C	C	Ca_04558		INTRON		Q8GY55	Protein TIFY 4B (Protein PEAPOD 2)	TIFY4B PPD2 At4g14720 dl3400c FCAALL.297	Arabidopsis thaliana (Mouse-ear cress)	Chain (1); Domain (1); Erroneous gene model prediction (2)
Ca4	13331373	G	A	R	341.19	G	G	G	G	G	G	G	G	G	G	G	G	G	G	G	G	G	G	G	R	G	G	G	G	A	G	G	G	G	G	G	G	G	G	G	Ca_04558		INTRON		Q8GY55	Protein TIFY 4B (Protein PEAPOD 2)	TIFY4B PPD2 At4g14720 dl3400c FCAALL.297	Arabidopsis thaliana (Mouse-ear cress)	Chain (1); Domain (1); Erroneous gene model prediction (2)
Ca4	13331455	C	A	M	999	C	A	C	A	A	C	C	A	C	C	C	C	C	A	C	C	A	C	A	A	A	A	A	C	A	C	C	A	C	M	C	A	C	A	C	Ca_04558	MISSENSE	NON_SYNONYMOUS_CODING	aGt/aTt	Q8GY55	Protein TIFY 4B (Protein PEAPOD 2)	TIFY4B PPD2 At4g14720 dl3400c FCAALL.297	Arabidopsis thaliana (Mouse-ear cress)	Chain (1); Domain (1); Erroneous gene model prediction (2)
Ca4	13331487	G	A	R	454.39	G	G	G	G	G	G	G	G	G	G	G	G	G	G	G	G	G	G	G	R	G	G	G	G	A	G	G	G	G	G	G	G	G	G	G	Ca_04558	SILENT	SYNONYMOUS_CODING	tgC/tgT	Q8GY55	Protein TIFY 4B (Protein PEAPOD 2)	TIFY4B PPD2 At4g14720 dl3400c FCAALL.297	Arabidopsis thaliana (Mouse-ear cress)	Chain (1); Domain (1); Erroneous gene model prediction (2)
Ca4	13331655	A	G	R	305.2	A	A	A	A	A	A	A	A	A	A	A	A	A	A	A	A	A	A	A	A	A	A	A	A	G	A	A	A	A	A	A	A	A	A	A	Ca_04558		INTRON		Q8GY55	Protein TIFY 4B (Protein PEAPOD 2)	TIFY4B PPD2 At4g14720 dl3400c FCAALL.297	Arabidopsis thaliana (Mouse-ear cress)	Chain (1); Domain (1); Erroneous gene model prediction (2)
Ca4	13331854	C	A	M	273.27	C	C	C	C	C	C	C	C	C	C	C	C	C	C	C	C	C	C	C	C	C	C	C	C	A	C	C	C	C	C	C	C	C	C	C	Ca_04558		INTRON		Q8GY55	Protein TIFY 4B (Protein PEAPOD 2)	TIFY4B PPD2 At4g14720 dl3400c FCAALL.297	Arabidopsis thaliana (Mouse-ear cress)	Chain (1); Domain (1); Erroneous gene model prediction (2)
Ca4	13331998	T	C	Y	302.01	T	T	T	T	T	T	T	T	T	T	T	T	T	T	T	T	T	T	T	Y	T	T	T	T	C	T	T	T	T	T	T	T	T	T	T	Ca_04558		INTRON		Q8GY55	Protein TIFY 4B (Protein PEAPOD 2)	TIFY4B PPD2 At4g14720 dl3400c FCAALL.297	Arabidopsis thaliana (Mouse-ear cress)	Chain (1); Domain (1); Erroneous gene model prediction (2)
Ca4	13332095	C	A	M	283.45	C	C	C	C	C	C	C	C	C	C	C	N	C	C	C	C	C	C	C	M	C	C	C	C	C	C	C	C	C	C	C	C	C	C	C	Ca_04558		INTRON		Q8GY55	Protein TIFY 4B (Protein PEAPOD 2)	TIFY4B PPD2 At4g14720 dl3400c FCAALL.297	Arabidopsis thaliana (Mouse-ear cress)	Chain (1); Domain (1); Erroneous gene model prediction (2)
Ca4	13332103	A	C	M	321.69	A	A	A	A	A	A	A	A	A	A	A	N	A	A	A	A	A	A	A	C	A	A	A	A	A	A	A	A	A	A	A	A	A	A	A	Ca_04558		INTRON		Q8GY55	Protein TIFY 4B (Protein PEAPOD 2)	TIFY4B PPD2 At4g14720 dl3400c FCAALL.297	Arabidopsis thaliana (Mouse-ear cress)	Chain (1); Domain (1); Erroneous gene model prediction (2)
Ca4	13332168	T	A	W	342.44	T	T	T	T	T	T	T	T	T	T	T	T	T	T	T	T	T	T	T	A	T	T	T	T	T	T	T	T	T	T	T	T	T	T	T	Ca_04558		INTRON		Q8GY55	Protein TIFY 4B (Protein PEAPOD 2)	TIFY4B PPD2 At4g14720 dl3400c FCAALL.297	Arabidopsis thaliana (Mouse-ear cress)	Chain (1); Domain (1); Erroneous gene model prediction (2)
Ca4	13332261	T	C	Y	30.82	T	T	T	T	T	T	T	T	T	T	T	T	T	T	T	T	T	T	T	Y	T	T	T	T	T	T	T	T	T	T	T	T	T	T	T	Ca_04558		INTRON		Q8GY55	Protein TIFY 4B (Protein PEAPOD 2)	TIFY4B PPD2 At4g14720 dl3400c FCAALL.297	Arabidopsis thaliana (Mouse-ear cress)	Chain (1); Domain (1); Erroneous gene model prediction (2)
Ca4	13332384	G	A	R	201.9	G	G	G	G	G	G	G	G	G	G	G	G	G	G	G	G	G	G	G	R	G	G	G	G	G	G	G	G	G	G	G	G	G	G	G	Ca_04558		INTRON		Q8GY55	Protein TIFY 4B (Protein PEAPOD 2)	TIFY4B PPD2 At4g14720 dl3400c FCAALL.297	Arabidopsis thaliana (Mouse-ear cress)	Chain (1); Domain (1); Erroneous gene model prediction (2)
Ca4	13332452	T	C	Y	241.97	T	T	T	T	T	T	T	T	T	T	T	T	T	T	T	T	T	T	T	Y	T	T	T	T	T	T	T	T	T	T	T	T	T	T	T	Ca_04558		INTRON		Q8GY55	Protein TIFY 4B (Protein PEAPOD 2)	TIFY4B PPD2 At4g14720 dl3400c FCAALL.297	Arabidopsis thaliana (Mouse-ear cress)	Chain (1); Domain (1); Erroneous gene model prediction (2)
Ca4	13332644	T	C	Y	231.67	T	T	T	T	T	T	T	T	T	T	T	T	T	T	T	T	T	T	T	C	T	T	T	T	T	T	T	T	T	T	T	T	T	T	T	Ca_04558		INTRON		Q8GY55	Protein TIFY 4B (Protein PEAPOD 2)	TIFY4B PPD2 At4g14720 dl3400c FCAALL.297	Arabidopsis thaliana (Mouse-ear cress)	Chain (1); Domain (1); Erroneous gene model prediction (2)
Ca4	13333040	A	G	R	999	A	A	A	G	G	G	A	A	G	G	G	A	G	A	A	G	G	A	A	G	G	G	G	G	A	A	A	A	G	G	A	G	A	A	A	Ca_04558	MISSENSE	NON_SYNONYMOUS_CODING	aTt/aCt	Q8GY55	Protein TIFY 4B (Protein PEAPOD 2)	TIFY4B PPD2 At4g14720 dl3400c FCAALL.297	Arabidopsis thaliana (Mouse-ear cress)	Chain (1); Domain (1); Erroneous gene model prediction (2)
Ca4	13333158	T	A	W	36.92	T	T	T	T	T	T	T	T	T	T	T	T	T	T	T	T	T	T	W	W	T	T	T	T	T	T	T	T	T	T	T	T	T	T	T	Ca_04558		INTRON		Q8GY55	Protein TIFY 4B (Protein PEAPOD 2)	TIFY4B PPD2 At4g14720 dl3400c FCAALL.297	Arabidopsis thaliana (Mouse-ear cress)	Chain (1); Domain (1); Erroneous gene model prediction (2)
Ca4	13333381	T	A	W	182.58	T	T	T	T	T	T	T	T	T	T	T	T	T	T	T	T	T	T	W	T	T	T	T	T	T	T	T	T	T	T	T	T	T	T	T	Ca_04558		INTRON		Q8GY55	Protein TIFY 4B (Protein PEAPOD 2)	TIFY4B PPD2 At4g14720 dl3400c FCAALL.297	Arabidopsis thaliana (Mouse-ear cress)	Chain (1); Domain (1); Erroneous gene model prediction (2)
Ca4	13333556	C	T	Y	169.98	C	C	C	C	C	C	C	C	C	C	C	C	C	C	C	C	C	C	Y	C	C	C	C	C	T	C	C	C	C	C	C	C	C	C	C	Ca_04558		INTRON		Q8GY55	Protein TIFY 4B (Protein PEAPOD 2)	TIFY4B PPD2 At4g14720 dl3400c FCAALL.297	Arabidopsis thaliana (Mouse-ear cress)	Chain (1); Domain (1); Erroneous gene model prediction (2)
Ca4	13333562	T	A	W	113.66	T	T	T	T	T	T	T	T	T	W	T	T	T	T	T	T	T	T	T	T	T	T	T	T	W	T	T	T	T	T	T	T	T	T	T	Ca_04558		INTRON		Q8GY55	Protein TIFY 4B (Protein PEAPOD 2)	TIFY4B PPD2 At4g14720 dl3400c FCAALL.297	Arabidopsis thaliana (Mouse-ear cress)	Chain (1); Domain (1); Erroneous gene model prediction (2)
Ca4	13354287	A	G	R	123.23	A	A	A	A	A	A	A	A	A	A	A	A	A	A	A	A	A	A	R	A	A	A	A	A	A	A	A	A	A	A	A	A	A	A	A	Ca_04559	MISSENSE	NON_SYNONYMOUS_CODING	Ata/Gta	Q2V3I3	EPIDERMAL PATTERNING FACTOR-like protein 4 (EPF-like protein 4)	EPFL4 At4g14723 FCAALL	Arabidopsis thaliana (Mouse-ear cress)	Chain (1); Signal peptide (1)
Ca4	13354485	T	G	K	113.35	T	T	T	T	T	T	T	T	T	T	T	T	T	T	T	T	T	T	K	T	T	T	T	T	T	T	T	T	T	T	T	N	T	T	N	Ca_04559	SILENT	SYNONYMOUS_CODING	gtT/gtG	Q2V3I3	EPIDERMAL PATTERNING FACTOR-like protein 4 (EPF-like protein 4)	EPFL4 At4g14723 FCAALL	Arabidopsis thaliana (Mouse-ear cress)	Chain (1); Signal peptide (1)
Ca4	13375097	G	A	R	429.95	G	G	G	A	G	G	G	G	G	G	G	G	G	G	G	G	G	G	G	G	A	G	G	G	G	G	G	G	G	G	G	G	G	G	G	Ca_04560		INTRON		B9HUR4	Uncharacterized protein	POPTR_0010s09250g	Populus trichocarpa (Western balsam poplar) (Populus balsamifera subsp. trichocarpa)
Ca4	13376115	C	A	M	277.85	C	C	C	C	C	C	C	C	C	C	C	C	C	C	C	C	C	C	M	M	C	C	C	C	A	C	C	C	C	C	C	C	C	C	C	Ca_04560		INTRON		B9HUR4	Uncharacterized protein	POPTR_0010s09250g	Populus trichocarpa (Western balsam poplar) (Populus balsamifera subsp. trichocarpa)
Ca4	13376139	C	T	Y	337.21	C	C	C	C	C	C	C	C	C	C	C	C	C	C	C	C	C	C	Y	Y	C	C	C	C	T	C	C	C	C	C	C	C	C	C	C	Ca_04560		INTRON		B9HUR4	Uncharacterized protein	POPTR_0010s09250g	Populus trichocarpa (Western balsam poplar) (Populus balsamifera subsp. trichocarpa)
Ca4	13376158	A	T	W	320	A	A	A	A	A	A	A	A	A	A	A	A	A	A	A	A	A	A	W	T	A	A	A	A	T	A	A	A	A	A	A	A	A	W	A	Ca_04560		INTRON		B9HUR4	Uncharacterized protein	POPTR_0010s09250g	Populus trichocarpa (Western balsam poplar) (Populus balsamifera subsp. trichocarpa)
Ca4	13376456	A	T	W	165.36	A	A	A	A	A	A	A	N	A	A	A	A	A	A	N	A	A	A	A	A	A	A	A	A	T	A	A	A	A	A	A	A	A	A	A	Ca_04560	MISSENSE	NON_SYNONYMOUS_CODING	Tcg/Acg	B9HUR4	Uncharacterized protein	POPTR_0010s09250g	Populus trichocarpa (Western balsam poplar) (Populus balsamifera subsp. trichocarpa)
Ca4	13376499	T	C	Y	217.74	T	T	T	T	T	T	T	N	T	T	T	T	T	T	T	T	T	N	T	T	T	T	T	T	C	T	T	T	T	T	T	T	T	T	T	Ca_04560	SILENT	SYNONYMOUS_CODING	gcA/gcG	B9HUR4	Uncharacterized protein	POPTR_0010s09250g	Populus trichocarpa (Western balsam poplar) (Populus balsamifera subsp. trichocarpa)
Ca4	13376514	C	T	Y	260.35	C	C	C	C	C	C	C	N	C	C	C	C	C	C	C	C	C	N	C	C	C	C	C	C	T	C	C	C	C	C	C	C	C	C	C	Ca_04560	SILENT	SYNONYMOUS_CODING	gcG/gcA	B9HUR4	Uncharacterized protein	POPTR_0010s09250g	Populus trichocarpa (Western balsam poplar) (Populus balsamifera subsp. trichocarpa)
Ca4	13376749	G	T	K	129.02	G	G	G	G	G	G	G	G	G	G	G	G	G	G	G	G	G	G	K	G	G	G	G	G	G	G	G	G	G	G	G	G	G	G	G	Ca_04560		INTRON		B9HUR4	Uncharacterized protein	POPTR_0010s09250g	Populus trichocarpa (Western balsam poplar) (Populus balsamifera subsp. trichocarpa)
Ca4	13376777	G	T	K	419.63	G	G	G	G	G	G	G	G	G	G	G	G	G	G	G	G	G	G	K	T	G	G	G	G	G	G	G	G	G	G	G	G	G	G	G	Ca_04560		INTRON		B9HUR4	Uncharacterized protein	POPTR_0010s09250g	Populus trichocarpa (Western balsam poplar) (Populus balsamifera subsp. trichocarpa)
Ca4	13376930	G	T	K	218.26	G	G	G	G	G	G	G	G	G	G	G	G	G	G	G	G	G	G	K	G	G	G	G	G	G	G	G	G	G	G	G	G	G	G	G	Ca_04560		INTRON		B9HUR4	Uncharacterized protein	POPTR_0010s09250g	Populus trichocarpa (Western balsam poplar) (Populus balsamifera subsp. trichocarpa)
Ca4	13376972	T	A	W	224.38	T	T	T	T	T	T	T	T	T	T	T	T	T	T	T	T	T	T	W	W	T	T	T	T	T	T	T	T	T	T	T	T	T	T	T	Ca_04560		INTRON		B9HUR4	Uncharacterized protein	POPTR_0010s09250g	Populus trichocarpa (Western balsam poplar) (Populus balsamifera subsp. trichocarpa)
Ca4	13377057	C	G	S	182.26	C	C	C	C	C	C	C	C	C	C	C	C	C	C	C	C	C	C	S	C	C	C	C	C	C	C	C	C	C	C	C	C	C	C	C	Ca_04560		INTRON		B9HUR4	Uncharacterized protein	POPTR_0010s09250g	Populus trichocarpa (Western balsam poplar) (Populus balsamifera subsp. trichocarpa)
Ca4	13377071	T	A	W	332.85	T	T	T	T	T	T	T	T	T	T	T	T	T	T	T	T	T	T	W	T	T	T	T	T	T	T	T	T	T	T	T	T	T	T	T	Ca_04560		INTRON		B9HUR4	Uncharacterized protein	POPTR_0010s09250g	Populus trichocarpa (Western balsam poplar) (Populus balsamifera subsp. trichocarpa)
Ca4	13377111	A	T	W	326.57	A	A	A	A	A	A	A	A	A	A	A	A	A	A	A	A	A	A	W	A	A	A	A	A	A	A	A	A	A	A	A	A	A	A	A	Ca_04560		INTRON		B9HUR4	Uncharacterized protein	POPTR_0010s09250g	Populus trichocarpa (Western balsam poplar) (Populus balsamifera subsp. trichocarpa)
Ca4	13377668	G	T	K	255.97	G	G	G	G	G	G	G	G	G	G	K	G	G	G	G	G	G	G	G	G	G	G	G	G	T	G	G	G	G	G	G	G	G	G	G	Ca_04560	SILENT	SYNONYMOUS_CODING	tcC/tcA	B9HUR4	Uncharacterized protein	POPTR_0010s09250g	Populus trichocarpa (Western balsam poplar) (Populus balsamifera subsp. trichocarpa)
Ca4	13397378	T	A	W	248.47	T	T	T	T	T	T	T	T	T	T	T	T	T	T	T	T	T	T	T	W	T	T	T	T	A	T	T	T	T	T	T	T	T	T	T	Ca_04561		INTRON		P0CH30	E3 ubiquitin-protein ligase RING1 (EC 6.3.2.-) (RING finger protein 1)	RING1	Gossypium hirsutum (Upland cotton) (Gossypium mexicanum)	Chain (1); Sequence conflict (3); Zinc finger (1)
Ca4	13397396	A	T	W	117.3	A	A	A	A	A	A	A	A	A	A	A	A	A	A	A	A	A	A	W	W	A	A	A	A	A	A	A	A	A	A	A	A	A	A	A	Ca_04561		INTRON		P0CH30	E3 ubiquitin-protein ligase RING1 (EC 6.3.2.-) (RING finger protein 1)	RING1	Gossypium hirsutum (Upland cotton) (Gossypium mexicanum)	Chain (1); Sequence conflict (3); Zinc finger (1)
Ca4	13414336	T	C	Y	551.58	T	T	T	T	T	T	T	T	T	T	T	T	T	T	T	T	T	T	Y	C	T	T	T	T	C	T	T	T	T	T	T	T	T	T	T	Ca_04563		INTRON		Q8L4D8	Protein IQ-DOMAIN 31	IQD31 At1g74690 F1M20.37 F25A4.33	Arabidopsis thaliana (Mouse-ear cress)	Chain (1); Compositional bias (1); Domain (3); Erroneous gene model prediction (2); Modified residue (1)
Ca4	13414385	A	G	R	440.98	A	A	A	A	A	A	A	A	A	A	A	A	A	A	A	A	A	N	A	G	A	A	A	A	G	A	A	A	A	A	A	A	A	A	A	Ca_04563		INTRON		Q8L4D8	Protein IQ-DOMAIN 31	IQD31 At1g74690 F1M20.37 F25A4.33	Arabidopsis thaliana (Mouse-ear cress)	Chain (1); Compositional bias (1); Domain (3); Erroneous gene model prediction (2); Modified residue (1)
Ca4	13414470	A	G	R	519.89	A	A	A	A	A	A	A	A	A	A	A	A	A	A	A	A	A	N	A	G	A	A	A	A	G	A	A	A	A	A	A	A	A	A	A	Ca_04563	SILENT	SYNONYMOUS_CODING	ctA/ctG	Q8L4D8	Protein IQ-DOMAIN 31	IQD31 At1g74690 F1M20.37 F25A4.33	Arabidopsis thaliana (Mouse-ear cress)	Chain (1); Compositional bias (1); Domain (3); Erroneous gene model prediction (2); Modified residue (1)
Ca4	13414638	T	C	Y	464.74	T	T	T	T	T	T	T	T	T	T	T	T	T	T	T	T	T	T	T	C	T	T	T	T	C	T	T	T	T	T	T	T	T	T	T	Ca_04563	SILENT	SYNONYMOUS_CODING	aaT/aaC	Q8L4D8	Protein IQ-DOMAIN 31	IQD31 At1g74690 F1M20.37 F25A4.33	Arabidopsis thaliana (Mouse-ear cress)	Chain (1); Compositional bias (1); Domain (3); Erroneous gene model prediction (2); Modified residue (1)
Ca4	13414775	A	G	R	556.21	A	A	A	A	A	A	A	A	A	A	A	A	A	A	A	A	A	A	A	G	A	A	A	A	G	A	A	A	A	A	A	A	A	A	A	Ca_04563		INTRON		Q8L4D8	Protein IQ-DOMAIN 31	IQD31 At1g74690 F1M20.37 F25A4.33	Arabidopsis thaliana (Mouse-ear cress)	Chain (1); Compositional bias (1); Domain (3); Erroneous gene model prediction (2); Modified residue (1)
Ca4	13414833	G	A	R	228.85	G	G	G	G	G	G	G	G	G	G	G	G	G	G	G	G	G	G	G	R	G	G	G	G	G	G	G	G	G	G	G	G	G	G	G	Ca_04563		INTRON		Q8L4D8	Protein IQ-DOMAIN 31	IQD31 At1g74690 F1M20.37 F25A4.33	Arabidopsis thaliana (Mouse-ear cress)	Chain (1); Compositional bias (1); Domain (3); Erroneous gene model prediction (2); Modified residue (1)
Ca4	13415034	G	T	K	327.63	G	G	G	G	G	G	G	G	K	G	G	G	G	G	G	G	G	G	G	T	G	G	G	G	T	G	G	G	G	G	G	G	G	G	G	Ca_04563		INTRON		Q8L4D8	Protein IQ-DOMAIN 31	IQD31 At1g74690 F1M20.37 F25A4.33	Arabidopsis thaliana (Mouse-ear cress)	Chain (1); Compositional bias (1); Domain (3); Erroneous gene model prediction (2); Modified residue (1)
Ca4	13415782	A	T	W	566.95	A	A	A	A	A	A	A	A	A	A	A	A	A	A	A	A	A	A	A	T	A	A	A	A	T	A	A	A	A	A	A	A	A	A	A	Ca_04563		INTRON		Q8L4D8	Protein IQ-DOMAIN 31	IQD31 At1g74690 F1M20.37 F25A4.33	Arabidopsis thaliana (Mouse-ear cress)	Chain (1); Compositional bias (1); Domain (3); Erroneous gene model prediction (2); Modified residue (1)
Ca4	13420967	C	G	S	999	C	G	C	C	G	C	C	G	C	S	G	C	C	C	C	N	G	C	S	C	C	G	G	C	C	C	G	G	S	S	C	G	C	C	G	Ca_04564	SILENT	SYNONYMOUS_CODING	tcC/tcG	Q9LUI1	Leucine-rich repeat extensin-like protein 6 (AtLRX6) (LRR/EXTENSIN6) (Cell wall hydroxyproline-rich glycoprotein)	LRX6 At3g22800 MWI23.17	Arabidopsis thaliana (Mouse-ear cress)	Chain (1); Compositional bias (1); Glycosylation (2); Region (1); Repeat (10); Signal peptide (1)
Ca4	13421126	T	C	Y	999	C	T	T	C	C	T	T	C	C	Y	C	T	T	C	C	T	T	T	T	T	C	C	C	T	T	T	C	C	T	Y	T	T	T	C	C	Ca_04564	SILENT	SYNONYMOUS_CODING	ggT/ggC	Q9LUI1	Leucine-rich repeat extensin-like protein 6 (AtLRX6) (LRR/EXTENSIN6) (Cell wall hydroxyproline-rich glycoprotein)	LRX6 At3g22800 MWI23.17	Arabidopsis thaliana (Mouse-ear cress)	Chain (1); Compositional bias (1); Glycosylation (2); Region (1); Repeat (10); Signal peptide (1)
Ca4	13440059	C	T	Y	506.56	C	C	N	C	C	C	C	C	C	C	C	C	C	C	C	C	C	C	C	T	C	C	C	C	T	C	C	C	C	C	C	C	C	C	C	Ca_04566	SILENT	SYNONYMOUS_CODING	aaG/aaA	I1NGI6	Uncharacterized protein		Glycine max (Soybean) (Glycine hispida)
Ca4	13440137	G	A	R	444.34	G	G	G	G	G	G	G	G	G	G	G	G	G	G	G	G	G	G	G	A	G	G	G	G	A	G	G	G	G	G	G	G	G	G	G	Ca_04566	SILENT	SYNONYMOUS_CODING	gaC/gaT	I1NGI6	Uncharacterized protein		Glycine max (Soybean) (Glycine hispida)
Ca4	13440992	C	G	S	287.52	N	C	C	C	C	C	C	C	C	C	C	C	C	C	C	C	C	C	C	S	C	C	C	C	G	C	C	C	C	C	C	C	C	C	C	Ca_04566	SILENT	SYNONYMOUS_CODING	gtG/gtC	I1NGI6	Uncharacterized protein		Glycine max (Soybean) (Glycine hispida)
Ca4	13441961	A	G	R	303.84	A	A	A	A	A	A	A	A	A	A	N	A	A	A	A	A	N	A	R	G	A	A	A	A	A	A	A	A	A	A	A	A	A	A	A	Ca_04566	MISSENSE	NON_SYNONYMOUS_CODING	aTg/aCg	I1NGI6	Uncharacterized protein		Glycine max (Soybean) (Glycine hispida)
Ca4	13442151	C	T	Y	225.05	C	C	C	C	C	C	C	C	C	C	C	C	C	C	C	C	C	C	C	T	C	C	C	C	C	C	C	C	C	C	C	C	C	C	C	Ca_04566	MISSENSE	NON_SYNONYMOUS_CODING	Gct/Act	I1NGI6	Uncharacterized protein		Glycine max (Soybean) (Glycine hispida)
Ca4	13444706	A	T	W	361.32	A	A	A	A	A	A	A	A	A	A	A	A	A	A	A	A	A	A	A	T	A	A	A	A	T	A	A	A	A	A	A	A	A	A	A	Ca_04566	MISSENSE	NON_SYNONYMOUS_CODING	aTa/aAa	I1NGI6	Uncharacterized protein		Glycine max (Soybean) (Glycine hispida)
Ca4	13445089	G	T	K	203.68	G	G	G	G	G	G	G	G	G	G	G	G	N	G	G	G	G	G	G	K	G	G	G	G	G	G	G	G	G	G	G	G	G	G	G	Ca_04566	SILENT	SYNONYMOUS_CODING	ggC/ggA	I1NGI6	Uncharacterized protein		Glycine max (Soybean) (Glycine hispida)
Ca4	13445106	A	G	R	294.77	A	A	A	A	A	A	A	A	A	A	A	A	N	A	A	A	A	A	R	G	A	A	A	A	A	A	A	A	A	A	A	A	A	A	A	Ca_04566	MISSENSE	NON_SYNONYMOUS_CODING	Tca/Cca	I1NGI6	Uncharacterized protein		Glycine max (Soybean) (Glycine hispida)
Ca4	13445482	T	C	Y	92.06	T	T	T	T	T	T	T	T	T	T	T	T	N	T	T	T	T	T	T	Y	T	T	T	T	T	T	T	T	T	T	T	T	T	T	T	Ca_04566		INTRON		I1NGI6	Uncharacterized protein		Glycine max (Soybean) (Glycine hispida)
Ca4	13445490	G	T	K	77.41	G	G	G	G	G	G	G	G	G	G	G	G	N	G	G	G	G	G	K	K	G	G	G	G	G	G	G	G	G	G	G	G	G	G	G	Ca_04566		INTRON		I1NGI6	Uncharacterized protein		Glycine max (Soybean) (Glycine hispida)
Ca4	13445559	G	A	R	68.12	G	G	G	G	G	G	G	G	G	G	G	G	G	G	G	G	G	G	G	R	G	G	G	G	G	G	G	G	G	G	G	G	G	G	G	Ca_04566		INTRON		I1NGI6	Uncharacterized protein		Glycine max (Soybean) (Glycine hispida)
Ca4	13445587	G	T	K	178.67	G	G	G	G	G	G	G	G	G	G	G	G	G	G	G	G	G	G	G	K	G	G	G	G	T	G	G	G	G	G	G	G	G	G	G	Ca_04566		INTRON		I1NGI6	Uncharacterized protein		Glycine max (Soybean) (Glycine hispida)
Ca4	13445618	A	T	W	999	A	A	A	A	T	A	A	A	A	A	T	A	A	A	T	A	A	A	A	A	A	T	T	A	A	T	T	T	A	W	A	T	A	T	A	Ca_04566		INTRON		I1NGI6	Uncharacterized protein		Glycine max (Soybean) (Glycine hispida)
Ca4	13462781	G	C	S	320.98	G	G	G	G	G	G	G	G	G	G	G	G	G	G	G	G	G	G	G	C	G	G	G	G	G	G	G	G	G	G	G	G	G	G	G	Ca_04567	MISSENSE	NON_SYNONYMOUS_CODING	aaG/aaC	Q2MHE4	Serine/threonine-protein kinase HT1 (EC 2.7.11.1) (High leaf temperature protein 1)	HT1 At1g62400 F24O1.13	Arabidopsis thaliana (Mouse-ear cress)	Active site (1); Binding site (1); Chain (1); Domain (1); Erroneous gene model prediction (1); Erroneous initiation (1); Mutagenesis (2); Nucleotide binding (1)
Ca4	13463199	G	A	R	424.89	G	G	G	G	G	G	G	G	G	G	G	G	G	G	G	G	G	G	G	A	G	G	G	G	A	G	G	G	G	G	G	G	G	G	G	Ca_04567		INTRON		Q2MHE4	Serine/threonine-protein kinase HT1 (EC 2.7.11.1) (High leaf temperature protein 1)	HT1 At1g62400 F24O1.13	Arabidopsis thaliana (Mouse-ear cress)	Active site (1); Binding site (1); Chain (1); Domain (1); Erroneous gene model prediction (1); Erroneous initiation (1); Mutagenesis (2); Nucleotide binding (1)
Ca4	13463360	G	A	R	312.65	G	G	G	G	G	G	G	G	G	G	G	G	G	G	G	G	G	G	G	R	G	G	G	G	A	G	G	G	G	G	G	G	G	G	G	Ca_04567		INTRON		Q2MHE4	Serine/threonine-protein kinase HT1 (EC 2.7.11.1) (High leaf temperature protein 1)	HT1 At1g62400 F24O1.13	Arabidopsis thaliana (Mouse-ear cress)	Active site (1); Binding site (1); Chain (1); Domain (1); Erroneous gene model prediction (1); Erroneous initiation (1); Mutagenesis (2); Nucleotide binding (1)
Ca4	13463404	C	G	S	456.69	C	C	C	C	C	C	C	C	C	C	C	C	C	C	C	C	C	C	S	G	C	C	C	C	C	C	C	C	C	C	C	C	C	C	C	Ca_04567		INTRON		Q2MHE4	Serine/threonine-protein kinase HT1 (EC 2.7.11.1) (High leaf temperature protein 1)	HT1 At1g62400 F24O1.13	Arabidopsis thaliana (Mouse-ear cress)	Active site (1); Binding site (1); Chain (1); Domain (1); Erroneous gene model prediction (1); Erroneous initiation (1); Mutagenesis (2); Nucleotide binding (1)
Ca4	13463414	C	G	S	429.05	C	C	C	C	C	C	C	C	C	C	C	C	C	C	C	C	C	C	S	G	C	C	C	C	G	C	C	C	C	C	C	C	C	C	C	Ca_04567		INTRON		Q2MHE4	Serine/threonine-protein kinase HT1 (EC 2.7.11.1) (High leaf temperature protein 1)	HT1 At1g62400 F24O1.13	Arabidopsis thaliana (Mouse-ear cress)	Active site (1); Binding site (1); Chain (1); Domain (1); Erroneous gene model prediction (1); Erroneous initiation (1); Mutagenesis (2); Nucleotide binding (1)
Ca4	13463481	C	T	Y	353.66	C	C	C	C	C	C	C	C	C	C	C	C	C	C	C	C	C	C	Y	T	C	C	C	C	C	C	C	C	C	C	C	C	N	C	C	Ca_04567		INTRON		Q2MHE4	Serine/threonine-protein kinase HT1 (EC 2.7.11.1) (High leaf temperature protein 1)	HT1 At1g62400 F24O1.13	Arabidopsis thaliana (Mouse-ear cress)	Active site (1); Binding site (1); Chain (1); Domain (1); Erroneous gene model prediction (1); Erroneous initiation (1); Mutagenesis (2); Nucleotide binding (1)
Ca4	13463889	A	G	R	375.14	A	A	A	A	A	A	A	A	A	A	A	A	A	A	A	A	A	A	R	G	A	A	A	A	G	A	A	A	A	A	A	A	A	A	A	Ca_04567	SILENT	SYNONYMOUS_CODING	gcA/gcG	Q2MHE4	Serine/threonine-protein kinase HT1 (EC 2.7.11.1) (High leaf temperature protein 1)	HT1 At1g62400 F24O1.13	Arabidopsis thaliana (Mouse-ear cress)	Active site (1); Binding site (1); Chain (1); Domain (1); Erroneous gene model prediction (1); Erroneous initiation (1); Mutagenesis (2); Nucleotide binding (1)
Ca4	13464061	T	C	Y	570.87	T	T	T	T	T	T	T	T	T	T	T	T	T	T	T	T	T	T	T	C	T	T	T	T	C	T	T	T	T	T	T	T	T	T	T	Ca_04567		INTRON		Q2MHE4	Serine/threonine-protein kinase HT1 (EC 2.7.11.1) (High leaf temperature protein 1)	HT1 At1g62400 F24O1.13	Arabidopsis thaliana (Mouse-ear cress)	Active site (1); Binding site (1); Chain (1); Domain (1); Erroneous gene model prediction (1); Erroneous initiation (1); Mutagenesis (2); Nucleotide binding (1)
Ca4	13464084	T	C	Y	454.36	T	T	T	T	T	T	T	T	T	T	T	T	T	T	T	T	T	T	T	C	T	T	T	T	C	T	T	T	T	T	T	T	T	T	T	Ca_04567		INTRON		Q2MHE4	Serine/threonine-protein kinase HT1 (EC 2.7.11.1) (High leaf temperature protein 1)	HT1 At1g62400 F24O1.13	Arabidopsis thaliana (Mouse-ear cress)	Active site (1); Binding site (1); Chain (1); Domain (1); Erroneous gene model prediction (1); Erroneous initiation (1); Mutagenesis (2); Nucleotide binding (1)
Ca4	13464320	T	C	Y	275.74	T	T	T	T	T	T	T	T	T	T	T	T	T	T	T	T	T	T	T	C	T	T	T	T	C	T	T	T	T	T	T	T	T	T	T	Ca_04567		INTRON		Q2MHE4	Serine/threonine-protein kinase HT1 (EC 2.7.11.1) (High leaf temperature protein 1)	HT1 At1g62400 F24O1.13	Arabidopsis thaliana (Mouse-ear cress)	Active site (1); Binding site (1); Chain (1); Domain (1); Erroneous gene model prediction (1); Erroneous initiation (1); Mutagenesis (2); Nucleotide binding (1)
Ca4	13464621	G	T	K	467.76	G	G	G	G	G	G	G	G	G	G	G	G	G	G	G	G	G	G	G	T	G	G	G	G	T	G	G	G	G	G	G	G	G	G	G	Ca_04567		INTRON		Q2MHE4	Serine/threonine-protein kinase HT1 (EC 2.7.11.1) (High leaf temperature protein 1)	HT1 At1g62400 F24O1.13	Arabidopsis thaliana (Mouse-ear cress)	Active site (1); Binding site (1); Chain (1); Domain (1); Erroneous gene model prediction (1); Erroneous initiation (1); Mutagenesis (2); Nucleotide binding (1)
Ca4	13464662	G	A	R	421.11	G	G	G	G	G	G	G	G	G	G	G	G	G	G	G	G	G	G	G	A	R	G	G	G	A	G	G	G	G	G	G	G	G	G	G	Ca_04567		INTRON		Q2MHE4	Serine/threonine-protein kinase HT1 (EC 2.7.11.1) (High leaf temperature protein 1)	HT1 At1g62400 F24O1.13	Arabidopsis thaliana (Mouse-ear cress)	Active site (1); Binding site (1); Chain (1); Domain (1); Erroneous gene model prediction (1); Erroneous initiation (1); Mutagenesis (2); Nucleotide binding (1)
Ca4	13464759	A	G	R	497.42	A	A	A	A	A	A	A	A	A	A	A	A	A	A	A	A	A	A	A	G	A	A	A	A	G	A	A	A	A	A	A	A	A	A	A	Ca_04567		INTRON		Q2MHE4	Serine/threonine-protein kinase HT1 (EC 2.7.11.1) (High leaf temperature protein 1)	HT1 At1g62400 F24O1.13	Arabidopsis thaliana (Mouse-ear cress)	Active site (1); Binding site (1); Chain (1); Domain (1); Erroneous gene model prediction (1); Erroneous initiation (1); Mutagenesis (2); Nucleotide binding (1)
Ca4	13464806	T	C	Y	443.38	T	T	T	T	T	T	T	T	T	T	T	T	T	T	T	T	T	T	T	C	T	T	T	T	T	T	T	T	T	T	T	T	T	T	T	Ca_04567		INTRON		Q2MHE4	Serine/threonine-protein kinase HT1 (EC 2.7.11.1) (High leaf temperature protein 1)	HT1 At1g62400 F24O1.13	Arabidopsis thaliana (Mouse-ear cress)	Active site (1); Binding site (1); Chain (1); Domain (1); Erroneous gene model prediction (1); Erroneous initiation (1); Mutagenesis (2); Nucleotide binding (1)
Ca4	13464818	C	T	Y	489.84	C	C	C	C	C	C	C	C	C	C	C	C	C	C	C	C	C	C	C	T	C	C	C	C	T	C	C	C	C	C	C	C	C	C	C	Ca_04567		INTRON		Q2MHE4	Serine/threonine-protein kinase HT1 (EC 2.7.11.1) (High leaf temperature protein 1)	HT1 At1g62400 F24O1.13	Arabidopsis thaliana (Mouse-ear cress)	Active site (1); Binding site (1); Chain (1); Domain (1); Erroneous gene model prediction (1); Erroneous initiation (1); Mutagenesis (2); Nucleotide binding (1)
Ca4	13464823	A	T	W	468.04	A	A	A	A	A	A	A	A	A	A	A	A	A	A	A	A	A	A	A	T	A	A	A	A	T	A	A	A	A	A	A	A	A	A	A	Ca_04567		INTRON		Q2MHE4	Serine/threonine-protein kinase HT1 (EC 2.7.11.1) (High leaf temperature protein 1)	HT1 At1g62400 F24O1.13	Arabidopsis thaliana (Mouse-ear cress)	Active site (1); Binding site (1); Chain (1); Domain (1); Erroneous gene model prediction (1); Erroneous initiation (1); Mutagenesis (2); Nucleotide binding (1)
Ca4	13464845	C	T	Y	521.44	C	C	C	C	C	C	C	C	C	C	C	C	C	C	C	C	C	C	C	T	C	C	C	C	T	C	C	C	C	C	C	C	C	C	C	Ca_04567		INTRON		Q2MHE4	Serine/threonine-protein kinase HT1 (EC 2.7.11.1) (High leaf temperature protein 1)	HT1 At1g62400 F24O1.13	Arabidopsis thaliana (Mouse-ear cress)	Active site (1); Binding site (1); Chain (1); Domain (1); Erroneous gene model prediction (1); Erroneous initiation (1); Mutagenesis (2); Nucleotide binding (1)
Ca4	13483268	A	G	R	279.53	A	A	A	A	A	A	A	A	A	A	A	A	A	A	A	A	A	A	A	G	A	A	A	A	A	A	A	A	A	A	A	A	A	A	A	Ca_04568	MISSENSE	NON_SYNONYMOUS_CODING	Aac/Gac	Q8LAX0	Homocysteine S-methyltransferase 3 (EC 2.1.1.10) (S-methylmethionine:homocysteine methyltransferase 3) (AtHMT-3) (SMM:Hcy S-methyltransferase 3)	HMT3 At3g22740 MWI23.11	Arabidopsis thaliana (Mouse-ear cress)	Chain (1); Domain (1); Metal binding (3); Sequence conflict (3)
Ca4	13483683	T	C	Y	210.52	T	T	T	T	T	T	T	N	T	T	T	T	T	T	T	T	T	T	T	C	T	T	T	T	C	T	T	T	T	T	T	T	T	T	T	Ca_04568		INTRON		Q8LAX0	Homocysteine S-methyltransferase 3 (EC 2.1.1.10) (S-methylmethionine:homocysteine methyltransferase 3) (AtHMT-3) (SMM:Hcy S-methyltransferase 3)	HMT3 At3g22740 MWI23.11	Arabidopsis thaliana (Mouse-ear cress)	Chain (1); Domain (1); Metal binding (3); Sequence conflict (3)
Ca4	13483728	A	G	R	219.58	A	A	A	A	A	A	A	N	A	A	A	A	A	A	A	A	A	A	A	R	A	A	A	A	G	A	A	A	A	A	A	A	A	A	A	Ca_04568		INTRON		Q8LAX0	Homocysteine S-methyltransferase 3 (EC 2.1.1.10) (S-methylmethionine:homocysteine methyltransferase 3) (AtHMT-3) (SMM:Hcy S-methyltransferase 3)	HMT3 At3g22740 MWI23.11	Arabidopsis thaliana (Mouse-ear cress)	Chain (1); Domain (1); Metal binding (3); Sequence conflict (3)
Ca4	13483771	C	T	Y	380.66	C	C	C	C	C	C	C	N	C	C	C	C	C	C	C	C	C	C	Y	T	C	C	C	C	T	C	C	C	C	C	C	C	C	C	C	Ca_04568		INTRON		Q8LAX0	Homocysteine S-methyltransferase 3 (EC 2.1.1.10) (S-methylmethionine:homocysteine methyltransferase 3) (AtHMT-3) (SMM:Hcy S-methyltransferase 3)	HMT3 At3g22740 MWI23.11	Arabidopsis thaliana (Mouse-ear cress)	Chain (1); Domain (1); Metal binding (3); Sequence conflict (3)
Ca4	13483786	A	G	R	255.04	A	A	A	A	A	A	A	N	A	A	A	A	A	A	A	A	A	A	A	R	A	A	A	A	G	A	A	A	A	A	A	A	A	A	A	Ca_04568		INTRON		Q8LAX0	Homocysteine S-methyltransferase 3 (EC 2.1.1.10) (S-methylmethionine:homocysteine methyltransferase 3) (AtHMT-3) (SMM:Hcy S-methyltransferase 3)	HMT3 At3g22740 MWI23.11	Arabidopsis thaliana (Mouse-ear cress)	Chain (1); Domain (1); Metal binding (3); Sequence conflict (3)
Ca4	13483833	G	A	R	253.89	G	G	G	G	G	G	G	G	G	G	G	G	G	G	G	G	G	G	G	R	G	G	G	G	A	G	G	G	G	G	G	G	G	G	G	Ca_04568		INTRON		Q8LAX0	Homocysteine S-methyltransferase 3 (EC 2.1.1.10) (S-methylmethionine:homocysteine methyltransferase 3) (AtHMT-3) (SMM:Hcy S-methyltransferase 3)	HMT3 At3g22740 MWI23.11	Arabidopsis thaliana (Mouse-ear cress)	Chain (1); Domain (1); Metal binding (3); Sequence conflict (3)
Ca4	13483860	T	A	W	393.1	T	T	T	T	T	T	T	T	T	T	T	T	T	T	T	T	T	T	W	A	T	T	T	T	A	T	T	T	T	T	T	T	T	T	T	Ca_04568		INTRON		Q8LAX0	Homocysteine S-methyltransferase 3 (EC 2.1.1.10) (S-methylmethionine:homocysteine methyltransferase 3) (AtHMT-3) (SMM:Hcy S-methyltransferase 3)	HMT3 At3g22740 MWI23.11	Arabidopsis thaliana (Mouse-ear cress)	Chain (1); Domain (1); Metal binding (3); Sequence conflict (3)
Ca4	13483875	C	T	Y	366.85	C	C	C	C	C	C	C	C	C	C	C	C	C	C	C	C	C	C	Y	T	C	C	C	C	T	C	C	C	C	C	C	C	C	C	C	Ca_04568		INTRON		Q8LAX0	Homocysteine S-methyltransferase 3 (EC 2.1.1.10) (S-methylmethionine:homocysteine methyltransferase 3) (AtHMT-3) (SMM:Hcy S-methyltransferase 3)	HMT3 At3g22740 MWI23.11	Arabidopsis thaliana (Mouse-ear cress)	Chain (1); Domain (1); Metal binding (3); Sequence conflict (3)
Ca4	13483905	T	G	K	234.28	T	T	T	T	T	T	T	T	T	T	T	T	T	T	T	T	T	T	T	K	T	T	T	T	G	T	T	T	T	T	T	T	T	T	T	Ca_04568		INTRON		Q8LAX0	Homocysteine S-methyltransferase 3 (EC 2.1.1.10) (S-methylmethionine:homocysteine methyltransferase 3) (AtHMT-3) (SMM:Hcy S-methyltransferase 3)	HMT3 At3g22740 MWI23.11	Arabidopsis thaliana (Mouse-ear cress)	Chain (1); Domain (1); Metal binding (3); Sequence conflict (3)
Ca4	13483925	T	C	Y	381.78	T	T	T	T	T	T	T	T	T	T	T	T	T	T	T	T	T	T	Y	C	T	T	T	T	C	T	T	T	T	T	T	T	T	T	T	Ca_04568		INTRON		Q8LAX0	Homocysteine S-methyltransferase 3 (EC 2.1.1.10) (S-methylmethionine:homocysteine methyltransferase 3) (AtHMT-3) (SMM:Hcy S-methyltransferase 3)	HMT3 At3g22740 MWI23.11	Arabidopsis thaliana (Mouse-ear cress)	Chain (1); Domain (1); Metal binding (3); Sequence conflict (3)
Ca4	13483964	T	A	W	252.19	T	T	T	T	T	T	T	T	T	T	T	T	T	T	T	T	T	T	T	W	T	T	T	T	A	T	T	T	T	T	T	T	T	T	T	Ca_04568		INTRON		Q8LAX0	Homocysteine S-methyltransferase 3 (EC 2.1.1.10) (S-methylmethionine:homocysteine methyltransferase 3) (AtHMT-3) (SMM:Hcy S-methyltransferase 3)	HMT3 At3g22740 MWI23.11	Arabidopsis thaliana (Mouse-ear cress)	Chain (1); Domain (1); Metal binding (3); Sequence conflict (3)
Ca4	13484002	G	A	R	436.7	G	G	G	G	G	G	G	G	G	G	G	G	G	G	G	G	G	G	R	A	G	G	G	G	A	G	G	G	G	G	G	G	G	G	G	Ca_04568		INTRON		Q8LAX0	Homocysteine S-methyltransferase 3 (EC 2.1.1.10) (S-methylmethionine:homocysteine methyltransferase 3) (AtHMT-3) (SMM:Hcy S-methyltransferase 3)	HMT3 At3g22740 MWI23.11	Arabidopsis thaliana (Mouse-ear cress)	Chain (1); Domain (1); Metal binding (3); Sequence conflict (3)
Ca4	13484338	A	T	W	393.39	A	A	A	A	A	A	A	A	A	A	A	A	A	A	A	A	A	A	W	T	A	A	A	A	T	A	A	A	A	A	A	A	A	A	A	Ca_04568		INTRON		Q8LAX0	Homocysteine S-methyltransferase 3 (EC 2.1.1.10) (S-methylmethionine:homocysteine methyltransferase 3) (AtHMT-3) (SMM:Hcy S-methyltransferase 3)	HMT3 At3g22740 MWI23.11	Arabidopsis thaliana (Mouse-ear cress)	Chain (1); Domain (1); Metal binding (3); Sequence conflict (3)
Ca4	13484526	A	G	R	70.24	A	A	A	A	A	A	A	A	A	A	A	A	A	A	A	A	A	A	A	R	A	A	A	A	A	A	A	A	A	A	A	A	A	A	A	Ca_04568		INTRON		Q8LAX0	Homocysteine S-methyltransferase 3 (EC 2.1.1.10) (S-methylmethionine:homocysteine methyltransferase 3) (AtHMT-3) (SMM:Hcy S-methyltransferase 3)	HMT3 At3g22740 MWI23.11	Arabidopsis thaliana (Mouse-ear cress)	Chain (1); Domain (1); Metal binding (3); Sequence conflict (3)
Ca4	13484779	A	C	M	52.31	A	A	A	A	A	A	A	A	A	A	A	A	A	A	A	A	A	A	M	N	A	A	A	A	N	A	A	A	A	A	A	A	A	A	A	Ca_04568		INTRON		Q8LAX0	Homocysteine S-methyltransferase 3 (EC 2.1.1.10) (S-methylmethionine:homocysteine methyltransferase 3) (AtHMT-3) (SMM:Hcy S-methyltransferase 3)	HMT3 At3g22740 MWI23.11	Arabidopsis thaliana (Mouse-ear cress)	Chain (1); Domain (1); Metal binding (3); Sequence conflict (3)
Ca4	13484908	T	A	W	31.96	T	T	T	T	T	T	T	T	T	T	T	T	T	T	T	T	T	T	T	T	T	T	N	T	W	T	T	T	T	T	T	T	T	T	T	Ca_04568		INTRON		Q8LAX0	Homocysteine S-methyltransferase 3 (EC 2.1.1.10) (S-methylmethionine:homocysteine methyltransferase 3) (AtHMT-3) (SMM:Hcy S-methyltransferase 3)	HMT3 At3g22740 MWI23.11	Arabidopsis thaliana (Mouse-ear cress)	Chain (1); Domain (1); Metal binding (3); Sequence conflict (3)
Ca4	13484941	C	G	S	43.81	C	C	C	C	C	C	C	C	C	C	C	C	C	C	C	C	C	C	S	C	C	C	C	C	C	C	C	C	C	C	C	C	C	C	C	Ca_04568		INTRON		Q8LAX0	Homocysteine S-methyltransferase 3 (EC 2.1.1.10) (S-methylmethionine:homocysteine methyltransferase 3) (AtHMT-3) (SMM:Hcy S-methyltransferase 3)	HMT3 At3g22740 MWI23.11	Arabidopsis thaliana (Mouse-ear cress)	Chain (1); Domain (1); Metal binding (3); Sequence conflict (3)
Ca4	13485050	G	T	K	123.34	G	G	G	G	G	G	G	G	G	G	G	G	G	G	G	G	G	G	G	K	G	G	G	G	T	G	G	G	G	G	G	G	G	G	G	Ca_04568		INTRON		Q8LAX0	Homocysteine S-methyltransferase 3 (EC 2.1.1.10) (S-methylmethionine:homocysteine methyltransferase 3) (AtHMT-3) (SMM:Hcy S-methyltransferase 3)	HMT3 At3g22740 MWI23.11	Arabidopsis thaliana (Mouse-ear cress)	Chain (1); Domain (1); Metal binding (3); Sequence conflict (3)
Ca4	13485070	T	C	Y	329.14	T	T	T	T	T	T	T	T	T	T	T	T	T	T	T	T	T	T	Y	C	T	T	T	T	C	T	T	T	T	T	T	T	T	T	T	Ca_04568		INTRON		Q8LAX0	Homocysteine S-methyltransferase 3 (EC 2.1.1.10) (S-methylmethionine:homocysteine methyltransferase 3) (AtHMT-3) (SMM:Hcy S-methyltransferase 3)	HMT3 At3g22740 MWI23.11	Arabidopsis thaliana (Mouse-ear cress)	Chain (1); Domain (1); Metal binding (3); Sequence conflict (3)
Ca4	13485089	G	C	S	170.98	G	G	G	G	G	G	G	G	G	G	G	G	G	G	G	G	G	G	G	S	G	G	G	G	C	G	G	G	G	G	G	G	G	G	G	Ca_04568		INTRON		Q8LAX0	Homocysteine S-methyltransferase 3 (EC 2.1.1.10) (S-methylmethionine:homocysteine methyltransferase 3) (AtHMT-3) (SMM:Hcy S-methyltransferase 3)	HMT3 At3g22740 MWI23.11	Arabidopsis thaliana (Mouse-ear cress)	Chain (1); Domain (1); Metal binding (3); Sequence conflict (3)
Ca4	13485126	T	A	W	354.97	T	T	T	T	T	T	T	T	T	T	T	T	T	T	T	T	T	T	W	A	T	T	T	T	A	T	T	T	T	T	T	T	T	T	T	Ca_04568		INTRON		Q8LAX0	Homocysteine S-methyltransferase 3 (EC 2.1.1.10) (S-methylmethionine:homocysteine methyltransferase 3) (AtHMT-3) (SMM:Hcy S-methyltransferase 3)	HMT3 At3g22740 MWI23.11	Arabidopsis thaliana (Mouse-ear cress)	Chain (1); Domain (1); Metal binding (3); Sequence conflict (3)
Ca4	13485315	A	T	W	420.58	A	A	A	A	A	A	A	A	A	A	A	A	A	A	A	A	A	A	A	T	A	A	A	A	T	A	A	A	A	A	A	A	A	A	A	Ca_04568	SILENT	SYNONYMOUS_CODING	atA/atT	Q8LAX0	Homocysteine S-methyltransferase 3 (EC 2.1.1.10) (S-methylmethionine:homocysteine methyltransferase 3) (AtHMT-3) (SMM:Hcy S-methyltransferase 3)	HMT3 At3g22740 MWI23.11	Arabidopsis thaliana (Mouse-ear cress)	Chain (1); Domain (1); Metal binding (3); Sequence conflict (3)
Ca4	13485381	A	C	M	243.93	A	A	A	A	A	A	A	A	A	A	A	A	A	A	A	A	A	A	A	M	A	A	A	A	C	A	A	A	A	A	A	A	A	A	A	Ca_04568	SILENT	SYNONYMOUS_CODING	gcA/gcC	Q8LAX0	Homocysteine S-methyltransferase 3 (EC 2.1.1.10) (S-methylmethionine:homocysteine methyltransferase 3) (AtHMT-3) (SMM:Hcy S-methyltransferase 3)	HMT3 At3g22740 MWI23.11	Arabidopsis thaliana (Mouse-ear cress)	Chain (1); Domain (1); Metal binding (3); Sequence conflict (3)
Ca4	13485436	G	A	R	216.13	G	G	G	G	G	G	G	G	G	G	G	G	G	G	G	G	G	G	G	R	G	G	G	G	A	G	G	G	G	G	G	G	G	G	G	Ca_04568		INTRON		Q8LAX0	Homocysteine S-methyltransferase 3 (EC 2.1.1.10) (S-methylmethionine:homocysteine methyltransferase 3) (AtHMT-3) (SMM:Hcy S-methyltransferase 3)	HMT3 At3g22740 MWI23.11	Arabidopsis thaliana (Mouse-ear cress)	Chain (1); Domain (1); Metal binding (3); Sequence conflict (3)
Ca4	13485527	C	T	Y	276.26	C	C	C	C	C	C	C	C	C	C	C	C	C	C	C	C	C	C	C	T	C	C	C	C	T	C	C	C	C	C	C	C	C	C	C	Ca_04568	SILENT	SYNONYMOUS_CODING	ctC/ctT	Q8LAX0	Homocysteine S-methyltransferase 3 (EC 2.1.1.10) (S-methylmethionine:homocysteine methyltransferase 3) (AtHMT-3) (SMM:Hcy S-methyltransferase 3)	HMT3 At3g22740 MWI23.11	Arabidopsis thaliana (Mouse-ear cress)	Chain (1); Domain (1); Metal binding (3); Sequence conflict (3)
Ca4	13485843	A	G	R	236.02	A	A	A	A	A	A	A	A	A	A	A	A	A	A	A	A	A	A	A	R	A	A	A	A	A	A	A	A	A	A	A	A	A	A	A	Ca_04568		INTRON		Q8LAX0	Homocysteine S-methyltransferase 3 (EC 2.1.1.10) (S-methylmethionine:homocysteine methyltransferase 3) (AtHMT-3) (SMM:Hcy S-methyltransferase 3)	HMT3 At3g22740 MWI23.11	Arabidopsis thaliana (Mouse-ear cress)	Chain (1); Domain (1); Metal binding (3); Sequence conflict (3)
Ca4	13486039	C	T	Y	47.82	C	C	C	C	C	C	C	C	C	C	C	C	C	C	C	C	C	C	C	Y	C	C	C	C	C	C	C	C	C	C	C	C	C	C	C	Ca_04568	SILENT	SYNONYMOUS_CODING	ggC/ggT	Q8LAX0	Homocysteine S-methyltransferase 3 (EC 2.1.1.10) (S-methylmethionine:homocysteine methyltransferase 3) (AtHMT-3) (SMM:Hcy S-methyltransferase 3)	HMT3 At3g22740 MWI23.11	Arabidopsis thaliana (Mouse-ear cress)	Chain (1); Domain (1); Metal binding (3); Sequence conflict (3)
Ca4	13486054	A	T	W	603.16	A	A	A	A	A	A	A	A	A	A	A	A	A	A	A	A	A	A	A	T	A	A	A	A	T	A	A	A	A	A	A	A	A	A	A	Ca_04568	SILENT	SYNONYMOUS_CODING	atA/atT	Q8LAX0	Homocysteine S-methyltransferase 3 (EC 2.1.1.10) (S-methylmethionine:homocysteine methyltransferase 3) (AtHMT-3) (SMM:Hcy S-methyltransferase 3)	HMT3 At3g22740 MWI23.11	Arabidopsis thaliana (Mouse-ear cress)	Chain (1); Domain (1); Metal binding (3); Sequence conflict (3)
Ca4	13486084	G	C	S	409.2	G	G	G	G	G	G	G	G	G	G	G	G	G	G	G	G	G	G	S	S	G	G	G	G	C	G	G	G	G	G	G	G	G	G	G	Ca_04568		INTRON		Q8LAX0	Homocysteine S-methyltransferase 3 (EC 2.1.1.10) (S-methylmethionine:homocysteine methyltransferase 3) (AtHMT-3) (SMM:Hcy S-methyltransferase 3)	HMT3 At3g22740 MWI23.11	Arabidopsis thaliana (Mouse-ear cress)	Chain (1); Domain (1); Metal binding (3); Sequence conflict (3)
Ca4	13486116	T	G	K	568.35	T	T	T	T	T	T	T	T	T	T	T	T	T	T	T	T	T	T	K	G	T	T	T	T	G	T	T	T	T	T	T	T	T	T	T	Ca_04568		INTRON		Q8LAX0	Homocysteine S-methyltransferase 3 (EC 2.1.1.10) (S-methylmethionine:homocysteine methyltransferase 3) (AtHMT-3) (SMM:Hcy S-methyltransferase 3)	HMT3 At3g22740 MWI23.11	Arabidopsis thaliana (Mouse-ear cress)	Chain (1); Domain (1); Metal binding (3); Sequence conflict (3)
Ca4	13486137	A	T	W	516.33	A	A	A	A	A	A	A	A	A	A	A	A	A	A	A	A	A	A	W	T	A	A	A	A	T	A	A	A	A	A	A	A	A	A	A	Ca_04568		INTRON		Q8LAX0	Homocysteine S-methyltransferase 3 (EC 2.1.1.10) (S-methylmethionine:homocysteine methyltransferase 3) (AtHMT-3) (SMM:Hcy S-methyltransferase 3)	HMT3 At3g22740 MWI23.11	Arabidopsis thaliana (Mouse-ear cress)	Chain (1); Domain (1); Metal binding (3); Sequence conflict (3)
Ca4	13486208	T	A	W	395.41	T	T	T	T	T	T	T	T	T	T	T	T	T	T	T	T	T	T	T	A	T	T	T	T	A	T	T	T	T	T	T	T	T	T	T	Ca_04568		INTRON		Q8LAX0	Homocysteine S-methyltransferase 3 (EC 2.1.1.10) (S-methylmethionine:homocysteine methyltransferase 3) (AtHMT-3) (SMM:Hcy S-methyltransferase 3)	HMT3 At3g22740 MWI23.11	Arabidopsis thaliana (Mouse-ear cress)	Chain (1); Domain (1); Metal binding (3); Sequence conflict (3)
Ca4	13486645	T	C	Y	255.4	T	T	T	T	T	T	T	T	T	T	T	T	T	T	T	T	T	T	T	C	T	T	T	T	T	T	T	T	T	T	T	T	T	T	T	Ca_04568		INTRON		Q8LAX0	Homocysteine S-methyltransferase 3 (EC 2.1.1.10) (S-methylmethionine:homocysteine methyltransferase 3) (AtHMT-3) (SMM:Hcy S-methyltransferase 3)	HMT3 At3g22740 MWI23.11	Arabidopsis thaliana (Mouse-ear cress)	Chain (1); Domain (1); Metal binding (3); Sequence conflict (3)
Ca4	13486710	G	T	K	346.22	G	G	G	G	G	G	G	G	G	G	G	G	G	G	G	G	G	G	G	K	G	G	G	G	T	G	G	G	G	G	G	G	G	G	G	Ca_04568		INTRON		Q8LAX0	Homocysteine S-methyltransferase 3 (EC 2.1.1.10) (S-methylmethionine:homocysteine methyltransferase 3) (AtHMT-3) (SMM:Hcy S-methyltransferase 3)	HMT3 At3g22740 MWI23.11	Arabidopsis thaliana (Mouse-ear cress)	Chain (1); Domain (1); Metal binding (3); Sequence conflict (3)
Ca4	13486767	T	C	Y	320.37	T	T	T	T	T	T	T	T	T	T	T	T	T	T	T	T	T	T	T	Y	T	T	T	T	T	T	T	T	T	T	T	T	T	T	T	Ca_04568		INTRON		Q8LAX0	Homocysteine S-methyltransferase 3 (EC 2.1.1.10) (S-methylmethionine:homocysteine methyltransferase 3) (AtHMT-3) (SMM:Hcy S-methyltransferase 3)	HMT3 At3g22740 MWI23.11	Arabidopsis thaliana (Mouse-ear cress)	Chain (1); Domain (1); Metal binding (3); Sequence conflict (3)
Ca4	13486790	G	A	R	306.44	G	G	G	G	G	G	G	G	G	G	G	G	G	G	G	G	G	G	G	R	G	G	G	G	G	G	G	G	G	G	G	G	G	G	G	Ca_04568		INTRON		Q8LAX0	Homocysteine S-methyltransferase 3 (EC 2.1.1.10) (S-methylmethionine:homocysteine methyltransferase 3) (AtHMT-3) (SMM:Hcy S-methyltransferase 3)	HMT3 At3g22740 MWI23.11	Arabidopsis thaliana (Mouse-ear cress)	Chain (1); Domain (1); Metal binding (3); Sequence conflict (3)
Ca4	13486818	G	A	R	338.81	G	G	G	G	G	G	G	G	G	G	G	G	G	G	G	G	G	G	G	R	G	G	G	G	G	G	G	G	G	G	G	G	R	G	G	Ca_04568		INTRON		Q8LAX0	Homocysteine S-methyltransferase 3 (EC 2.1.1.10) (S-methylmethionine:homocysteine methyltransferase 3) (AtHMT-3) (SMM:Hcy S-methyltransferase 3)	HMT3 At3g22740 MWI23.11	Arabidopsis thaliana (Mouse-ear cress)	Chain (1); Domain (1); Metal binding (3); Sequence conflict (3)
Ca4	13486941	T	C	Y	236.49	T	T	T	T	T	T	T	N	T	T	T	T	T	T	T	T	T	T	T	Y	T	T	T	T	C	T	T	T	T	T	T	T	T	T	T	Ca_04568		INTRON		Q8LAX0	Homocysteine S-methyltransferase 3 (EC 2.1.1.10) (S-methylmethionine:homocysteine methyltransferase 3) (AtHMT-3) (SMM:Hcy S-methyltransferase 3)	HMT3 At3g22740 MWI23.11	Arabidopsis thaliana (Mouse-ear cress)	Chain (1); Domain (1); Metal binding (3); Sequence conflict (3)
Ca4	13501567	T	A	W	338.18	T	W	T	T	T	T	T	T	T	T	T	T	T	T	T	T	T	T	T	A	T	T	T	T	T	T	T	T	T	T	T	T	T	T	T	Ca_04569		INTRON		Q9LR47	Type I inositol 1,4,5-trisphosphate 5-phosphatase CVP2 (EC 3.1.3.56) (Protein COTYLEDON VASCULAR PATTERN 2)	CVP2 At1g05470 T25N20.12	Arabidopsis thaliana (Mouse-ear cress)	Alternative sequence (2); Chain (1); Compositional bias (1); Erroneous gene model prediction (1); Modified residue (1); Mutagenesis (2); Region (2); Sequence caution (1)
Ca4	13501604	C	G	S	249.85	C	C	C	C	C	C	C	C	C	C	C	C	C	C	C	C	C	C	C	G	C	C	C	C	C	C	C	C	C	C	C	C	C	C	C	Ca_04569		INTRON		Q9LR47	Type I inositol 1,4,5-trisphosphate 5-phosphatase CVP2 (EC 3.1.3.56) (Protein COTYLEDON VASCULAR PATTERN 2)	CVP2 At1g05470 T25N20.12	Arabidopsis thaliana (Mouse-ear cress)	Alternative sequence (2); Chain (1); Compositional bias (1); Erroneous gene model prediction (1); Modified residue (1); Mutagenesis (2); Region (2); Sequence caution (1)
Ca4	13501658	G	C	S	171.41	G	G	G	G	G	G	G	G	G	G	G	G	G	G	G	G	G	G	G	S	G	G	G	G	G	G	G	G	G	G	G	G	G	G	G	Ca_04569		INTRON		Q9LR47	Type I inositol 1,4,5-trisphosphate 5-phosphatase CVP2 (EC 3.1.3.56) (Protein COTYLEDON VASCULAR PATTERN 2)	CVP2 At1g05470 T25N20.12	Arabidopsis thaliana (Mouse-ear cress)	Alternative sequence (2); Chain (1); Compositional bias (1); Erroneous gene model prediction (1); Modified residue (1); Mutagenesis (2); Region (2); Sequence caution (1)
Ca4	13503979	T	C	Y	183.65	T	T	T	T	T	T	T	T	T	T	T	T	T	T	T	T	T	T	T	Y	T	T	T	T	T	T	T	T	T	T	T	T	T	T	T	Ca_04569		INTRON		Q9LR47	Type I inositol 1,4,5-trisphosphate 5-phosphatase CVP2 (EC 3.1.3.56) (Protein COTYLEDON VASCULAR PATTERN 2)	CVP2 At1g05470 T25N20.12	Arabidopsis thaliana (Mouse-ear cress)	Alternative sequence (2); Chain (1); Compositional bias (1); Erroneous gene model prediction (1); Modified residue (1); Mutagenesis (2); Region (2); Sequence caution (1)
Ca4	13504018	C	T	Y	112.7	C	C	C	C	C	C	C	C	C	C	T	C	C	C	C	C	C	C	C	C	C	C	C	C	C	C	C	C	C	C	C	C	C	C	C	Ca_04569		INTRON		Q9LR47	Type I inositol 1,4,5-trisphosphate 5-phosphatase CVP2 (EC 3.1.3.56) (Protein COTYLEDON VASCULAR PATTERN 2)	CVP2 At1g05470 T25N20.12	Arabidopsis thaliana (Mouse-ear cress)	Alternative sequence (2); Chain (1); Compositional bias (1); Erroneous gene model prediction (1); Modified residue (1); Mutagenesis (2); Region (2); Sequence caution (1)
Ca4	13504059	C	T	Y	126.55	C	C	C	C	C	C	C	C	C	C	C	C	C	C	C	C	C	C	C	Y	C	C	C	C	C	C	C	C	C	C	C	C	C	C	C	Ca_04569	SILENT	SYNONYMOUS_CODING	cgC/cgT	Q9LR47	Type I inositol 1,4,5-trisphosphate 5-phosphatase CVP2 (EC 3.1.3.56) (Protein COTYLEDON VASCULAR PATTERN 2)	CVP2 At1g05470 T25N20.12	Arabidopsis thaliana (Mouse-ear cress)	Alternative sequence (2); Chain (1); Compositional bias (1); Erroneous gene model prediction (1); Modified residue (1); Mutagenesis (2); Region (2); Sequence caution (1)
Ca4	13504528	C	T	Y	68.03	C	C	C	C	C	C	N	C	C	C	C	C	C	C	C	C	C	C	C	Y	C	C	C	C	C	C	C	C	C	C	C	C	C	C	C	Ca_04569	SILENT	SYNONYMOUS_CODING	tcC/tcT	Q9LR47	Type I inositol 1,4,5-trisphosphate 5-phosphatase CVP2 (EC 3.1.3.56) (Protein COTYLEDON VASCULAR PATTERN 2)	CVP2 At1g05470 T25N20.12	Arabidopsis thaliana (Mouse-ear cress)	Alternative sequence (2); Chain (1); Compositional bias (1); Erroneous gene model prediction (1); Modified residue (1); Mutagenesis (2); Region (2); Sequence caution (1)
Ca4	13539118	A	T	W	379.15	A	A	A	A	A	A	A	A	A	A	A	A	A	A	A	A	A	A	A	W	A	A	A	A	T	A	A	A	A	A	A	A	A	A	A	Ca_04570	MISSENSE	NON_SYNONYMOUS_CODING	Aca/Tca	P13915	Convicilin	CVCA	Pisum sativum (Garden pea)	Chain (1); Signal peptide (1)
Ca4	13539249	G	C	S	274.22	G	G	G	G	G	G	G	G	G	G	G	G	G	G	G	G	G	G	G	C	G	G	G	G	G	G	G	G	G	G	G	G	G	G	G	Ca_04570	SILENT	SYNONYMOUS_CODING	cgG/cgC	P13915	Convicilin	CVCA	Pisum sativum (Garden pea)	Chain (1); Signal peptide (1)
Ca4	13539556	C	A	M	278.4	C	C	C	C	C	C	C	C	C	C	C	C	C	C	C	C	C	C	C	M	C	C	C	C	A	C	C	C	C	C	C	C	C	C	C	Ca_04570	MISSENSE	NON_SYNONYMOUS_CODING	Ctt/Att	P13915	Convicilin	CVCA	Pisum sativum (Garden pea)	Chain (1); Signal peptide (1)
Ca4	13539569	A	T	W	369.14	A	A	A	A	A	A	A	A	A	A	A	A	A	A	A	A	A	A	A	T	N	A	A	A	T	A	A	A	A	A	A	A	A	A	A	Ca_04570	MISSENSE	NON_SYNONYMOUS_CODING	aAg/aTg	P13915	Convicilin	CVCA	Pisum sativum (Garden pea)	Chain (1); Signal peptide (1)
Ca4	13539579	T	C	Y	323.18	T	T	T	T	T	T	T	T	T	T	T	T	T	T	T	T	T	T	T	T	N	T	T	T	C	T	T	T	T	T	T	T	T	T	T	Ca_04570	SILENT	SYNONYMOUS_CODING	ccT/ccC	P13915	Convicilin	CVCA	Pisum sativum (Garden pea)	Chain (1); Signal peptide (1)
Ca4	13539603	C	T	Y	173.6	C	C	C	C	C	C	C	C	C	C	C	C	C	C	C	C	C	C	C	C	N	C	C	C	T	C	C	C	C	C	C	C	C	C	C	Ca_04570	SILENT	SYNONYMOUS_CODING	caC/caT	P13915	Convicilin	CVCA	Pisum sativum (Garden pea)	Chain (1); Signal peptide (1)
Ca4	13539648	G	A	R	218.35	G	G	G	G	G	G	G	G	G	G	G	G	G	G	G	G	G	G	G	G	N	G	G	G	A	G	G	G	G	G	G	G	G	G	G	Ca_04570		INTRON		P13915	Convicilin	CVCA	Pisum sativum (Garden pea)	Chain (1); Signal peptide (1)
Ca4	13540101	C	A	M	281.49	C	C	C	C	C	C	C	N	C	C	C	C	C	C	C	C	C	N	C	C	C	C	C	C	A	C	C	C	C	C	C	C	C	C	C	Ca_04570		INTRON		P13915	Convicilin	CVCA	Pisum sativum (Garden pea)	Chain (1); Signal peptide (1)
Ca4	13540357	G	T	K	252.87	G	G	G	G	G	G	G	G	G	G	G	G	G	G	G	G	G	G	G	T	G	G	G	G	T	G	G	G	G	G	G	G	G	G	G	Ca_04570	MISSENSE	NON_SYNONYMOUS_CODING	agG/agT	P13915	Convicilin	CVCA	Pisum sativum (Garden pea)	Chain (1); Signal peptide (1)
Ca4	13540619	G	A	R	412.22	G	G	G	G	G	G	G	G	G	G	G	G	G	G	G	G	N	G	R	A	G	G	G	G	G	G	G	G	G	G	G	G	G	G	G	Ca_04570	SILENT	SYNONYMOUS_CODING	aaG/aaA	P13915	Convicilin	CVCA	Pisum sativum (Garden pea)	Chain (1); Signal peptide (1)
Ca4	13540637	G	A	R	310.37	G	G	G	G	G	G	G	G	G	G	G	G	G	G	G	G	G	G	G	R	G	G	G	G	A	G	G	G	G	G	G	G	G	G	G	Ca_04570	SILENT	SYNONYMOUS_CODING	gtG/gtA	P13915	Convicilin	CVCA	Pisum sativum (Garden pea)	Chain (1); Signal peptide (1)
Ca4	13540800	C	G	S	418.15	C	C	C	C	C	C	C	C	C	S	C	C	C	C	C	C	C	C	S	G	C	C	C	C	C	C	C	C	C	C	C	C	C	C	C	Ca_04570	MISSENSE	NON_SYNONYMOUS_CODING	Cag/Gag	P13915	Convicilin	CVCA	Pisum sativum (Garden pea)	Chain (1); Signal peptide (1)
Ca4	13540898	A	T	W	257.38	A	A	A	A	A	A	A	N	A	A	A	A	A	A	A	A	A	A	A	W	A	A	A	A	A	A	A	A	A	A	A	A	A	A	A	Ca_04570		INTRON		P13915	Convicilin	CVCA	Pisum sativum (Garden pea)	Chain (1); Signal peptide (1)
Ca4	13541091	G	A	R	240.84	G	G	G	G	G	G	G	G	G	G	G	G	G	G	G	G	G	G	G	R	G	G	G	G	G	G	G	G	G	G	G	G	G	G	G	Ca_04570	SILENT	SYNONYMOUS_CODING	ttG/ttA	P13915	Convicilin	CVCA	Pisum sativum (Garden pea)	Chain (1); Signal peptide (1)
Ca4	13278099	CG	C	Het	543.43	CG	CG	CG	CG	CG	CG	CG	CG	CG	CG	CG	CG	CG	CG	CG	CG	CG	CG	N	C	CG	CG	CG	CG	C	CG	CG	CG	CG	CG	CG	CG	CG	CG	CG	Ca_04550		INTRON		Q9LIL4	Transmembrane emp24 domain-containing protein p24beta3 (p24 family protein beta2) (p24beta2) (p24 family protein beta3) (p24beta3)	At3g22845 MWI23.22	Arabidopsis thaliana (Mouse-ear cress)	Chain (1); Coiled coil (1); Domain (1); Glycosylation (1); Modified residue (2); Motif (3); Signal peptide (1); Topological domain (2); Transmembrane (1)
Ca4	13279331	AAAC	A	Het	680.94	AAAC	AAAC	AAAC	AAAC	AAAC	AAAC	AAAC	AAAC	AAAC	AAAC	AAAC	AAAC	AAAC	AAAC	AAAC	AAAC	AAAC	AAAC	AAAC	Het	AAAC	AAAC	AAAC	AAAC	A	AAAC	AAAC	AAAC	AAAC	AAAC	AAAC	AAAC	AAAC	AAAC	AAAC	Ca_04550		INTRON		Q9LIL4	Transmembrane emp24 domain-containing protein p24beta3 (p24 family protein beta2) (p24beta2) (p24 family protein beta3) (p24beta3)	At3g22845 MWI23.22	Arabidopsis thaliana (Mouse-ear cress)	Chain (1); Coiled coil (1); Domain (1); Glycosylation (1); Modified residue (2); Motif (3); Signal peptide (1); Topological domain (2); Transmembrane (1)
Ca4	13283779	CA	C	Het	425.24	CA	CA	CA	CA	CA	CA	CA	CA	CA	CA	CA	CA	CA	CA	CA	CA	CA	CA	CA	CA	CA	CA	CA	CA	C	CA	CA	CA	CA	CA	CA	CA	CA	CA	CA	Ca_04551		INTRON		C6TBN2	Probable aldo-keto reductase 1 (GmAKR1) (EC 1.1.1.-)	AKR1	Glycine max (Soybean) (Glycine hispida)	Active site (1); Binding site (1); Chain (1); Nucleotide binding (1); Sequence conflict (4)
Ca4	13284234	TTC	T	Het	408.6	TTC	TTC	TTC	TTC	TTC	TTC	TTC	TTC	TTC	TTC	TTC	TTC	TTC	TTC	TTC	TTC	Het	TTC	TTC	T	TTC	TTC	TTC	TTC	TTC	TTC	TTC	TTC	TTC	TTC	TTC	TTC	TTC	TTC	TTC	Ca_04551		INTRON		C6TBN2	Probable aldo-keto reductase 1 (GmAKR1) (EC 1.1.1.-)	AKR1	Glycine max (Soybean) (Glycine hispida)	Active site (1); Binding site (1); Chain (1); Nucleotide binding (1); Sequence conflict (4)
Ca4	13285700	G	GT	Het	197.22	G	G	G	G	G	G	G	G	G	G	G	G	G	G	G	G	G	G	G	G	G	G	G	G	GT	G	G	G	G	G	G	G	G	G	G	Ca_04551		INTRON		C6TBN2	Probable aldo-keto reductase 1 (GmAKR1) (EC 1.1.1.-)	AKR1	Glycine max (Soybean) (Glycine hispida)	Active site (1); Binding site (1); Chain (1); Nucleotide binding (1); Sequence conflict (4)
Ca4	13286461	ATTTTTCTCGAACACCGAT	A	Het	999	ATTTTTCTCGAACACCGAT	ATTTTTCTCGAACACCGAT	ATTTTTCTCGAACACCGAT	ATTTTTCTCGAACACCGAT	ATTTTTCTCGAACACCGAT	ATTTTTCTCGAACACCGAT	ATTTTTCTCGAACACCGAT	ATTTTTCTCGAACACCGAT	ATTTTTCTCGAACACCGAT	ATTTTTCTCGAACACCGAT	Het	ATTTTTCTCGAACACCGAT	Het	ATTTTTCTCGAACACCGAT	ATTTTTCTCGAACACCGAT	ATTTTTCTCGAACACCGAT	ATTTTTCTCGAACACCGAT	ATTTTTCTCGAACACCGAT	ATTTTTCTCGAACACCGAT	ATTTTTCTCGAACACCGAT	ATTTTTCTCGAACACCGAT	ATTTTTCTCGAACACCGAT	ATTTTTCTCGAACACCGAT	ATTTTTCTCGAACACCGAT	A	ATTTTTCTCGAACACCGAT	ATTTTTCTCGAACACCGAT	ATTTTTCTCGAACACCGAT	ATTTTTCTCGAACACCGAT	ATTTTTCTCGAACACCGAT	ATTTTTCTCGAACACCGAT	ATTTTTCTCGAACACCGAT	ATTTTTCTCGAACACCGAT	ATTTTTCTCGAACACCGAT	ATTTTTCTCGAACACCGAT	Ca_04551		INTRON		C6TBN2	Probable aldo-keto reductase 1 (GmAKR1) (EC 1.1.1.-)	AKR1	Glycine max (Soybean) (Glycine hispida)	Active site (1); Binding site (1); Chain (1); Nucleotide binding (1); Sequence conflict (4)
Ca4	13286781	CATG	C	Het	920.59	CATG	CATG	CATG	CATG	CATG	CATG	CATG	CATG	CATG	CATG	CATG	CATG	CATG	CATG	CATG	CATG	CATG	CATG	CATG	C	CATG	CATG	CATG	CATG	C	CATG	CATG	CATG	CATG	CATG	CATG	CATG	CATG	CATG	CATG	Ca_04551		INTRON		C6TBN2	Probable aldo-keto reductase 1 (GmAKR1) (EC 1.1.1.-)	AKR1	Glycine max (Soybean) (Glycine hispida)	Active site (1); Binding site (1); Chain (1); Nucleotide binding (1); Sequence conflict (4)
Ca4	13291587	A	AATTCATAACGAGTC	Het	999	A	A	A	A	A	A	A	A	A	A	A	A	A	A	N	A	A	A	Het	AATTCATAACGAGTC	A	A	A	A	A	A	A	A	A	A	A	A	A	A	A	Ca_04553		INTRON		Q6DCP6	Dymeclin	dym	Xenopus laevis (African clawed frog)	Chain (1); Compositional bias (1); Initiator methionine (1); Lipidation (1)
Ca4	13292029	GAA	G	Het	396.6	GAA	GAA	GAA	GAA	GAA	GAA	GAA	GAA	GAA	GAA	GAA	Het	GAA	Het	GAA	GAA	GAA	GAA	GAA	G	GAA	GAA	GAA	GAA	GAA	GAA	GAA	GAA	GAA	GAA	GAA	GAA	GAA	GAA	GAA	Ca_04553		INTRON		Q6DCP6	Dymeclin	dym	Xenopus laevis (African clawed frog)	Chain (1); Compositional bias (1); Initiator methionine (1); Lipidation (1)
Ca4	13292156	A	AGCAAGCAAAT	Het	999	A	A	A	A	A	A	A	A	A	A	A	A	A	A	A	A	A	A	A	AGCAAGCAAAT	A	A	A	A	AGCAAGCAAAT	A	A	A	A	A	A	A	A	A	A	Ca_04553		INTRON		Q6DCP6	Dymeclin	dym	Xenopus laevis (African clawed frog)	Chain (1); Compositional bias (1); Initiator methionine (1); Lipidation (1)
Ca4	13292316	A	AAT	Het	344.96	A	A	A	A	A	A	A	A	A	A	A	A	A	A	A	A	A	A	A	AAT	A	A	A	A	A	A	A	A	A	A	A	A	A	A	A	Ca_04553		INTRON		Q6DCP6	Dymeclin	dym	Xenopus laevis (African clawed frog)	Chain (1); Compositional bias (1); Initiator methionine (1); Lipidation (1)
Ca4	13293001	G	GA	Het	364.65	G	G	G	G	G	G	G	G	G	G	G	G	G	G	G	G	G	G	G	GA	G	G	G	G	G	G	G	G	G	G	G	G	G	G	G	Ca_04553		INTRON		Q6DCP6	Dymeclin	dym	Xenopus laevis (African clawed frog)	Chain (1); Compositional bias (1); Initiator methionine (1); Lipidation (1)
Ca4	13294392	A	AT	Het	476.95	A	A	A	A	A	A	A	A	A	A	A	A	A	A	A	A	A	A	A	AT	A	A	A	A	AT	A	Het	A	A	A	A	A	A	A	A	Ca_04553		INTRON		Q6DCP6	Dymeclin	dym	Xenopus laevis (African clawed frog)	Chain (1); Compositional bias (1); Initiator methionine (1); Lipidation (1)
Ca4	13296624	CA	C	Het	328.66	CA	CA	CA	CA	CA	CA	CA	CA	CA	CA	CA	CA	CA	CA	CA	CA	CA	CA	Het	C	CA	CA	CA	CA	C	CA	CA	CA	CA	CA	CA	CA	CA	CA	CA	Ca_04553		INTRON		Q6DCP6	Dymeclin	dym	Xenopus laevis (African clawed frog)	Chain (1); Compositional bias (1); Initiator methionine (1); Lipidation (1)
Ca4	13296685	G	GT	Het	232.5	G	G	G	G	G	G	G	G	G	G	G	G	G	G	G	G	G	G	G	Het	G	G	G	G	GT	G	G	G	G	G	G	G	G	G	G	Ca_04553		INTRON		Q6DCP6	Dymeclin	dym	Xenopus laevis (African clawed frog)	Chain (1); Compositional bias (1); Initiator methionine (1); Lipidation (1)
Ca4	13311706	TC	T	Het	559.71	TC	TC	TC	TC	TC	TC	TC	TC	TC	TC	TC	TC	TC	TC	TC	TC	TC	TC	TC	Het	TC	TC	TC	TC	TC	TC	TC	TC	TC	TC	TC	TC	TC	TC	TC	Ca_04555		INTRON		F6HDT7	1,2-dihydroxy-3-keto-5-methylthiopentene dioxygenase 2 (EC 1.13.11.54) (Acireductone dioxygenase (Fe(2+)-requiring) 2) (ARD 2) (Fe-ARD 2)	VIT_05s0020g04080	Vitis vinifera (Grape)	Chain (1); Metal binding (4)
Ca4	13312254	G	GC	Het	380.83	G	G	G	G	G	G	G	G	G	G	G	G	G	G	G	G	G	G	Het	G	G	G	G	G	GC	G	G	G	G	G	G	G	G	G	G	Ca_04555		INTRON		F6HDT7	1,2-dihydroxy-3-keto-5-methylthiopentene dioxygenase 2 (EC 1.13.11.54) (Acireductone dioxygenase (Fe(2+)-requiring) 2) (ARD 2) (Fe-ARD 2)	VIT_05s0020g04080	Vitis vinifera (Grape)	Chain (1); Metal binding (4)
Ca4	13319195	CAA	C	Het	811.18	CAA	CAA	CAA	CAA	CAA	CAA	CAA	CAA	Het	CAA	Het	CAA	CAA	CAA	CAA	Het	CAA	CAA	Het	C	CAA	CAA	CAA	CAA	C	CAA	CAA	CAA	CAA	CAA	CAA	CAA	CAA	CAA	CAA	Ca_04556		INTRON		I1LE09	Uncharacterized protein		Glycine max (Soybean) (Glycine hispida)
Ca4	13319378	CATTTAG	C	Het	999	CATTTAG	CATTTAG	CATTTAG	CATTTAG	CATTTAG	CATTTAG	N	CATTTAG	CATTTAG	CATTTAG	CATTTAG	CATTTAG	CATTTAG	CATTTAG	CATTTAG	CATTTAG	CATTTAG	CATTTAG	CATTTAG	C	CATTTAG	CATTTAG	CATTTAG	CATTTAG	C	CATTTAG	CATTTAG	CATTTAG	CATTTAG	CATTTAG	CATTTAG	CATTTAG	CATTTAG	CATTTAG	CATTTAG	Ca_04556		INTRON		I1LE09	Uncharacterized protein		Glycine max (Soybean) (Glycine hispida)
Ca4	13319502	C	CCA	Het	456.37	C	C	C	C	C	C	N	C	C	C	C	C	C	C	N	C	C	C	C	CCA	C	C	C	C	CCA	C	C	C	C	C	C	C	C	C	C	Ca_04556		INTRON		I1LE09	Uncharacterized protein		Glycine max (Soybean) (Glycine hispida)
Ca4	13319511	C	CAAA	Het	451.51	C	C	C	C	C	C	N	C	C	C	C	C	C	C	N	C	C	C	C	CAAA	C	C	C	C	CAAA	C	C	C	C	C	C	C	C	C	C	Ca_04556		INTRON		I1LE09	Uncharacterized protein		Glycine max (Soybean) (Glycine hispida)
Ca4	13319694	CA	C	Het	412.63	CA	CA	CA	CA	CA	CA	N	CA	CA	CA	CA	CA	CA	CA	CA	CA	CA	CA	CA	C	CA	CA	CA	CA	CA	CA	CA	CA	CA	CA	CA	CA	CA	CA	CA	Ca_04556		INTRON		I1LE09	Uncharacterized protein		Glycine max (Soybean) (Glycine hispida)
Ca4	13319789	ATT	A	Het	659.36	ATT	ATT	ATT	ATT	ATT	ATT	N	ATT	ATT	ATT	ATT	ATT	ATT	ATT	ATT	ATT	ATT	ATT	ATT	A	ATT	ATT	ATT	ATT	ATT	ATT	ATT	ATT	ATT	ATT	ATT	ATT	ATT	ATT	ATT	Ca_04556		INTRON		I1LE09	Uncharacterized protein		Glycine max (Soybean) (Glycine hispida)
Ca4	13324103	A	AATAATAAGTTAG	Het	999	A	A	A	A	A	A	A	A	A	A	A	A	A	A	A	A	A	A	Het	A	A	A	A	A	AATAATAAGTTAG	A	A	A	A	A	A	A	A	A	A	Ca_04557		INTRON		D7T737	1,2-dihydroxy-3-keto-5-methylthiopentene dioxygenase 1 (EC 1.13.11.54) (Acireductone dioxygenase (Fe(2+)-requiring) 1) (ARD 1) (Fe-ARD 1)	VIT_05s0020g04070	Vitis vinifera (Grape)	Chain (1); Metal binding (4)
Ca4	13328618	TGAGA	T	Het	999	TGAGA	TGAGA	TGAGA	TGAGA	TGAGA	TGAGA	TGAGA	TGAGA	TGAGA	TGAGA	TGAGA	TGAGA	TGAGA	TGAGA	TGAGA	TGAGA	TGAGA	TGAGA	TGAGA	Het	TGAGA	TGAGA	TGAGA	TGAGA	T	TGAGA	TGAGA	TGAGA	TGAGA	TGAGA	TGAGA	TGAGA	TGAGA	TGAGA	TGAGA	Ca_04558		INTRON		Q8GY55	Protein TIFY 4B (Protein PEAPOD 2)	TIFY4B PPD2 At4g14720 dl3400c FCAALL.297	Arabidopsis thaliana (Mouse-ear cress)	Chain (1); Domain (1); Erroneous gene model prediction (2)
Ca4	13330250	CA	C	Het	707.34	CA	CA	CA	CA	CA	CA	CA	CA	CA	CA	CA	CA	CA	CA	CA	CA	CA	CA	Het	C	CA	CA	CA	CA	CA	CA	CA	CA	CA	CA	CA	CA	CA	CA	CA	Ca_04558		INTRON		Q8GY55	Protein TIFY 4B (Protein PEAPOD 2)	TIFY4B PPD2 At4g14720 dl3400c FCAALL.297	Arabidopsis thaliana (Mouse-ear cress)	Chain (1); Domain (1); Erroneous gene model prediction (2)
Ca4	13330796	T	TC	Het	328.19	T	T	T	T	T	T	T	T	T	T	T	T	T	T	T	T	T	T	T	T	T	T	T	T	TC	T	T	T	T	T	T	T	T	T	T	Ca_04558		INTRON		Q8GY55	Protein TIFY 4B (Protein PEAPOD 2)	TIFY4B PPD2 At4g14720 dl3400c FCAALL.297	Arabidopsis thaliana (Mouse-ear cress)	Chain (1); Domain (1); Erroneous gene model prediction (2)
Ca4	13330928	T	TAAA	Het	93.55	T	T	T	T	T	T	T	T	T	T	T	T	T	T	T	T	T	T	T	Het	T	T	T	T	Het	T	T	T	T	T	T	T	T	T	T	Ca_04558		INTRON		Q8GY55	Protein TIFY 4B (Protein PEAPOD 2)	TIFY4B PPD2 At4g14720 dl3400c FCAALL.297	Arabidopsis thaliana (Mouse-ear cress)	Chain (1); Domain (1); Erroneous gene model prediction (2)
Ca4	13332061	G	GA	Het	331.15	G	G	G	G	G	G	G	G	G	G	G	G	G	G	G	G	G	G	G	Het	G	G	G	G	G	G	G	G	G	G	G	G	G	G	G	Ca_04558		INTRON		Q8GY55	Protein TIFY 4B (Protein PEAPOD 2)	TIFY4B PPD2 At4g14720 dl3400c FCAALL.297	Arabidopsis thaliana (Mouse-ear cress)	Chain (1); Domain (1); Erroneous gene model prediction (2)
Ca4	13332380	T	TAC	Het	243.8	T	T	T	T	T	T	T	T	T	T	T	T	T	T	T	T	T	T	T	Het	T	T	T	T	T	T	T	T	T	T	T	T	T	T	T	Ca_04558		INTRON		Q8GY55	Protein TIFY 4B (Protein PEAPOD 2)	TIFY4B PPD2 At4g14720 dl3400c FCAALL.297	Arabidopsis thaliana (Mouse-ear cress)	Chain (1); Domain (1); Erroneous gene model prediction (2)
Ca4	13332413	AATCCCCT	A	Het	999	AATCCCCT	AATCCCCT	AATCCCCT	AATCCCCT	AATCCCCT	AATCCCCT	AATCCCCT	AATCCCCT	AATCCCCT	AATCCCCT	AATCCCCT	AATCCCCT	AATCCCCT	AATCCCCT	AATCCCCT	AATCCCCT	AATCCCCT	AATCCCCT	AATCCCCT	Het	AATCCCCT	AATCCCCT	AATCCCCT	AATCCCCT	AATCCCCT	AATCCCCT	AATCCCCT	AATCCCCT	AATCCCCT	AATCCCCT	AATCCCCT	AATCCCCT	AATCCCCT	AATCCCCT	N	Ca_04558		INTRON		Q8GY55	Protein TIFY 4B (Protein PEAPOD 2)	TIFY4B PPD2 At4g14720 dl3400c FCAALL.297	Arabidopsis thaliana (Mouse-ear cress)	Chain (1); Domain (1); Erroneous gene model prediction (2)
Ca4	13333147	G	GA	Het	169.73	G	G	G	G	G	G	G	G	G	G	G	G	G	G	G	G	G	G	Het	GA	G	G	G	G	G	G	G	G	G	G	G	G	G	G	G	Ca_04558		INTRON		Q8GY55	Protein TIFY 4B (Protein PEAPOD 2)	TIFY4B PPD2 At4g14720 dl3400c FCAALL.297	Arabidopsis thaliana (Mouse-ear cress)	Chain (1); Domain (1); Erroneous gene model prediction (2)
Ca4	13333361	AT	A	Het	184.04	AT	AT	AT	AT	AT	AT	AT	AT	AT	AT	AT	AT	AT	AT	AT	AT	AT	AT	AT	Het	Het	AT	AT	AT	AT	AT	AT	AT	AT	Het	N	AT	AT	AT	AT	Ca_04558		INTRON		Q8GY55	Protein TIFY 4B (Protein PEAPOD 2)	TIFY4B PPD2 At4g14720 dl3400c FCAALL.297	Arabidopsis thaliana (Mouse-ear cress)	Chain (1); Domain (1); Erroneous gene model prediction (2)
Ca4	13375922	C	CAA	Het	186.19	C	C	C	C	C	C	C	C	C	C	C	C	C	C	C	C	C	C	C	C	C	C	C	C	CAA	C	C	C	C	C	C	C	C	C	C	Ca_04560		INTRON		B9HUR4	Uncharacterized protein	POPTR_0010s09250g	Populus trichocarpa (Western balsam poplar) (Populus balsamifera subsp. trichocarpa)
Ca4	13376233	AAATCAC	A	Het	434.79	AAATCAC	AAATCAC	AAATCAC	AAATCAC	AAATCAC	AAATCAC	AAATCAC	N	AAATCAC	AAATCAC	AAATCAC	AAATCAC	AAATCAC	AAATCAC	AAATCAC	AAATCAC	AAATCAC	AAATCAC	Het	Het	AAATCAC	AAATCAC	AAATCAC	AAATCAC	AAATCAC	AAATCAC	AAATCAC	AAATCAC	AAATCAC	AAATCAC	AAATCAC	AAATCAC	AAATCAC	AAATCAC	AAATCAC	Ca_04560		INTRON		B9HUR4	Uncharacterized protein	POPTR_0010s09250g	Populus trichocarpa (Western balsam poplar) (Populus balsamifera subsp. trichocarpa)
Ca4	13376752	TG	T	Het	322.42	TG	TG	TG	TG	TG	TG	TG	TG	TG	TG	TG	TG	TG	TG	TG	TG	TG	TG	TG	Het	TG	TG	TG	TG	TG	TG	TG	TG	TG	TG	TG	TG	TG	TG	TG	Ca_04560		INTRON		B9HUR4	Uncharacterized protein	POPTR_0010s09250g	Populus trichocarpa (Western balsam poplar) (Populus balsamifera subsp. trichocarpa)
Ca4	13376852	GC	G	Het	589.8	GC	GC	GC	GC	GC	GC	GC	GC	GC	GC	GC	GC	GC	GC	GC	GC	GC	GC	Het	GC	GC	GC	GC	GC	GC	GC	GC	GC	GC	GC	GC	GC	GC	GC	GC	Ca_04560		INTRON		B9HUR4	Uncharacterized protein	POPTR_0010s09250g	Populus trichocarpa (Western balsam poplar) (Populus balsamifera subsp. trichocarpa)
Ca4	13376971	A	AAAAATCAATAAAT	Het	986.35	A	A	A	A	A	A	A	A	A	A	A	A	A	A	A	A	A	A	A	AAAAATCAATAAAT	A	A	A	A	A	A	A	A	A	A	A	A	A	A	A	Ca_04560		INTRON		B9HUR4	Uncharacterized protein	POPTR_0010s09250g	Populus trichocarpa (Western balsam poplar) (Populus balsamifera subsp. trichocarpa)
Ca4	13377015	G	GT	Het	132.31	G	G	G	G	G	G	G	G	G	G	G	G	G	G	G	G	G	G	G	Het	G	G	G	G	G	G	G	G	G	G	G	G	G	G	G	Ca_04560		INTRON		B9HUR4	Uncharacterized protein	POPTR_0010s09250g	Populus trichocarpa (Western balsam poplar) (Populus balsamifera subsp. trichocarpa)
Ca4	13397414	TA	T	Het	392.49	TA	TA	TA	TA	TA	TA	TA	TA	TA	TA	TA	TA	TA	TA	TA	TA	TA	TA	TA	Het	TA	TA	TA	TA	T	TA	TA	TA	TA	TA	TA	TA	TA	TA	TA	Ca_04561		INTRON		P0CH30	E3 ubiquitin-protein ligase RING1 (EC 6.3.2.-) (RING finger protein 1)	RING1	Gossypium hirsutum (Upland cotton) (Gossypium mexicanum)	Chain (1); Sequence conflict (3); Zinc finger (1)
Ca4	13414333	G	GCAGTAAGGTTAC	Het	999	G	G	G	G	G	G	G	G	G	G	G	G	G	G	G	G	G	G	G	Het	G	G	G	G	GCAGTAAGGTTAC	G	G	G	G	G	G	G	G	G	G	Ca_04563|Ca_04563	|	INTRON|SPLICE_SITE_DONOR	|	Q8L4D8	Protein IQ-DOMAIN 31	IQD31 At1g74690 F1M20.37 F25A4.33	Arabidopsis thaliana (Mouse-ear cress)	Chain (1); Compositional bias (1); Domain (3); Erroneous gene model prediction (2); Modified residue (1)
Ca4	13415008	A	AT	Het	270.8	A	A	A	A	A	A	A	A	A	A	A	A	A	A	A	A	A	A	A	AT	A	A	A	A	AT	A	A	A	A	A	A	A	A	A	A	Ca_04563		INTRON		Q8L4D8	Protein IQ-DOMAIN 31	IQD31 At1g74690 F1M20.37 F25A4.33	Arabidopsis thaliana (Mouse-ear cress)	Chain (1); Compositional bias (1); Domain (3); Erroneous gene model prediction (2); Modified residue (1)
Ca4	13463469	CTT	C	Het	606.3	CTT	CTT	CTT	CTT	CTT	CTT	CTT	CTT	CTT	CTT	CTT	CTT	CTT	CTT	CTT	CTT	CTT	CTT	CTT	C	CTT	CTT	CTT	CTT	CTT	CTT	CTT	CTT	CTT	CTT	CTT	CTT	N	CTT	CTT	Ca_04567		INTRON		Q2MHE4	Serine/threonine-protein kinase HT1 (EC 2.7.11.1) (High leaf temperature protein 1)	HT1 At1g62400 F24O1.13	Arabidopsis thaliana (Mouse-ear cress)	Active site (1); Binding site (1); Chain (1); Domain (1); Erroneous gene model prediction (1); Erroneous initiation (1); Mutagenesis (2); Nucleotide binding (1)
Ca4	13464641	A	ATTGTC	Het	412.73	A	A	A	A	A	A	A	A	A	A	A	A	A	A	A	A	A	A	A	ATTGTC	A	A	A	A	ATTGTC	A	A	A	A	A	A	A	A	A	A	Ca_04567		INTRON		Q2MHE4	Serine/threonine-protein kinase HT1 (EC 2.7.11.1) (High leaf temperature protein 1)	HT1 At1g62400 F24O1.13	Arabidopsis thaliana (Mouse-ear cress)	Active site (1); Binding site (1); Chain (1); Domain (1); Erroneous gene model prediction (1); Erroneous initiation (1); Mutagenesis (2); Nucleotide binding (1)
Ca4	13483367	GCA	G	Het	494.25	GCA	GCA	GCA	GCA	GCA	GCA	GCA	GCA	GCA	GCA	GCA	GCA	GCA	GCA	GCA	GCA	GCA	GCA	GCA	G	GCA	GCA	GCA	GCA	GCA	GCA	GCA	GCA	GCA	GCA	GCA	GCA	GCA	GCA	GCA	Ca_04568		INTRON		Q8LAX0	Homocysteine S-methyltransferase 3 (EC 2.1.1.10) (S-methylmethionine:homocysteine methyltransferase 3) (AtHMT-3) (SMM:Hcy S-methyltransferase 3)	HMT3 At3g22740 MWI23.11	Arabidopsis thaliana (Mouse-ear cress)	Chain (1); Domain (1); Metal binding (3); Sequence conflict (3)
Ca4	13483507	CATAGGTTTCAGAATGTTTATATATAAA	C	Het	999	CATAGGTTTCAGAATGTTTATATATAAA	CATAGGTTTCAGAATGTTTATATATAAA	CATAGGTTTCAGAATGTTTATATATAAA	CATAGGTTTCAGAATGTTTATATATAAA	CATAGGTTTCAGAATGTTTATATATAAA	CATAGGTTTCAGAATGTTTATATATAAA	CATAGGTTTCAGAATGTTTATATATAAA	CATAGGTTTCAGAATGTTTATATATAAA	CATAGGTTTCAGAATGTTTATATATAAA	CATAGGTTTCAGAATGTTTATATATAAA	CATAGGTTTCAGAATGTTTATATATAAA	CATAGGTTTCAGAATGTTTATATATAAA	CATAGGTTTCAGAATGTTTATATATAAA	CATAGGTTTCAGAATGTTTATATATAAA	CATAGGTTTCAGAATGTTTATATATAAA	CATAGGTTTCAGAATGTTTATATATAAA	CATAGGTTTCAGAATGTTTATATATAAA	CATAGGTTTCAGAATGTTTATATATAAA	CATAGGTTTCAGAATGTTTATATATAAA	CATAGGTTTCAGAATGTTTATATATAAA	CATAGGTTTCAGAATGTTTATATATAAA	CATAGGTTTCAGAATGTTTATATATAAA	CATAGGTTTCAGAATGTTTATATATAAA	CATAGGTTTCAGAATGTTTATATATAAA	C	CATAGGTTTCAGAATGTTTATATATAAA	CATAGGTTTCAGAATGTTTATATATAAA	CATAGGTTTCAGAATGTTTATATATAAA	CATAGGTTTCAGAATGTTTATATATAAA	CATAGGTTTCAGAATGTTTATATATAAA	N	CATAGGTTTCAGAATGTTTATATATAAA	CATAGGTTTCAGAATGTTTATATATAAA	CATAGGTTTCAGAATGTTTATATATAAA	CATAGGTTTCAGAATGTTTATATATAAA	Ca_04568		INTRON		Q8LAX0	Homocysteine S-methyltransferase 3 (EC 2.1.1.10) (S-methylmethionine:homocysteine methyltransferase 3) (AtHMT-3) (SMM:Hcy S-methyltransferase 3)	HMT3 At3g22740 MWI23.11	Arabidopsis thaliana (Mouse-ear cress)	Chain (1); Domain (1); Metal binding (3); Sequence conflict (3)
Ca4	13483770	A	AG	Het	477.57	A	A	A	A	A	A	A	N	A	A	A	A	A	A	A	A	A	A	Het	AG	A	A	A	A	AG	A	A	A	A	A	A	A	A	A	A	Ca_04568		INTRON		Q8LAX0	Homocysteine S-methyltransferase 3 (EC 2.1.1.10) (S-methylmethionine:homocysteine methyltransferase 3) (AtHMT-3) (SMM:Hcy S-methyltransferase 3)	HMT3 At3g22740 MWI23.11	Arabidopsis thaliana (Mouse-ear cress)	Chain (1); Domain (1); Metal binding (3); Sequence conflict (3)
Ca4	13484493	A	AATTCAATATATTAAT	Het	999	A	A	A	A	A	A	A	A	A	A	A	A	A	A	A	A	A	A	Het	A	A	A	A	A	A	A	A	A	A	A	A	A	A	A	A	Ca_04568		INTRON		Q8LAX0	Homocysteine S-methyltransferase 3 (EC 2.1.1.10) (S-methylmethionine:homocysteine methyltransferase 3) (AtHMT-3) (SMM:Hcy S-methyltransferase 3)	HMT3 At3g22740 MWI23.11	Arabidopsis thaliana (Mouse-ear cress)	Chain (1); Domain (1); Metal binding (3); Sequence conflict (3)
Ca4	13486186	GTAGC	G	Het	999	GTAGC	GTAGC	GTAGC	GTAGC	GTAGC	GTAGC	GTAGC	GTAGC	GTAGC	GTAGC	GTAGC	GTAGC	GTAGC	GTAGC	GTAGC	GTAGC	GTAGC	GTAGC	GTAGC	G	GTAGC	GTAGC	GTAGC	GTAGC	G	GTAGC	GTAGC	GTAGC	GTAGC	GTAGC	GTAGC	GTAGC	GTAGC	GTAGC	GTAGC	Ca_04568		INTRON		Q8LAX0	Homocysteine S-methyltransferase 3 (EC 2.1.1.10) (S-methylmethionine:homocysteine methyltransferase 3) (AtHMT-3) (SMM:Hcy S-methyltransferase 3)	HMT3 At3g22740 MWI23.11	Arabidopsis thaliana (Mouse-ear cress)	Chain (1); Domain (1); Metal binding (3); Sequence conflict (3)
Ca4	13539159	G	GGAA	Het	508.83	G	G	G	G	G	G	G	G	G	G	G	G	G	G	G	G	G	G	G	Het	G	N	G	G	GGAA	G	G	G	G	G	G	G	G	G	G	Ca_04570		CODON_INSERTION	-/GAA	P13915	Convicilin	CVCA	Pisum sativum (Garden pea)	Chain (1); Signal peptide (1)
Ca4	13540652	G	GGAAGAAGAT	Het	525.46	G	G	G	G	G	G	G	G	G	G	G	G	G	G	G	G	G	G	G	Het	G	G	G	G	G	G	G	G	G	G	G	G	G	G	G	Ca_04570		CODON_INSERTION	-/GAAGAAGAT	P13915	Convicilin	CVCA	Pisum sativum (Garden pea)	Chain (1); Signal peptide (1)
Ca4	13540897	C	CT	Het	164.51	C	C	C	C	C	C	C	N	C	C	C	C	C	C	C	C	C	C	C	Het	C	C	C	C	C	C	C	C	C	C	C	C	C	C	C	Ca_04570		INTRON		P13915	Convicilin	CVCA	Pisum sativum (Garden pea)	Chain (1); Signal peptide (1)
[truncated: 11 more columns]
